# Supplementary material for: 1,1′-Methyl­enebis(4-tert-butyl­pyridinium) dichloride hemihydrate
Source: IUCrdata. 2021 Aug 3;6(Pt 8):x210768. doi: 10.1107/S2414314621007689 (PMC9462366; doi:10.1107/S2414314621007689)
Supplement: Supplementary file 1 [file x-06-x210768-sup1.cif]

##############################################################################
#                                                                            #
# This CIF contains the data for a data article accepted for                 #
# publication in IUCrData. It conforms to the requirements of                #
# Notes for Authors for IUCrData, and has been                               #
# peer reviewed under the auspices of IUCrData.                              #
#                                                                            #
# Full details of the Crystallographic Information File format               #
# are given in the paper "The Crystallographic Information File (CIF):       #
# a New Standard Archive File for Crystallography" by S. R. Hall, F. H.      #
# Allen and I. D. Brown [Acta Cryst. (1991), A47, 655-685].                  #
#                                                                            #
# The current version of the core CIF dictionary is obtainable from          #
# ftp://ftp.iucr.org/pub/cif_core.dic.                                       #
#                                                                            #
# Software is freely available for graphical display of the structure(s)     #
# in this CIF. For information consult the CIF software page                 #
# http://www.iucr.org/resources/cif/software.                                #
#                                                                            #
# This file may be used for bona fide research purposes within the           #
# scientific community so long as proper attribution is given to the data    # 
# article from which it was obtained.                                        #
#                                                                            #
##############################################################################
data_I
_database_code_depnum_ccdc_archive 'CCDC 2099687'
_audit_creation_method     'SHELXL-2018/3'
_journal_date_recd_electronic     2021-07-19
_journal_date_accepted     2021-07-27
_journal_name_full     'IUCrData'
_journal_year     2021
_journal_volume     6
_journal_issue      8
_journal_page_first     0
_journal_page_last     0
_journal_paper_category     HO
_journal_paper_doi     10.1107/S2414314621007689
_journal_coeditor_code     BT4117
_publ_contact_author_name     'P. Tinnemans'
_publ_contact_author_address
;
Radboud University,
Institute for Molecules and Materials, Heyendaalseweg 135, 6525 AJ, Nijmegen
;
_publ_contact_author_email     p.tinnemans@science.ru.nl
_publ_contact_author_fax     ?
_publ_contact_author_phone     '+31243653326'
_publ_section_title
;
1,1'-Methylenebis(4-<i>tert</i>-butylpyridinium) dichloride hemihydrate
;
_publ_section_title_footnote     .
loop_
    _publ_author_name
    _publ_author_footnote
    _publ_author_address
    'Bruekers, J.P.J.' .
;
Radboud University,
Institute for Molecules and Materials, Heyendaalseweg 135, 6525 AJ, Nijmegen,
the Netherlands
;
    'Elemans, J.A.A.W.' .
;
Radboud University,
Institute for Molecules and Materials, Heyendaalseweg 135, 6525 AJ, Nijmegen,
the Netherlands
;
    'Nolte, R.J.M.' .
;
Radboud University,
Institute for Molecules and Materials, Heyendaalseweg 135, 6525 AJ, Nijmegen,
the Netherlands
;
    'Tinnemans, P.' .
;
Radboud University,
Institute for Molecules and Materials, Heyendaalseweg 135, 6525 AJ, Nijmegen,
the Netherlands
;
_publ_section_synopsis
;
The title compound, C~19~H~28~N~2~^2+^\\cdot2Cl^-^\\cdot0.5H~2~O, was prepared
by the reaction of 4-<i>tert</i>-butylpyridine with dichloromethane. One of
the chloride anions is clamped between the aromatic rings <i>via</i> anion--\p
interactions.
;
_chemical_name_systematic
;
1,1'-Methylenebis(4-<i>tert</i>-butylpyridinium) dichloride hemihydrate
;
_chemical_name_common     ?
_chemical_formula_moiety     'C19 H28 N2 2+, 2(Cl -), 0.5(H2 O)'
_chemical_formula_sum     'C19 H29 Cl2 N2 O0.5'
_chemical_formula_iupac     'C19 H28 N2 2+, 2Cl -, 0.5H2 O'
_chemical_formula_weight     364.34
_chemical_melting_point     ?
_space_group_crystal_system     monoclinic
_space_group_name_H-M_alt     'C 2/c'
_space_group_name_Hall     '-C 2yc'
loop_
    _space_group_symop_operation_xyz
    'x, y, z'
    '-x, y, -z+1/2'
    'x+1/2, y+1/2, z'
    '-x+1/2, y+1/2, -z+1/2'
    '-x, -y, -z'
    'x, -y, z-1/2'
    '-x+1/2, -y+1/2, -z'
    'x+1/2, -y+1/2, z-1/2'
_cell_length_a     27.7659(8)
_cell_length_b     5.9001(2)
_cell_length_c     23.9758(7)
_cell_angle_alpha     90
_cell_angle_beta     97.4152(14)
_cell_angle_gamma     90
_cell_volume     3894.9(2)
_cell_formula_units_Z     8
_cell_measurement_reflns_used     9986
_cell_measurement_theta_min     2.4
_cell_measurement_theta_max     32.9
_cell_measurement_temperature     150(2)
_exptl_crystal_description     needle
_exptl_crystal_colour     colourless
_exptl_crystal_size_max     0.546
_exptl_crystal_size_mid     0.141
_exptl_crystal_size_min     0.029
_exptl_crystal_density_diffrn     1.243
_exptl_crystal_density_meas     ?
_exptl_crystal_density_method     ?
_exptl_crystal_F_000     1560
_exptl_absorpt_coefficient_mu     0.339
_exptl_absorpt_correction_type     multi-scan
_exptl_absorpt_process_details
;
(SADABS; Krause <i>et al.</i>, 2015)
;
_exptl_absorpt_correction_T_min     0.6007
_exptl_absorpt_correction_T_max     0.7465
_diffrn_ambient_temperature     150(2)
_diffrn_source     'sealed tube'
_diffrn_radiation_type     'MoK\a'
_diffrn_radiation_wavelength     0.71073
_diffrn_radiation_monochromator     'graphite'
_diffrn_measurement_device     'Bruker D8 Quest APEX3'
_diffrn_measurement_method     '\f and \w scans'
_diffrn_detector_area_resol_mean     7.41
_diffrn_reflns_number     36472
_diffrn_reflns_av_R_equivalents     0.0407
_diffrn_reflns_av_unetI/netI     0.0369
_diffrn_reflns_theta_min     2.404
_diffrn_reflns_theta_max     33.198
_diffrn_reflns_theta_full     25.242
_diffrn_measured_fraction_theta_max     0.995
_diffrn_measured_fraction_theta_full     0.999
_diffrn_reflns_limit_h_min     -40
_diffrn_reflns_limit_h_max     42
_diffrn_reflns_limit_k_min     -9
_diffrn_reflns_limit_k_max     7
_diffrn_reflns_limit_l_min     -36
_diffrn_reflns_limit_l_max     36
_refine_special_details
;
Non-hydrogen atoms were refined freely with anisotropic displacement
parameters. Hydrogen atoms were placed on calculated positions or located in
difference Fourier maps. Hydrogen atoms bonded to C were refined with a riding
model with U(H)= 1.2<i>U</i>~eq~(C~aromatic~) or <i>U</i>(H)=
1.5<i>U</i>~eq~(C~methyl~). The coordinates of the H atom bonded to O were
refined with <i>U</i>(H)= 1.5<i>U</i>~eq~(O).
;
_reflns_number_total     7428
_reflns_number_gt     5988
_reflns_threshold_expression     'I > 2\s(I)'
_refine_ls_structure_factor_coef     Fsqd
_refine_ls_matrix_type     full
_refine_ls_R_factor_all     0.0657
_refine_ls_R_factor_gt     0.0490
_refine_ls_wR_factor_gt     0.1009
_refine_ls_wR_factor_ref     0.1063
_refine_ls_goodness_of_fit_ref     1.087
_refine_ls_restrained_S_all     1.087
_refine_ls_number_reflns     7428
_refine_ls_number_parameters     222
_refine_ls_number_restraints     0
_refine_ls_hydrogen_treatment     mixed
_refine_ls_weighting_scheme     calc
_refine_ls_weighting_details
              'w=1/[\s^2^(Fo^2^)+(0.0345P)^2^+4.7462P] where P=(Fo^2^+2Fc^2^)/3'
_atom_sites_solution_hydrogens     mixed
_atom_sites_solution_primary     direct
_atom_sites_solution_secondary     difmap
_refine_ls_shift/su_max     0.002
_refine_ls_shift/su_mean     0.000
_refine_diff_density_max     0.465
_refine_diff_density_min     -0.342
_refine_ls_extinction_method     none
_refine_ls_extinction_coef     .
loop_
    _atom_type_symbol
    _atom_type_description
    _atom_type_scat_dispersion_real
    _atom_type_scat_dispersion_imag
    _atom_type_scat_source
    'C' 'C' 0.0033 0.0016
                         'International Tables Vol C Tables 4.2.6.8 and 6.1.1.4'
    'H' 'H' 0.0000 0.0000
                         'International Tables Vol C Tables 4.2.6.8 and 6.1.1.4'
    'N' 'N' 0.0061 0.0033
                         'International Tables Vol C Tables 4.2.6.8 and 6.1.1.4'
    'O' 'O' 0.0106 0.0060
                         'International Tables Vol C Tables 4.2.6.8 and 6.1.1.4'
    'Cl' 'Cl' 0.1484 0.1585
                         'International Tables Vol C Tables 4.2.6.8 and 6.1.1.4'
_computing_data_collection
;
APEX3 (Bruker, 2017)
;
_computing_cell_refinement
;
SAINT (Bruker, 2003)
;
_computing_data_reduction
;
SAINT (Bruker, 2003)
;
_computing_structure_solution
;
<i>SHELXT2014/5</i> (Sheldrick, 2015a)
;
_computing_structure_refinement
;
<i>SHELXL2018/3</i> (Sheldrick, 2015b)
;
_computing_molecular_graphics
;
PLATON (Spek, 2020) and <i>shelXle</i> (H\"ubschle <i>et al.</i>,
2011)
;
_computing_publication_material     ?
loop_
    _atom_site_type_symbol
    _atom_site_label
    _atom_site_fract_x
    _atom_site_fract_y
    _atom_site_fract_z
    _atom_site_U_iso_or_equiv
    _atom_site_adp_type
    _atom_site_calc_flag
    _atom_site_occupancy
    _atom_site_disorder_assembly
    _atom_site_disorder_group
    Cl Cl1 0.66762(2) 1.24711(5) 0.69007(2) 0.02011(7) Uani d 1 . .
    Cl Cl2 0.46510(2) -0.04518(7) 0.65504(2) 0.02807(9) Uani d 1 . .
    O O1 0.500000 0.2834(2) 0.750000 0.0226(3) Uani d 1 . .
    H H1 0.5097(7) 0.194(3) 0.7757(8) 0.034 Uiso d 1 . .
    N N1 0.58269(4) 0.70318(18) 0.66729(4) 0.01528(19) Uani d 1 . .
    C C1 0.58379(5) 0.8164(2) 0.72238(5) 0.0183(2) Uani d 1 . .
    H H1A 0.594236 0.975901 0.719446 0.022 Uiso calc 1 . .
    H H1B 0.550893 0.815733 0.734115 0.022 Uiso calc 1 . .
    C C2 0.55369(5) 0.5221(2) 0.65514(5) 0.0184(2) Uani d 1 . .
    H H2 0.533083 0.472634 0.681422 0.022 Uiso calc 1 . .
    C C3 0.55359(5) 0.4077(2) 0.60496(5) 0.0178(2) Uani d 1 . .
    H H3 0.532917 0.280414 0.596878 0.021 Uiso calc 1 . .
    C C4 0.58376(4) 0.4784(2) 0.56596(5) 0.0147(2) Uani d 1 . .
    C C5 0.61278(5) 0.6685(2) 0.58025(5) 0.0185(2) Uani d 1 . .
    H H5 0.633346 0.723036 0.554488 0.022 Uiso calc 1 . .
    C C6 0.61224(5) 0.7782(2) 0.63070(5) 0.0183(2) Uani d 1 . .
    H H6 0.632542 0.906011 0.639799 0.022 Uiso calc 1 . .
    C C7 0.58699(5) 0.3558(2) 0.51056(5) 0.0178(2) Uani d 1 . .
    C C8 0.63866(6) 0.2601(3) 0.51317(8) 0.0325(3) Uani d 1 . .
    H H8A 0.641469 0.173104 0.478916 0.049 Uiso calc 1 . .
    H H8B 0.645413 0.160829 0.546031 0.049 Uiso calc 1 . .
    H H8C 0.662081 0.385129 0.516240 0.049 Uiso calc 1 . .
    C C9 0.57717(6) 0.5233(3) 0.46124(6) 0.0272(3) Uani d 1 . .
    H H9A 0.579490 0.443658 0.425820 0.041 Uiso calc 1 . .
    H H9B 0.601237 0.645579 0.465983 0.041 Uiso calc 1 . .
    H H9C 0.544529 0.587349 0.460507 0.041 Uiso calc 1 . .
    C C10 0.55031(6) 0.1622(3) 0.50068(6) 0.0261(3) Uani d 1 . .
    H H10A 0.517323 0.222912 0.499241 0.039 Uiso calc 1 . .
    H H10B 0.556244 0.052461 0.531479 0.039 Uiso calc 1 . .
    H H10C 0.553860 0.087118 0.464978 0.039 Uiso calc 1 . .
    N N11 0.61792(4) 0.69581(19) 0.76441(4) 0.01542(19) Uani d 1 . .
    C C12 0.60175(5) 0.5233(2) 0.79374(5) 0.0185(2) Uani d 1 . .
    H H12 0.568214 0.485537 0.788490 0.022 Uiso calc 1 . .
    C C13 0.63333(5) 0.4013(2) 0.83121(5) 0.0178(2) Uani d 1 . .
    H H13 0.621456 0.280122 0.851674 0.021 Uiso calc 1 . .
    C C14 0.68271(4) 0.4544(2) 0.83935(5) 0.0149(2) Uani d 1 . .
    C C15 0.69812(4) 0.6362(2) 0.80819(5) 0.0169(2) Uani d 1 . .
    H H15 0.731437 0.678077 0.812838 0.020 Uiso calc 1 . .
    C C16 0.66551(5) 0.7540(2) 0.77110(5) 0.0173(2) Uani d 1 . .
    H H16 0.676331 0.876209 0.750120 0.021 Uiso calc 1 . .
    C C17 0.71984(5) 0.3212(2) 0.87856(5) 0.0179(2) Uani d 1 . .
    C C18 0.74794(6) 0.4840(3) 0.92118(6) 0.0267(3) Uani d 1 . .
    H H18A 0.764762 0.597771 0.901042 0.040 Uiso calc 1 . .
    H H18B 0.771764 0.398124 0.946550 0.040 Uiso calc 1 . .
    H H18C 0.725171 0.559656 0.943085 0.040 Uiso calc 1 . .
    C C19 0.75542(5) 0.2126(2) 0.84213(6) 0.0245(3) Uani d 1 . .
    H H19A 0.737128 0.126977 0.811366 0.037 Uiso calc 1 . .
    H H19B 0.777406 0.110051 0.865328 0.037 Uiso calc 1 . .
    H H19C 0.774353 0.331603 0.826525 0.037 Uiso calc 1 . .
    C C20 0.69621(5) 0.1354(3) 0.91046(6) 0.0262(3) Uani d 1 . .
    H H20A 0.678134 0.031685 0.883493 0.039 Uiso calc 1 . .
    H H20B 0.673927 0.204551 0.934073 0.039 Uiso calc 1 . .
    H H20C 0.721457 0.051023 0.934211 0.039 Uiso calc 1 . .
loop_
    _atom_site_aniso_label
    _atom_site_aniso_U_11
    _atom_site_aniso_U_22
    _atom_site_aniso_U_33
    _atom_site_aniso_U_12
    _atom_site_aniso_U_13
    _atom_site_aniso_U_23
    Cl1 0.02257(14) 0.01460(13) 0.02306(14) -0.00075(11) 0.00262(10)
                                                                    -0.00094(11)
    Cl2 0.03340(18) 0.03155(18) 0.01914(14) -0.00159(15) 0.00295(12)
                                                                    -0.00336(13)
    O1 0.0265(7) 0.0178(7) 0.0234(7) 0.000 0.0025(5) 0.000
    N1 0.0157(4) 0.0171(5) 0.0130(4) 0.0015(4) 0.0012(3) -0.0009(3)
    C1 0.0191(5) 0.0215(6) 0.0139(5) 0.0059(5) 0.0006(4) -0.0027(4)
    C2 0.0163(5) 0.0236(6) 0.0159(5) -0.0028(5) 0.0035(4) 0.0004(4)
    C3 0.0168(5) 0.0202(6) 0.0161(5) -0.0044(5) 0.0012(4) 0.0002(4)
    C4 0.0148(5) 0.0153(5) 0.0139(5) 0.0010(4) 0.0011(4) 0.0011(4)
    C5 0.0212(6) 0.0192(6) 0.0160(5) -0.0053(5) 0.0055(4) -0.0002(4)
    C6 0.0217(6) 0.0161(6) 0.0170(5) -0.0033(5) 0.0019(4) -0.0003(4)
    C7 0.0203(6) 0.0171(6) 0.0165(5) -0.0002(5) 0.0044(4) -0.0023(4)
    C8 0.0264(7) 0.0316(8) 0.0410(8) 0.0069(6) 0.0094(6) -0.0095(7)
    C9 0.0396(8) 0.0274(7) 0.0148(5) -0.0023(6) 0.0043(5) 0.0002(5)
    C10 0.0337(7) 0.0226(7) 0.0222(6) -0.0074(6) 0.0045(5) -0.0071(5)
    N11 0.0156(4) 0.0179(5) 0.0128(4) 0.0015(4) 0.0017(3) -0.0020(4)
    C12 0.0150(5) 0.0236(6) 0.0173(5) -0.0023(5) 0.0039(4) -0.0005(5)
    C13 0.0184(5) 0.0196(6) 0.0159(5) -0.0031(5) 0.0047(4) 0.0016(4)
    C14 0.0168(5) 0.0148(5) 0.0136(5) 0.0000(4) 0.0039(4) -0.0013(4)
    C15 0.0151(5) 0.0174(6) 0.0183(5) -0.0019(4) 0.0026(4) -0.0004(4)
    C16 0.0186(5) 0.0173(5) 0.0162(5) -0.0025(5) 0.0026(4) -0.0002(4)
    C17 0.0188(5) 0.0171(5) 0.0178(5) 0.0019(4) 0.0024(4) 0.0018(4)
    C18 0.0298(7) 0.0269(7) 0.0212(6) 0.0023(6) -0.0051(5) -0.0021(5)
    C19 0.0223(6) 0.0213(7) 0.0313(7) 0.0042(5) 0.0087(5) -0.0002(5)
    C20 0.0272(7) 0.0249(7) 0.0273(7) 0.0038(6) 0.0065(5) 0.0108(6)
_geom_special_details
;
 All esds (except the esd in the dihedral angle between two l.s. planes)
 are estimated using the full covariance matrix.  The cell esds are taken
 into account individually in the estimation of esds in distances, angles
 and torsion angles; correlations between esds in cell parameters are only
 used when they are defined by crystal symmetry.  An approximate (isotropic)
 treatment of cell esds is used for estimating esds involving l.s. planes.
;
loop_
    _geom_bond_atom_site_label_1
    _geom_bond_atom_site_label_2
    _geom_bond_site_symmetry_2
    _geom_bond_distance
    _geom_bond_publ_flag
    O1 H1 . 0.829(19) ?
    O1 H1 2_656 0.829(19) ?
    N1 C2 . 1.3468(17) ?
    N1 C6 . 1.3509(16) ?
    N1 C1 . 1.4768(16) ?
    C1 N11 . 1.4740(16) ?
    C1 H1A . 0.9900 ?
    C1 H1B . 0.9900 ?
    C2 C3 . 1.3792(18) ?
    C2 H2 . 0.9500 ?
    C3 C4 . 1.3972(17) ?
    C3 H3 . 0.9500 ?
    C4 C5 . 1.3976(18) ?
    C4 C7 . 1.5249(17) ?
    C5 C6 . 1.3735(18) ?
    C5 H5 . 0.9500 ?
    C6 H6 . 0.9500 ?
    C7 C10 . 1.528(2) ?
    C7 C8 . 1.536(2) ?
    C7 C9 . 1.5379(19) ?
    C8 H8A . 0.9800 ?
    C8 H8B . 0.9800 ?
    C8 H8C . 0.9800 ?
    C9 H9A . 0.9800 ?
    C9 H9B . 0.9800 ?
    C9 H9C . 0.9800 ?
    C10 H10A . 0.9800 ?
    C10 H10B . 0.9800 ?
    C10 H10C . 0.9800 ?
    N11 C12 . 1.3465(17) ?
    N11 C16 . 1.3547(16) ?
    C12 C13 . 1.3749(18) ?
    C12 H12 . 0.9500 ?
    C13 C14 . 1.3955(17) ?
    C13 H13 . 0.9500 ?
    C14 C15 . 1.4048(17) ?
    C14 C17 . 1.5213(18) ?
    C15 C16 . 1.3732(18) ?
    C15 H15 . 0.9500 ?
    C16 H16 . 0.9500 ?
    C17 C20 . 1.5320(19) ?
    C17 C18 . 1.539(2) ?
    C17 C19 . 1.5402(19) ?
    C18 H18A . 0.9800 ?
    C18 H18B . 0.9800 ?
    C18 H18C . 0.9800 ?
    C19 H19A . 0.9800 ?
    C19 H19B . 0.9800 ?
    C19 H19C . 0.9800 ?
    C20 H20A . 0.9800 ?
    C20 H20B . 0.9800 ?
    C20 H20C . 0.9800 ?
loop_
    _geom_angle_atom_site_label_1
    _geom_angle_atom_site_label_2
    _geom_angle_atom_site_label_3
    _geom_angle_site_symmetry_1
    _geom_angle_site_symmetry_3
    _geom_angle
    _geom_angle_publ_flag
    H1 O1 H1 . 2_656 101(3) ?
    C2 N1 C6 . . 121.04(11) ?
    C2 N1 C1 . . 119.67(11) ?
    C6 N1 C1 . . 119.24(11) ?
    N11 C1 N1 . . 109.30(10) ?
    N11 C1 H1A . . 109.8 ?
    N1 C1 H1A . . 109.8 ?
    N11 C1 H1B . . 109.8 ?
    N1 C1 H1B . . 109.8 ?
    H1A C1 H1B . . 108.3 ?
    N1 C2 C3 . . 120.71(11) ?
    N1 C2 H2 . . 119.6 ?
    C3 C2 H2 . . 119.6 ?
    C2 C3 C4 . . 120.27(12) ?
    C2 C3 H3 . . 119.9 ?
    C4 C3 H3 . . 119.9 ?
    C3 C4 C5 . . 116.85(11) ?
    C3 C4 C7 . . 123.32(11) ?
    C5 C4 C7 . . 119.82(11) ?
    C6 C5 C4 . . 121.52(11) ?
    C6 C5 H5 . . 119.2 ?
    C4 C5 H5 . . 119.2 ?
    N1 C6 C5 . . 119.61(12) ?
    N1 C6 H6 . . 120.2 ?
    C5 C6 H6 . . 120.2 ?
    C4 C7 C10 . . 112.12(10) ?
    C4 C7 C8 . . 107.37(11) ?
    C10 C7 C8 . . 109.36(12) ?
    C4 C7 C9 . . 109.91(11) ?
    C10 C7 C9 . . 108.22(12) ?
    C8 C7 C9 . . 109.86(12) ?
    C7 C8 H8A . . 109.5 ?
    C7 C8 H8B . . 109.5 ?
    H8A C8 H8B . . 109.5 ?
    C7 C8 H8C . . 109.5 ?
    H8A C8 H8C . . 109.5 ?
    H8B C8 H8C . . 109.5 ?
    C7 C9 H9A . . 109.5 ?
    C7 C9 H9B . . 109.5 ?
    H9A C9 H9B . . 109.5 ?
    C7 C9 H9C . . 109.5 ?
    H9A C9 H9C . . 109.5 ?
    H9B C9 H9C . . 109.5 ?
    C7 C10 H10A . . 109.5 ?
    C7 C10 H10B . . 109.5 ?
    H10A C10 H10B . . 109.5 ?
    C7 C10 H10C . . 109.5 ?
    H10A C10 H10C . . 109.5 ?
    H10B C10 H10C . . 109.5 ?
    C12 N11 C16 . . 121.02(11) ?
    C12 N11 C1 . . 119.58(11) ?
    C16 N11 C1 . . 119.33(11) ?
    N11 C12 C13 . . 120.63(11) ?
    N11 C12 H12 . . 119.7 ?
    C13 C12 H12 . . 119.7 ?
    C12 C13 C14 . . 120.39(12) ?
    C12 C13 H13 . . 119.8 ?
    C14 C13 H13 . . 119.8 ?
    C13 C14 C15 . . 117.28(11) ?
    C13 C14 C17 . . 123.06(11) ?
    C15 C14 C17 . . 119.63(11) ?
    C16 C15 C14 . . 120.66(11) ?
    C16 C15 H15 . . 119.7 ?
    C14 C15 H15 . . 119.7 ?
    N11 C16 C15 . . 120.01(12) ?
    N11 C16 H16 . . 120.0 ?
    C15 C16 H16 . . 120.0 ?
    C14 C17 C20 . . 112.25(11) ?
    C14 C17 C18 . . 109.44(11) ?
    C20 C17 C18 . . 109.15(11) ?
    C14 C17 C19 . . 107.32(10) ?
    C20 C17 C19 . . 109.42(12) ?
    C18 C17 C19 . . 109.20(12) ?
    C17 C18 H18A . . 109.5 ?
    C17 C18 H18B . . 109.5 ?
    H18A C18 H18B . . 109.5 ?
    C17 C18 H18C . . 109.5 ?
    H18A C18 H18C . . 109.5 ?
    H18B C18 H18C . . 109.5 ?
    C17 C19 H19A . . 109.5 ?
    C17 C19 H19B . . 109.5 ?
    H19A C19 H19B . . 109.5 ?
    C17 C19 H19C . . 109.5 ?
    H19A C19 H19C . . 109.5 ?
    H19B C19 H19C . . 109.5 ?
    C17 C20 H20A . . 109.5 ?
    C17 C20 H20B . . 109.5 ?
    H20A C20 H20B . . 109.5 ?
    C17 C20 H20C . . 109.5 ?
    H20A C20 H20C . . 109.5 ?
    H20B C20 H20C . . 109.5 ?
loop_
    _geom_torsion_atom_site_label_1
    _geom_torsion_atom_site_label_2
    _geom_torsion_atom_site_label_3
    _geom_torsion_atom_site_label_4
    _geom_torsion_site_symmetry_1
    _geom_torsion_site_symmetry_2
    _geom_torsion_site_symmetry_3
    _geom_torsion_site_symmetry_4
    _geom_torsion
    _geom_torsion_publ_flag
    C2 N1 C1 N11 . . . . 84.05(14) ?
    C6 N1 C1 N11 . . . . -93.47(14) ?
    C6 N1 C2 C3 . . . . 0.26(19) ?
    C1 N1 C2 C3 . . . . -177.21(12) ?
    N1 C2 C3 C4 . . . . 0.1(2) ?
    C2 C3 C4 C5 . . . . -0.76(19) ?
    C2 C3 C4 C7 . . . . 177.78(12) ?
    C3 C4 C5 C6 . . . . 1.09(19) ?
    C7 C4 C5 C6 . . . . -177.51(12) ?
    C2 N1 C6 C5 . . . . 0.06(19) ?
    C1 N1 C6 C5 . . . . 177.54(12) ?
    C4 C5 C6 N1 . . . . -0.8(2) ?
    C3 C4 C7 C10 . . . . 5.16(18) ?
    C5 C4 C7 C10 . . . . -176.34(12) ?
    C3 C4 C7 C8 . . . . -114.97(14) ?
    C5 C4 C7 C8 . . . . 63.53(16) ?
    C3 C4 C7 C9 . . . . 125.57(13) ?
    C5 C4 C7 C9 . . . . -55.93(16) ?
    N1 C1 N11 C12 . . . . -89.45(13) ?
    N1 C1 N11 C16 . . . . 87.62(14) ?
    C16 N11 C12 C13 . . . . -0.16(19) ?
    C1 N11 C12 C13 . . . . 176.86(11) ?
    N11 C12 C13 C14 . . . . -0.08(19) ?
    C12 C13 C14 C15 . . . . 0.39(18) ?
    C12 C13 C14 C17 . . . . -177.78(12) ?
    C13 C14 C15 C16 . . . . -0.48(18) ?
    C17 C14 C15 C16 . . . . 177.75(12) ?
    C12 N11 C16 C15 . . . . 0.07(18) ?
    C1 N11 C16 C15 . . . . -176.96(11) ?
    C14 C15 C16 N11 . . . . 0.26(19) ?
    C13 C14 C17 C20 . . . . -3.89(17) ?
    C15 C14 C17 C20 . . . . 177.98(12) ?
    C13 C14 C17 C18 . . . . -125.25(13) ?
    C15 C14 C17 C18 . . . . 56.62(15) ?
    C13 C14 C17 C19 . . . . 116.37(13) ?
    C15 C14 C17 C19 . . . . -61.76(15) ?
loop_
    _geom_hbond_atom_site_label_D
    _geom_hbond_atom_site_label_H
    _geom_hbond_atom_site_label_A
    _geom_hbond_site_symmetry_A
    _geom_hbond_distance_DH
    _geom_hbond_distance_HA
    _geom_hbond_distance_DA
    _geom_hbond_angle_DHA
    _geom_hbond_publ_flag
    O1 H1 Cl2 2_656 0.829(19) 2.223(19) 3.0513(10) 179(2) yes
_shelx_space_group_comment
;
The symmetry employed for this shelxl refinement is uniquely defined
by the following loop, which should always be used as a source of
symmetry information in preference to the above space-group names.
They are only intended as comments.
;
_shelx_estimated_absorpt_T_min     0.837
_shelx_estimated_absorpt_T_max     0.990
_shelx_hkl_file
;
  -4   0   0 1831.84 67.0146   3
  -6   0   0 1286.32 45.7406   2
   6   0   0 1224.42 45.7232   2
  -6   0   0 1254.89 45.8588   3
  -6   0   0 1235.00 45.7588   2
   6   0   0 1205.47 45.7616   4
   6   0   0 1217.92 45.8546   3
   6   0   0 1318.40 45.7686   5
  -8   0   0 862.093 31.1721   2
   8   0   0 807.954 31.1995   4
   8   0   0 828.112 31.3529   3
  -8   0   0 832.798 31.2008   2
   8   0   0 903.842 31.2264   5
  -8   0   0 852.727 31.3494   3
  10   0   0 282.609 11.3629   3
 -10   0   0 294.875 10.9958   2
  10   0   0 276.563 11.0375   4
 -10   0   0 284.030 11.0561   2
 -10   0   0 291.247 11.3168   3
  10   0   0 309.270 11.0970   5
  12   0   0 212.367 8.75090   4
  12   0   0 234.131 8.81463   5
 -12   0   0 225.704 9.11821   3
  12   0   0 219.385 9.20710   3
 -12   0   0 222.910 8.70155   2
 -14   0   0 1513.39 55.9710   2
  14   0   0 1598.23 56.0484   5
 -14   0   0 1512.39 56.1848   3
  14   0   0 1465.44 56.1986   3
  14   0   0 1528.37 55.9926   4
  16   0   0 25.8145 3.04985   3
  16   0   0 32.6398 3.17750   5
 -16   0   0 27.9107 2.86757   2
 -16   0   0 29.3476 2.84315   3
  16   0   0 35.4136 2.94530   4
  18   0   0 4.63969 2.19132   4
 -18   0   0 8.40813 2.46160   3
 -18   0   0 8.94500 2.14272   2
  18   0   0 8.48181 2.57049   5
  18   0   0 7.14748 2.83172   3
 -20   0   0 45.9472 3.75520   2
 -20   0   0 46.6197 4.37340   3
  20   0   0 54.1783 4.24256   5
  20   0   0 44.9188 4.86825   3
  20   0   0 51.5989 3.70399   4
  22   0   0 23.2017 3.28476   5
  22   0   0 21.4841 2.87815   4
  22   0   0 19.4470 3.60746   3
 -22   0   0 14.6609 3.16802   3
 -22   0   0 25.0919 2.86544   2
  24   0   0 1238.81 44.7253   5
 -24   0   0 1194.73 44.8806   3
  24   0   0 1184.09 45.3503   3
  24   0   0 1192.88 44.4993   4
 -24   0   0 1187.87 44.5817   2
  26   0   0 14.0832 4.02125   3
 -26   0   0 12.4576 3.49015   3
  26   0   0 17.9332 3.32399   4
 -26   0   0 18.0500 3.21335   2
  28   0   0 -0.1399 3.57387   5
  28   0   0 3.84776 3.10655   4
  28   0   0 8.78610 4.13487   3
 -28   0   0 6.13293 3.23228   2
 -30   0   0 6.57812 3.36938   2
  30   0   0 -2.1639 3.76366   5
  30   0   0 5.86840 4.26389   3
  32   0   0 61.2184 5.80063   5
  32   0   0 54.8985 5.72449   3
  34   0   0 0.74781 4.57956   5
  34   0   0 2.03810 4.64261   3
  36   0   0 821.110 31.3350   3
  36   0   0 769.691 30.9388   5
  38   0   0 11.7256 6.51598   3
  38   0   0 14.1655 5.38969   5
  40   0   0 24.0635 6.55456   3
  40   0   0 34.2044 5.77330   5
  42   0   0 1.34938 6.35840   3
   1  -1   0 1305.52 48.0428   2
   1  -1   0 1291.31 48.0395   2
   1  -1   0 1330.83 48.0607   3
  -1  -1   0 1300.77 47.9649   3
   1   1   0 1283.31 47.9638   3
  -1   1   0 1342.68 48.0615   3
  -1   1   0 1322.51 48.0408   2
   3  -1   0 1718.92 61.9663   3
   3  -1   0 1647.85 61.9012   2
   3  -1   0 1670.55 61.9145   2
  -3   1   0 1709.00 61.9574   3
  -3   1   0 1701.77 61.9072   2
   5  -1   0 2526.89 92.3031   3
   5  -1   0 2506.74 92.2327   2
   5  -1   0 2503.89 92.2196   2
  -5  -1   0 2519.59 92.1279   5
  -5   1   0 2538.38 92.2971   3
  -5   1   0 2520.61 92.2187   2
   7  -1   0 1034.36 38.0833   2
   7  -1   0 1002.84 38.0452   2
   7  -1   0 1018.92 38.2071   3
  -7  -1   0 1050.04 37.9237   5
  -7  -1   0 1091.74 37.8643   4
   7   1   0 1012.09 37.9242   5
  -7   1   0 1009.21 38.0460   2
  -7   1   0 1041.08 38.1937   3
   9  -1   0 216.990 8.88137   2
   9  -1   0 216.685 8.77291   2
   9  -1   0 221.361 9.27713   3
  -9  -1   0 231.665 8.54554   5
   9   1   0 232.134 8.58042   5
  -9   1   0 218.461 8.81039   2
   9   1   0 204.351 8.53969   3
  -9   1   0 227.632 9.12718   3
  11  -1   0 701.957 26.1359   2
  11  -1   0 704.348 26.4116   3
 -11  -1   0 667.171 25.9462   3
  11  -1   0 688.388 26.0904   2
 -11  -1   0 743.343 25.9738   5
  11   1   0 739.605 25.9898   5
 -11   1   0 701.390 26.1444   2
 -11   1   0 708.485 26.3500   3
  11   1   0 662.500 25.9739   3
 -13  -1   0 511.143 18.1683   5
  13  -1   0 477.357 18.7138   3
  13  -1   0 471.835 18.2865   2
  13  -1   0 484.203 18.3598   2
 -13  -1   0 469.754 18.1980   3
  13   1   0 459.346 18.2455   3
  13   1   0 520.711 18.2304   5
 -13   1   0 483.793 18.3972   2
 -13   1   0 492.149 19.0265   3
 -15  -1   0 437.090 16.5778   3
  15  -1   0 436.135 16.6644   2
 -15  -1   0 439.123 16.4612   5
  15  -1   0 430.368 16.6397   5
  15  -1   0 428.559 17.0885   3
  15  -1   0 428.850 16.5965   2
  15   1   0 426.702 16.6200   3
  15   1   0 469.564 16.5475   5
 -15   1   0 443.083 16.9771   3
  17  -1   0 262.807 10.2507   2
  17  -1   0 250.074 10.2857   5
  17  -1   0 251.740 10.2428   2
  17  -1   0 257.785 10.9869   3
 -17  -1   0 251.138 10.2384   3
  17  -1   0 251.977 10.5187   4
 -17  -1   0 271.650 10.0531   5
  17   1   0 275.186 10.1775   5
 -17   1   0 248.583 10.6565   3
 -17   1   0 256.240 10.3847   2
  17   1   0 242.969 10.3446   3
 -19  -1   0 14.1871 2.38666   5
  19  -1   0 6.17700 2.61933   5
  19  -1   0 3.22815 3.41522   3
 -19  -1   0 10.6207 2.34763   3
  19  -1   0 7.52848 2.93341   4
  19  -1   0 12.9210 2.40444   2
  19  -1   0 12.1400 2.46813   2
 -19   1   0 8.38328 2.64452   2
  19   1   0 3.12621 2.61066   3
  19   1   0 9.02949 2.45970   5
 -19   1   0 8.30400 2.85176   3
  21  -1   0 38.8464 3.81429   2
 -21  -1   0 32.8997 3.14670   2
 -21  -1   0 40.1945 3.86963   3
  21  -1   0 41.5546 3.42561   5
  21  -1   0 33.1006 4.34072   3
  21  -1   0 38.4179 3.18804   2
  21  -1   0 34.0830 4.34905   4
 -21   1   0 42.6758 3.83382   3
  21   1   0 36.2710 3.49080   3
  21   1   0 34.9396 3.82756   5
 -21   1   0 47.7169 3.62834   2
  23  -1   0 8.60511 3.23332   4
  23  -1   0 -0.9187 3.71438   3
  23  -1   0 5.15691 2.64957   2
 -23  -1   0 -0.0933 2.29220   2
  23  -1   0 3.82231 3.42691   5
 -23   1   0 0.66555 3.25130   3
  23   1   0 5.20810 2.79324   5
  23   1   0 0.32720 2.95936   3
 -23   1   0 4.51088 2.94000   2
  25  -1   0 54.7142 5.37338   5
  25  -1   0 61.2434 5.14907   4
  25  -1   0 54.0320 6.37796   3
  25   1   0 62.3248 4.89767   5
  25   1   0 59.8054 5.28868   3
 -25   1   0 64.2114 5.04779   2
 -27  -1   0 80.5595 5.04738   2
  27  -1   0 87.9331 7.27561   3
  27  -1   0 69.5635 6.09652   5
  27  -1   0 78.8321 5.77997   4
 -27   1   0 93.1326 5.90146   2
  27   1   0 91.0355 9.66656   3
 -27   1   0 86.3028 6.33780   3
  27   1   0 75.4078 5.82967   5
  29  -1   0 128.974 7.49019   4
  29  -1   0 141.400 8.86805   3
 -29  -1   0 137.062 6.83973   2
  29  -1   0 139.681 8.06139   5
  29   1   0 118.112 7.53583   3
  29   1   0 140.321 7.18830   5
  31  -1   0 115.526 7.94221   5
  31  -1   0 127.737 8.65405   3
  31  -1   0 127.387 7.33268   4
  31   1   0 114.959 7.54591   3
  31   1   0 111.105 7.26267   5
 -33  -1   0 10.8645 4.19039   2
  33  -1   0 6.66894 4.71372   5
  33  -1   0 2.73123 5.14621   3
  33   1   0 9.68754 4.45881   5
  33   1   0 6.52858 4.36653   3
  35  -1   0 -2.0876 5.41055   3
  35  -1   0 3.54201 4.51129   5
  35  -1   0 -3.6872 5.14485   4
  35   1   0 1.08118 4.52150   3
  37  -1   0 68.3675 7.37254   5
  37  -1   0 73.5743 8.68564   3
  37  -1   0 68.1004 7.54108   4
  37   1   0 69.7773 6.61516   3
  39  -1   0 34.6099 5.42831   5
  39  -1   0 28.3816 6.69156   3
  39   1   0 29.4067 5.74399   3
  41  -1   0 6.37894 6.28348   3
  41  -1   0 10.0141 6.02417   5
   0  -2   0 965.077 36.1879   2
   0  -2   0 963.709 36.1735   3
   0  -2   0 960.444 36.1770   2
   0   2   0 1037.56 36.1917   3
  -2  -2   0 1797.17 67.3022   2
   2  -2   0 1844.89 67.4215   2
   2  -2   0 1821.81 67.4090   2
  -2  -2   0 1798.58 67.2565   3
   2  -2   0 1828.63 67.4319   3
  -2   2   0 1885.38 67.4086   2
  -2   2   0 1882.51 67.4313   3
   4  -2   0 1936.81 72.3441   2
   4  -2   0 1976.86 72.3672   2
   4  -2   0 1959.38 72.3984   3
  -4   2   0 1988.68 72.3914   3
  -4   2   0 1993.01 72.3415   2
   6  -2   0 1522.37 56.1299   2
   6  -2   0 1523.50 56.1496   2
  -6  -2   0 1483.68 56.0115   5
   6  -2   0 1520.33 56.2348   3
  -6   2   0 1553.26 56.2224   3
  -6   2   0 1546.18 56.1294   2
   8  -2   0 674.378 25.1046   2
   8  -2   0 650.466 25.2621   3
   8  -2   0 664.039 25.1001   2
  -8  -2   0 687.353 24.8975   5
  -8   2   0 666.314 25.2203   3
  -8   2   0 674.760 25.0729   2
 -10  -2   0 124.280 5.54632   5
  10  -2   0 123.230 6.58630   3
  10  -2   0 122.783 6.02112   2
  10  -2   0 121.437 6.11566   2
 -10  -2   0 135.705 5.31171   4
 -10   2   0 120.936 5.93924   2
 -10   2   0 127.411 7.08771   3
  12  -2   0 924.722 35.3185   3
 -12  -2   0 934.676 34.8536   5
 -12  -2   0 999.727 34.7442   4
  12  -2   0 917.450 35.1511   2
  12  -2   0 917.610 35.0514   2
 -12   2   0 953.443 35.1107   2
 -12   2   0 948.775 35.2578   3
 -14  -2   0 77.3239 4.06128   5
  14  -2   0 74.3983 5.48530   3
  14  -2   0 78.0735 4.90489   2
  14  -2   0 74.1855 4.68166   2
 -14   2   0 81.9417 4.80090   2
  14   2   0 76.2346 4.26369   5
 -14   2   0 86.0515 5.08227   3
 -16  -2   0 9.25683 2.14959   5
  16  -2   0 4.25029 2.72264   2
  16  -2   0 6.92310 2.72242   2
  16  -2   0 6.84418 3.15022   3
  16   2   0 6.96114 2.26625   5
 -16   2   0 10.4241 2.67864   2
 -16   2   0 4.75503 2.59999   3
  18  -2   0 1001.85 37.6055   2
  18  -2   0 1011.67 37.9445   2
  18  -2   0 1004.09 38.0329   3
 -18  -2   0 1016.34 37.3561   5
  18   2   0 999.515 37.3340   5
 -18   2   0 985.364 37.8922   3
 -18   2   0 1035.72 37.7027   2
  20  -2   0 121.406 7.04393   4
  20  -2   0 112.525 6.42326   2
 -20  -2   0 127.917 5.70963   5
  20  -2   0 110.838 6.29305   2
  20  -2   0 115.945 6.60187   5
  20  -2   0 116.705 7.56263   3
 -20   2   0 124.963 6.44399   2
 -20   2   0 128.453 6.96309   3
  20   2   0 118.668 5.96434   5
  22  -2   0 156.006 7.97173   5
  22  -2   0 158.011 7.84124   2
  22  -2   0 163.930 8.34913   4
  22  -2   0 172.056 8.95961   3
  22  -2   0 158.437 7.82827   2
 -22   2   0 168.883 7.95435   2
  22   2   0 162.056 7.38894   5
 -22   2   0 131.978 11.6671   3
 -24  -2   0 280.779 11.6602   5
  24  -2   0 291.973 11.8829   2
  24  -2   0 271.280 12.3241   4
  24  -2   0 284.528 12.0433   5
  24  -2   0 284.572 12.8591   3
  24  -2   0 282.112 11.8986   2
 -24   2   0 282.123 12.0826   2
 -24   2   0 285.950 12.5060   3
  24   2   0 273.822 11.6059   5
  26  -2   0 23.6284 3.62586   2
  26  -2   0 20.3519 5.00706   3
  26  -2   0 20.2172 3.82744   2
  26  -2   0 17.4050 4.10158   5
  26  -2   0 15.7464 4.35765   4
  26   2   0 19.5878 3.49678   5
  28  -2   0 107.166 8.16329   3
  28  -2   0 90.7887 6.99801   4
  28  -2   0 91.0590 6.92434   5
  28  -2   0 90.9425 6.06680   2
  28  -2   0 97.9779 6.36446   2
  30  -2   0 9.40669 4.36426   5
  30  -2   0 16.7922 5.41981   3
  30  -2   0 14.9414 4.60116   4
  30   2   0 11.9365 3.58629   5
  32  -2   0 166.165 9.30649   4
  32  -2   0 156.107 9.43555   5
  32  -2   0 174.384 10.6354   3
  34  -2   0 2.60874 5.67652   3
  34  -2   0 3.05230 4.67417   5
  34  -2   0 2.36023 4.85170   4
  36  -2   0 213.700 11.8914   4
  36  -2   0 208.740 11.6577   5
  36  -2   0 219.052 12.7213   3
  38  -2   0 109.564 8.73132   4
  38  -2   0 90.3614 9.54621   5
  38  -2   0 97.9230 10.2515   3
  40  -2   0 44.1777 7.68366   3
  40  -2   0 38.8449 5.72860   5
  40  -2   0 42.0151 6.21717   4
  -1  -3   0 11.5023 2.18163   3
   1  -3   0 11.9556 2.45210   3
   1  -3   0 15.7673 2.47884   2
  -1  -3   0 14.2429 2.30853   2
   1  -3   0 10.5868 2.42001   2
  -1  -3   0 10.7577 2.26992   2
  -1   3   0 16.8518 2.18290   3
  -3  -3   0 3.85234 2.03681   2
   3  -3   0 -1.1006 2.29019   2
   3  -3   0 -2.1128 2.43487   3
   3  -3   0 1.84448 2.35615   2
  -3  -3   0 0.30144 2.02341   2
  -3  -3   0 1.49866 1.74220   3
  -3   3   0 0.82681 2.12017   3
   5  -3   0 49.5944 4.47207   3
  -5  -3   0 41.4083 3.26246   2
   5  -3   0 45.0096 4.11636   2
   5  -3   0 50.4606 3.95817   2
  -5   3   0 46.7457 3.90945   3
  -5   3   0 58.4561 3.89960   2
  -7  -3   0 207.070 8.42228   5
   7  -3   0 190.226 8.62618   2
   7  -3   0 201.931 8.60158   2
   7  -3   0 202.296 8.90199   3
  -7   3   0 208.198 8.68674   3
  -7   3   0 203.885 9.04141   2
  -9  -3   0 567.984 20.6427   5
   9  -3   0 529.591 20.8229   2
   9  -3   0 531.455 21.0230   3
   9  -3   0 551.239 20.8655   2
  -9   3   0 557.408 20.9386   3
  -9   3   0 537.434 20.7806   2
  11  -3   0 212.749 9.38484   2
 -11  -3   0 213.374 9.00844   5
  11  -3   0 227.490 9.75901   3
 -11   3   0 218.157 9.48310   3
 -11   3   0 222.466 9.36229   2
 -13  -3   0 102.467 4.66701   4
  13  -3   0 94.5659 5.70540   2
  13  -3   0 87.4131 5.63227   2
  13  -3   0 96.5484 6.39859   3
 -13  -3   0 90.4536 5.10163   5
 -13   3   0 101.051 5.55731   2
 -13   3   0 93.9601 5.77156   3
 -15  -3   0 42.7855 3.72525   5
  15  -3   0 41.9412 3.98769   2
  15  -3   0 43.3259 4.76132   2
  15  -3   0 38.6258 4.11851   3
 -15  -3   0 44.5634 3.35733   4
 -15   3   0 52.4892 4.82071   3
 -15   3   0 40.7600 4.44433   2
  17  -3   0 46.2938 4.16130   2
  17  -3   0 46.0026 4.30579   2
  17  -3   0 37.8630 4.77027   3
 -17   3   0 50.0472 4.55144   3
 -17   3   0 59.5505 4.45599   2
  19  -3   0 5.17973 4.27762   3
  19  -3   0 15.5460 3.60831   2
  19  -3   0 18.0831 3.73985   2
 -19  -3   0 19.6931 3.30029   5
 -19   3   0 19.9606 3.93429   3
  21  -3   0 77.6356 5.97866   2
  21  -3   0 77.9910 7.02597   3
  21  -3   0 87.1332 6.05890   2
 -21  -3   0 68.4828 5.27704   5
 -21   3   0 83.2253 5.78288   2
 -21   3   0 77.7767 6.21653   3
  23  -3   0 3.50118 3.64559   2
  23  -3   0 8.92634 3.66876   2
  23  -3   0 5.09486 4.41872   3
  23  -3   0 4.37122 4.57389   4
 -23  -3   0 2.64963 2.83464   5
  25  -3   0 64.6313 6.43504   5
  25  -3   0 81.3352 7.46872   3
  25  -3   0 65.8943 7.01548   4
  25  -3   0 71.7725 7.12033   2
  25  -3   0 61.1094 6.01828   2
  27  -3   0 68.7770 7.03165   4
  27  -3   0 68.3481 7.86713   3
  27  -3   0 66.5163 6.49910   5
 -27  -3   0 59.9654 5.23357   5
  27  -3   0 71.6029 7.26323   2
  27  -3   0 73.3341 6.31500   2
  29  -3   0 23.2647 4.52369   2
  29  -3   0 28.8089 5.45177   4
  29  -3   0 24.7274 5.70636   3
  29  -3   0 26.4901 4.86454   5
  29  -3   0 14.8915 4.09155   2
  31  -3   0 39.9435 4.95268   2
  31  -3   0 37.9620 6.71166   3
  31  -3   0 32.2257 4.55435   2
  31  -3   0 45.0228 5.46435   5
  31  -3   0 40.5866 6.11653   4
  33  -3   0 39.9591 6.69287   5
  33  -3   0 37.4134 6.38484   3
  33  -3   0 35.0242 6.12536   4
  33  -3   0 36.0998 5.15676   2
  33  -3   0 27.1839 4.52623   2
  35  -3   0 14.3639 6.41381   3
  35  -3   0 11.7399 5.31010   5
  35  -3   0 15.8922 5.82810   4
  35  -3   0 23.0223 4.89370   2
  37  -3   0 11.4334 6.11835   4
  37  -3   0 5.68900 5.27993   5
  37  -3   0 12.7583 6.80569   3
  39  -3   0 117.991 10.5251   4
  39  -3   0 83.9048 8.74813   5
  39  -3   0 86.1727 9.42996   3
   0  -4   0 1660.83 60.6298   2
   0  -4   0 1597.06 60.6075   2
   0  -4   0 1668.77 60.5472   3
  -2  -4   0 7.86610 2.62621   2
   2  -4   0 2.90276 2.65726   2
  -2  -4   0 10.7875 2.31509   3
   2  -4   0 9.15457 2.76249   2
   2  -4   0 13.7081 2.80263   3
  -2  -4   0 6.37115 2.55055   2
   4  -4   0 90.1550 5.57276   2
  -4  -4   0 94.6800 5.02867   2
  -4  -4   0 89.0124 4.98834   2
   4  -4   0 102.803 5.76559   3
   4  -4   0 91.0504 5.61692   2
  -4   4   0 100.482 5.19595   3
   6  -4   0 137.344 6.84392   2
  -6  -4   0 135.589 6.23360   2
   6  -4   0 133.205 7.02114   3
   6  -4   0 141.095 6.81498   2
  -6  -4   0 124.814 6.62532   2
  -6   4   0 139.306 6.64199   3
   8  -4   0 -3.3249 2.78470   2
   8  -4   0 -2.0861 2.92761   2
   8  -4   0 -2.0795 3.03985   3
  -8  -4   0 0.73466 2.76655   5
  -8   4   0 -2.7352 2.74341   2
  -8   4   0 -1.4931 2.54272   3
  10  -4   0 259.982 11.6474   3
 -10  -4   0 242.527 10.4786   5
  10  -4   0 244.659 10.8197   2
  10  -4   0 255.017 10.8206   2
 -10   4   0 259.836 10.8608   3
 -10   4   0 250.031 10.7295   2
 -12  -4   0 888.946 33.8463   5
  12  -4   0 876.142 34.0193   2
  12  -4   0 908.868 34.2815   3
  12  -4   0 902.183 34.0434   2
 -12   4   0 935.636 34.2057   3
 -12   4   0 898.648 33.9790   2
  14  -4   0 360.685 15.4586   2
  14  -4   0 381.657 15.3564   2
 -14  -4   0 374.411 14.9421   4
  14  -4   0 385.266 15.7970   3
 -14  -4   0 378.843 15.0325   5
 -14   4   0 378.073 15.2828   2
 -14   4   0 385.718 15.5501   3
 -16  -4   0 89.9879 5.70151   5
  16  -4   0 86.4179 6.36107   2
 -16  -4   0 94.6996 5.18724   4
  16  -4   0 89.9561 7.23021   3
  16  -4   0 92.8103 6.49364   2
 -16   4   0 94.3573 6.12784   2
 -16   4   0 90.1441 6.41235   3
  18  -4   0 142.368 8.37739   2
 -18  -4   0 149.629 7.81765   5
  18  -4   0 162.837 8.36343   2
 -18  -4   0 153.389 6.99884   4
  18  -4   0 159.355 8.98148   3
 -18   4   0 159.290 8.10110   2
 -18   4   0 161.890 8.40663   3
  20  -4   0 125.004 7.51366   2
 -20  -4   0 111.808 6.75073   5
  20  -4   0 116.701 7.45821   2
  20  -4   0 128.790 8.35357   3
  22  -4   0 42.6227 5.68320   3
  22  -4   0 48.0683 4.99303   2
 -22  -4   0 44.7135 4.37552   5
  24  -4   0 274.572 12.8372   4
  24  -4   0 266.054 11.8049   2
  24  -4   0 274.059 12.7719   3
 -24  -4   0 211.865 11.3213   5
  26  -4   0 31.9904 5.58786   3
  26  -4   0 25.0852 5.93696   4
  26  -4   0 30.2606 4.86451   2
  28  -4   0 83.1904 7.33932   5
  28  -4   0 77.2262 7.24859   2
  28  -4   0 85.4587 8.72898   3
 -28  -4   0 72.7588 5.76968   5
  28  -4   0 92.4660 8.62028   4
  30  -4   0 33.6345 6.61652   3
  30  -4   0 43.9023 7.01514   4
  30  -4   0 38.0398 7.99167   2
  30  -4   0 54.1856 6.31856   5
  32  -4   0 24.2048 5.19653   2
  32  -4   0 22.9099 5.34283   5
  32  -4   0 6.40692 6.41664   3
  34  -4   0 8.05237 5.37998   5
  34  -4   0 14.9215 6.38313   3
  34  -4   0 10.6324 4.97207   2
  34  -4   0 10.9397 6.30155   4
  36  -4   0 51.2623 7.58420   4
  36  -4   0 47.6055 6.55556   5
  36  -4   0 52.4444 6.00837   2
  36  -4   0 45.2675 8.23564   3
  38  -4   0 -5.7718 5.49214   5
  38  -4   0 11.3754 6.98117   4
  38  -4   0 4.64070 7.71472   3
  38  -4   0 -2.3160 4.93239   2
   1  -5   0 41.7068 3.89361   2
  -1  -5   0 36.3794 3.92345   2
   1  -5   0 39.7953 3.70900   3
  -1  -5   0 36.5401 3.73896   2
  -1  -5   0 37.5610 3.54213   3
   1  -5   0 31.3374 3.94247   2
   3  -5   0 4.69604 3.21838   3
  -3  -5   0 8.44954 5.65940   2
  -3  -5   0 7.44539 2.91008   2
   3  -5   0 8.20490 3.44058   2
   3  -5   0 6.18071 3.20529   2
  -3  -5   0 4.88471 2.57631   3
  -5  -5   0 28.5346 3.60599   2
  -5  -5   0 30.7720 3.33627   2
   5  -5   0 26.8719 4.93334   2
   5  -5   0 27.9907 4.04957   3
   5  -5   0 27.5980 3.97279   2
   7  -5   0 43.9074 4.39749   2
  -7  -5   0 38.2925 4.24533   2
  -7  -5   0 39.5925 4.46868   2
   7  -5   0 39.0884 4.32190   2
   7  -5   0 55.5506 4.72806   3
  -7  -5   0 47.2312 4.34684   5
  -9  -5   0 137.967 7.40431   5
  -9  -5   0 125.506 6.66056   2
   9  -5   0 139.417 7.64708   2
  -9  -5   0 127.304 6.43706   2
   9  -5   0 139.368 7.87427   3
   9  -5   0 127.413 7.41327   2
 -11  -5   0 38.4443 4.51077   2
  11  -5   0 55.8261 4.80935   2
  11  -5   0 43.4567 4.66354   2
  11  -5   0 49.5864 5.11968   3
 -11  -5   0 49.0032 4.51923   5
  13  -5   0 48.3794 4.89073   2
  13  -5   0 44.8322 5.26229   3
 -13  -5   0 53.1570 4.82100   5
 -13   5   0 49.8975 4.64676   2
 -15  -5   0 3.82937 3.89491   5
  15  -5   0 0.27804 3.88571   2
  15  -5   0 -3.8165 4.27841   3
 -15  -5   0 0.73637 3.06886   4
 -17  -5   0 10.9515 3.15432   4
  17  -5   0 11.9822 4.50036   2
  17  -5   0 9.64090 4.46834   3
 -17  -5   0 12.1407 4.03246   5
  19  -5   0 -2.2765 4.45079   3
 -19  -5   0 3.14970 3.68995   5
  19  -5   0 5.13582 4.25043   2
 -21  -5   0 5.78478 4.10626   5
  21  -5   0 6.09436 4.37801   2
  21  -5   0 6.32136 4.71221   3
  23  -5   0 3.14492 6.72875   3
  23  -5   0 10.7231 7.19156   2
 -23  -5   0 2.42679 4.36549   5
  25  -5   0 9.02401 5.78382   3
  25  -5   0 4.34159 4.76807   2
 -25  -5   0 -1.2454 5.17908   5
  25  -5   0 -1.6342 10.3819   4
  27  -5   0 36.3973 7.12209   4
  27  -5   0 27.8713 6.67391   3
  27  -5   0 36.6693 5.62149   2
  29  -5   0 2.80303 5.67347   3
  29  -5   0 7.69273 6.78957   4
  29  -5   0 12.4309 5.09405   2
  29  -5   0 -2.4754 5.23754   5
  31  -5   0 28.7830 6.08362   5
  31  -5   0 7.93603 5.44288   2
  31  -5   0 18.2923 7.36659   4
  31  -5   0 12.2237 6.12007   3
  33  -5   0 28.3375 5.74753   2
  33  -5   0 20.3695 6.58185   3
  33  -5   0 17.3773 7.37797   4
  33  -5   0 17.8792 5.97296   5
  35  -5   0 -0.0569 7.46809   4
  35  -5   0 -9.0840 6.83500   3
  35  -5   0 19.4548 5.46340   2
  35  -5   0 5.38496 5.58673   5
   0  -6   0 4.66530 3.59493   2
   0  -6   0 8.42687 3.32273   3
   0  -6   0 5.86964 3.96647   2
   2  -6   0 56.7250 5.12989   2
  -2  -6   0 55.6581 5.88413   2
  -2  -6   0 54.7689 5.20261   2
   4  -6   0 55.2699 6.11867   2
   4  -6   0 54.7793 4.84699   3
  -4  -6   0 42.2145 4.93543   2
  -4  -6   0 62.0443 5.81081   2
   6  -6   0 802.116 30.7551   2
  -6  -6   0 774.103 30.5008   2
  -6  -6   0 761.379 30.4036   2
   6  -6   0 860.129 30.7746   3
  -8  -6   0 9.61301 4.61658   5
  -8  -6   0 5.60475 3.83902   2
   8  -6   0 8.68101 4.29830   2
   8  -6   0 7.61022 4.17379   3
 -10  -6   0 206.979 10.3209   5
 -10  -6   0 207.748 9.72166   2
 -10  -6   0 183.830 9.15255   2
  10  -6   0 206.349 10.3038   2
  10  -6   0 231.459 10.6020   3
 -12  -6   0 53.8209 4.92150   2
 -12  -6   0 66.6678 6.51141   2
  12  -6   0 70.0660 7.10309   3
 -12  -6   0 68.9728 6.54087   5
  12  -6   0 69.2510 6.75861   2
 -14  -6   0 41.6649 5.09682   5
 -14  -6   0 22.9357 5.38714   2
  14  -6   0 29.3509 5.06486   2
  14  -6   0 30.5155 5.26373   3
 -16  -6   0 4.26042 3.32517   4
  16  -6   0 4.84916 4.87493   3
  16  -6   0 8.34435 6.99935   2
 -16  -6   0 5.31594 5.30382   5
 -18  -6   0 99.5360 6.80718   4
  18  -6   0 147.430 9.25450   3
  18  -6   0 124.241 8.33911   2
 -20  -6   0 42.5103 5.02785   4
  20  -6   0 64.0057 6.16953   2
  20  -6   0 59.6618 6.70208   3
  22  -6   0 10.3186 5.78899   3
  22  -6   0 3.51074 5.09393   2
  24  -6   0 36.3152 7.71882   4
  24  -6   0 34.8851 6.48219   3
  24  -6   0 44.1828 6.15247   2
  26  -6   0 75.4121 8.09552   2
  26  -6   0 93.1996 10.8279   4
  26  -6   0 82.5732 9.19639   3
  28  -6   0 5.00666 5.92482   3
  28  -6   0 1.18618 5.17376   2
  28  -6   0 5.77161 7.39430   4
  30  -6   0 232.178 15.7457   3
  30  -6   0 236.245 15.1648   4
  30  -6   0 224.929 11.8003   2
  30  -6   0 190.255 11.8738   5
  -1  -7   0 20.8205 4.96804   2
  -1  -7   0 12.9744 4.81908   3
   1  -7   0 16.6503 3.75531   3
   1  -7   0 22.8638 5.09635   2
   3  -7   0 -0.1598 3.66539   3
   3  -7   0 2.56498 4.65079   2
  -3  -7   0 2.17695 4.60564   2
   5  -7   0 19.7061 4.27833   3
  -5  -7   0 5.25868 4.66727   2
   5  -7   0 14.9432 4.98441   2
  -7  -7   0 4.79627 4.72525   2
   7  -7   0 6.34802 4.35921   3
   9  -7   0 1.26341 4.35219   3
  -9  -7   0 -3.2557 4.57541   2
   9  -7   0 4.19925 4.80391   2
 -11  -7   0 3.47838 4.83918   2
  11  -7   0 14.3013 5.25643   2
  11  -7   0 5.87164 4.64255   3
  13  -7   0 0.32253 5.01337   2
  13  -7   0 -5.4108 4.61608   3
 -13  -7   0 7.87842 4.72022   2
  15  -7   0 42.1738 6.15315   3
 -17  -7   0 41.3970 4.66979   4
  17  -7   0 26.2748 5.92965   2
  17  -7   0 28.5466 5.68602   3
  19  -7   0 3.11147 5.30361   2
  19  -7   0 4.09675 5.26792   3
  21  -7   0 26.6607 5.80477   2
  21  -7   0 37.4031 6.08090   3
  23  -7   0 -6.6849 5.54055   2
  23  -7   0 -1.7760 5.60930   3
  23  -7   0 12.2526 7.80596   4
  25  -7   0 1.87494 5.81837   3
  25  -7   0 2.21258 8.23557   4
  27  -7   0 5.23284 5.62972   2
   0  -8   0 40.1550 6.30834   2
  -2  -8   0 77.4021 7.05948   2
   2  -8   0 78.5444 8.38164   2
   2  -8   0 62.3105 6.06473   3
   4  -8   0 34.5526 6.14325   2
  -4  -8   0 47.2462 6.90447   2
   4  -8   0 34.9302 4.61143   3
   6  -8   0 100.288 8.88410   2
   6  -8   0 109.220 7.63290   3
  -8  -8   0 61.6231 6.74388   2
   8  -8   0 32.3518 6.26681   2
   8  -8   0 40.2563 5.17212   3
  10  -8   0 12.8403 4.94332   3
  10  -8   0 22.4788 5.97278   2
 -10  -8   0 32.3829 6.12051   2
  12  -8   0 121.014 9.37936   2
 -12  -8   0 116.111 9.26921   2
  12  -8   0 120.499 8.77138   3
  14  -8   0 3.41349 4.89030   3
  14  -8   0 3.21879 5.71764   2
 -14  -8   0 8.79107 5.44824   2
  16  -8   0 7.20954 5.18116   3
  16  -8   0 0.38989 5.81157   2
 -16  -8   0 6.16921 5.35847   2
  18  -8   0 27.9787 6.59607   2
  18  -8   0 26.8903 5.95695   3
 -20  -8   0 12.8618 6.89006   4
  20  -8   0 18.0516 5.98953   2
  20  -8   0 14.4444 8.09810   4
   1  -9   0 20.9840 7.12184   2
  -1  -9   0 21.4544 6.43934   2
  -3  -9   0 53.4945 7.25766   2
   3  -9   0 62.5251 7.63828   2
   3  -9   0 45.2438 4.63710   3
  -5  -9   0 2.00392 6.17313   2
  42   0  -1 -3.5711 6.24553   3
  40   0  -1 0.34970 5.75184   3
  38   0  -1 19.6517 5.88077   3
  38   0  -1 8.81636 4.96077   5
  36   0  -1 21.4767 5.33357   3
  36   0  -1 25.2362 4.93226   5
  34   0  -1 7.20864 4.92962   3
  34   0  -1 4.20891 4.25498   5
  32   0  -1 9.56039 4.01429   5
  32   0  -1 1.05296 4.33312   3
  32   0  -1 5.41267 3.58053   4
  30   0  -1 -2.5981 3.80410   5
  30   0  -1 1.40730 3.44641   4
 -30   0   1 5.94234 3.32311   2
  30   0  -1 2.14912 4.20895   3
 -28   0   1 -1.7900 2.98246   2
  28   0  -1 3.43096 3.96926   3
  28   0  -1 -4.1035 3.39612   5
 -28   0   1 -0.0240 5.47587   3
  28   0  -1 2.28672 3.26464   4
  26   0  -1 4.45004 3.80514   3
  26   0  -1 6.30010 3.29328   5
  26   0  -1 1.75819 3.12986   4
 -26   0   1 -0.7441 3.30665   3
 -26   0   1 -1.9275 2.96304   2
 -24   0   1 -2.1185 2.68725   2
  24   0  -1 7.42887 3.16184   5
 -24   0   1 3.15395 3.09111   3
  24   0  -1 1.66946 2.83592   4
  24   0  -1 1.72870 4.03513   3
 -22   0   1 -0.0148 2.75625   3
  22   0  -1 0.92394 2.79543   5
 -22   0   1 1.67777 2.40553   2
  22   0  -1 -0.7782 3.26992   3
  22   0  -1 -1.7941 2.54289   4
 -20   0   1 2.17712 2.49894   3
  20   0  -1 3.55862 2.59331   5
 -20   0   1 2.35046 2.20432   2
  20   0  -1 2.50856 2.98439   3
  20   0  -1 1.72770 2.40733   4
  18   0  -1 -0.3033 2.15751   4
  18   0  -1 -1.0217 2.72800   3
  18   0  -1 1.55307 2.24489   5
 -18   0   1 5.72078 2.48403   3
 -18   0   1 1.36902 2.03123   2
 -16   0   1 -1.2210 1.94490   2
 -16   0   1 -1.0224 2.29740   3
  16   0  -1 -2.3960 2.50784   3
 -16   0   1 0.64309 1.88591   2
  16   0  -1 -1.1892 2.02008   5
  16   0  -1 -1.2059 2.07129   4
 -14   0   1 0.07599 1.86410   2
  14   0  -1 1.69133 2.50273   3
 -14   0   1 0.20531 2.35090   3
  14   0  -1 2.61886 2.07789   4
  14   0  -1 2.27992 1.93906   5
 -14   0   1 -3.1013 2.02278   2
 -12   0   1 -2.9898 1.84664   2
  12   0  -1 0.01174 1.92051   4
  12   0  -1 5.13872 1.87514   5
 -12   0   1 2.70489 1.70886   2
 -12   0   1 -3.4857 2.21443   3
  12   0  -1 0.48876 2.36918   3
  10   0  -1 2.48637 1.55341   5
  10   0  -1 0.84266 2.22899   3
  10   0  -1 3.88525 1.91825   4
 -10   0   1 -0.2022 1.53671   2
 -10   0   1 -2.3351 1.68167   2
 -10   0   1 -1.7727 2.03527   3
   8   0  -1 0.33927 1.78076   4
   8   0  -1 0.34586 1.56606   5
  -8   0   1 0.29926 1.94243   3
   8   0  -1 1.10651 2.04179   3
  -8   0   1 -0.3310 1.39114   2
  -8   0   1 -0.4530 1.54911   2
  -6   0   1 -0.2270 1.33764   2
  -6   0   1 0.53570 1.27398   2
   6   0  -1 -0.9887 1.67247   4
   6   0  -1 3.24955 1.36488   5
  -6   0   1 1.10010 1.69333   4
  -6   0   1 -1.3940 1.82323   3
   6   0  -1 -1.0875 1.86706   3
  -4   0   1 -1.9626 0.83854   2
  -4   0   1 0.17238 1.20051   3
   4   0  -1 -0.6832 1.34328   3
   4   0  -1 0.67682 1.23684   4
  -4   0   1 1.06801 0.87507   2
  -4   0   1 -0.4518 1.12756   4
   4   0   1 1.28614 1.18222   2
  -4   0  -1 1.19493 1.09388   2
   4   0   1 0.20047 1.37609   3
   4   0   1 -1.8073 1.26248   5
  -4   0  -1 -0.2222 1.20433   3
  -4   0  -1 1.82063 1.27546   5
   6   0   1 -1.7056 1.41508   2
   6   0   1 -1.2860 1.65152   5
  -6   0  -1 0.34917 1.64560   5
   6   0   1 1.35020 1.91022   3
  -6   0  -1 1.00790 1.43310   2
  -6   0  -1 1.93289 1.68204   3
   6   0   1 -0.4862 1.45712   2
   8   0   1 1.65421 1.52201   2
  -8   0  -1 0.15790 1.77744   5
   8   0   1 -0.3640 1.58417   2
  -8   0  -1 0.39595 1.85921   3
   8   0   1 0.14066 2.07561   3
  -8   0  -1 0.82331 1.59576   2
   8   0   1 2.09202 1.77152   5
 -10   0  -1 -0.7303 1.96213   3
  10   0   1 0.71527 2.22995   3
 -10   0  -1 0.40718 1.92865   5
  10   0   1 1.97308 1.88941   5
 -10   0  -1 -0.4497 1.67059   2
  10   0   1 -0.2936 1.59467   2
  10   0   1 -0.8627 1.70551   4
  12   0   1 -0.0343 1.87465   4
  12   0   1 0.69114 1.60846   2
 -12   0  -1 2.56801 2.18104   3
  12   0   1 -3.7364 2.44136   3
  12   0   1 2.95818 2.13237   5
 -12   0  -1 -0.1676 1.75499   2
  14   0   1 2.63110 2.21612   5
 -14   0  -1 1.03930 2.19604   3
  14   0   1 -2.6292 2.47450   3
 -14   0  -1 4.23233 1.86791   2
  14   0   1 0.18535 1.92284   4
  16   0   1 -2.8523 2.55899   3
 -16   0  -1 -0.2993 2.20657   3
  16   0   1 2.90876 2.23849   5
 -16   0  -1 -0.5758 1.88517   2
  16   0   1 -0.1891 1.94988   4
 -18   0  -1 -3.0427 2.35613   2
  18   0   1 0.59257 2.89923   3
  18   0   1 0.53195 2.47417   5
 -18   0  -1 -2.4885 2.29152   3
  18   0   1 1.89878 2.03299   4
 -20   0  -1 2.41444 2.52117   3
  20   0   1 -0.4738 2.23225   4
 -20   0  -1 1.24613 2.25508   2
  20   0   1 0.94523 2.98585   3
  20   0   1 0.22724 2.84034   5
  22   0   1 2.12369 2.48927   4
 -22   0  -1 3.31369 2.72937   3
  22   0   1 -2.7991 3.28673   3
 -22   0  -1 2.70224 2.52181   2
  22   0   1 -0.1263 3.15699   5
  24   0   1 12.0112 3.81581   3
  24   0   1 7.17171 2.74321   4
 -24   0  -1 7.80999 2.88430   2
  24   0   1 11.3142 3.96051   5
  26   0   1 -2.3313 3.83627   3
  26   0   1 0.39320 3.36395   5
 -26   0  -1 2.45982 2.85064   2
  26   0   1 4.55951 2.93508   4
  28   0   1 1.06748 3.11992   4
  28   0   1 -3.2470 4.02731   3
  28   0   1 -0.6676 3.76865   5
  30   0   1 -0.5489 4.17947   3
  30   0   1 6.68221 3.93059   5
 -30   0  -1 1.49990 3.43519   2
  32   0   1 4.80201 4.60589   3
  32   0   1 0.63121 4.06035   5
  34   0   1 4.92620 4.80761   3
  34   0   1 9.74864 4.55148   5
  36   0   1 17.1164 4.80502   5
  36   0   1 20.8942 5.33125   3
  38   0   1 2.05180 5.34309   5
  40   0   1 6.16396 6.33046   3
  40   0   1 12.0810 5.69416   5
  42   0   1 14.4410 6.40395   3
  41  -1  -1 46.4108 7.59090   3
  41  -1  -1 38.4122 7.19518   5
  39  -1  -1 6.56024 4.83360   5
  39  -1  -1 -4.6618 6.30533   3
  39  -1  -1 2.44155 4.89700   4
  39   1  -1 -4.8093 4.86150   3
  37  -1  -1 8.59705 5.06330   4
  37  -1  -1 10.6321 5.81009   3
  37  -1  -1 7.46792 4.66383   5
  37   1  -1 2.32376 4.85145   3
  35  -1  -1 9.28201 4.97251   4
  35  -1  -1 5.99434 4.51328   5
  35  -1  -1 5.48079 5.49145   3
  35   1  -1 5.27116 4.66190   3
  33  -1  -1 17.7727 5.48727   3
  33  -1  -1 25.6934 5.05991   4
  33  -1  -1 36.3246 5.03130   5
 -33  -1   1 28.8266 3.84636   2
  33   1  -1 16.7707 4.69990   3
  31  -1  -1 23.4690 5.16785   3
  31  -1  -1 31.6090 4.68359   5
  31   1  -1 28.9759 4.48460   3
  31   1  -1 34.6428 4.12329   5
 -29  -1   1 271.756 11.3715   2
  29  -1  -1 284.402 12.8237   3
  29  -1  -1 280.632 12.0732   5
  29  -1  -1 289.295 12.0208   4
  29   1  -1 266.097 11.9705   3
  29   1  -1 252.000 12.3674   5
  27  -1  -1 72.6254 5.84747   5
 -27  -1   1 77.2200 4.91433   2
  27  -1  -1 72.3388 5.72780   4
  27  -1  -1 74.5021 6.86825   3
  27   1  -1 75.8825 5.52305   5
 -27   1   1 75.4154 5.58946   2
 -27   1   1 74.0171 6.30808   3
  25  -1  -1 517.325 20.2342   3
 -25  -1   1 481.979 19.4850   3
  25  -1  -1 498.846 19.6017   5
  25  -1  -1 507.215 19.5622   4
 -25  -1   1 482.027 19.0924   2
 -25   1   1 531.934 19.6089   2
  25   1  -1 498.705 19.2849   5
  25   1  -1 496.722 19.5258   3
 -25   1   1 501.220 22.4793   3
  23  -1  -1 120.316 7.25861   3
 -23  -1   1 111.908 6.06679   3
  23  -1  -1 98.4297 6.76352   5
  23  -1  -1 110.748 6.21709   4
 -23   1   1 111.704 6.70860   3
 -23   1   1 105.896 6.05678   2
  23   1  -1 112.628 5.74756   5
  23   1  -1 111.973 6.27872   3
  21  -1  -1 2.78970 2.34849   2
  21  -1  -1 -0.9922 3.43176   3
 -21  -1   1 6.42307 2.54986   3
  21  -1  -1 2.89325 3.03338   4
  21  -1  -1 6.69556 2.77891   5
  21  -1  -1 3.68817 2.44103   2
  21   1  -1 2.77022 2.81540   3
 -21   1   1 6.76370 2.70994   2
  21   1  -1 1.69390 2.46001   5
 -21   1   1 3.99895 2.79585   3
 -19  -1   1 275.451 10.8518   3
  19  -1  -1 259.108 10.8654   5
  19  -1  -1 270.468 10.7569   2
  19  -1  -1 282.054 10.7647   2
  19  -1  -1 278.700 11.5987   3
  19  -1  -1 271.757 11.1322   4
  19   1  -1 268.054 10.9619   3
 -19   1   1 272.537 10.9535   2
  19   1  -1 270.245 10.6962   5
  19   1  -1 251.857 10.4940   4
 -19   1   1 275.777 11.3647   3
 -17  -1   1 368.808 14.6214   3
  17  -1  -1 375.397 14.8663   4
  17  -1  -1 374.721 14.6000   5
  17  -1  -1 378.730 14.5381   2
 -17  -1   1 398.857 14.4286   5
  17  -1  -1 387.919 15.2019   3
  17  -1  -1 384.391 14.5882   2
 -17   1   1 376.912 14.6932   2
  17   1  -1 405.207 14.4619   5
 -17   1   1 385.862 15.0644   3
  17   1  -1 367.215 14.6572   3
  17   1  -1 352.885 14.3516   4
 -15  -1   1 28.1355 2.40170   4
 -15  -1   1 21.6548 2.31315   3
  15  -1  -1 26.5072 2.49120   2
  15  -1  -1 19.8430 3.24574   3
  15  -1  -1 18.4735 2.96934   4
 -15  -1   1 29.4367 2.17286   5
  15  -1  -1 20.3031 2.45738   2
 -15   1   1 29.5639 3.13034   2
  15   1  -1 23.1084 2.24221   5
  15   1  -1 28.0709 2.21422   4
  15   1  -1 15.9031 2.42188   3
 -15   1   1 19.8422 2.86065   3
  13  -1  -1 417.203 16.1193   2
  13  -1  -1 418.847 16.5965   3
  13  -1  -1 421.890 16.1712   2
 -13  -1   1 454.710 15.9317   5
 -13  -1   1 425.504 16.0864   3
  13  -1  -1 418.860 16.3916   4
 -13  -1   1 408.722 15.8850   4
  13   1  -1 441.638 15.9520   5
 -13   1   1 432.991 16.2202   2
 -13   1   1 436.020 16.3014   2
  13   1  -1 409.265 15.9214   4
  13   1  -1 411.466 16.0956   3
 -13   1   1 437.553 16.8144   3
 -11  -1   1 657.802 24.6260   3
 -11  -1   1 681.881 24.5436   5
  11  -1  -1 641.453 24.7161   2
  11  -1  -1 661.678 24.7763   2
  11  -1  -1 665.036 25.0645   3
 -11  -1   1 636.271 24.5409   4
 -11   1   1 685.613 24.8543   2
 -11   1   1 675.620 25.0262   3
  11   1  -1 625.079 24.6235   3
 -11   1   1 662.246 24.7717   2
  11   1  -1 707.130 24.5747   5
  11   1  -1 674.576 24.5484   4
   9  -1  -1 1732.85 63.9287   2
  -9  -1   1 1772.90 63.7828   4
   9  -1  -1 1753.62 64.1000   3
  -9  -1   1 1821.19 63.7688   5
   9  -1  -1 1695.35 63.9060   2
  -9   1   1 1717.70 63.9318   2
  -9   1   1 1762.22 64.0888   3
   9   1  -1 1773.80 63.7669   5
   9   1  -1 1761.68 63.7889   4
   9   1  -1 1589.20 63.7634   3
  -9   1   1 1775.31 63.9832   2
   7  -1  -1 204.005 8.44317   2
   7  -1  -1 210.919 8.74346   3
   7  -1  -1 208.750 8.45806   2
  -7  -1   1 210.485 8.02464   5
  -7  -1   1 227.123 8.10857   4
  -7   1   1 206.939 8.42947   2
  -7   1   1 213.328 8.71090   3
  -7   1   1 217.914 8.52165   2
   7   1  -1 198.687 8.08977   5
   5  -1  -1 3537.29 136.449   1
  -5   1   1 3763.64 136.817   1
   3  -1  -1 1098.45 40.9803   2
   3  -1  -1 1104.00 40.9905   2
   3  -1  -1 1129.28 41.0410   3
  -3   1   1 1117.18 41.0368   3
  -3   1   1 1114.31 40.9787   2
  -3   1   1 1130.29 41.0044   2
  -1  -1   1 147.486 5.95201   2
   1  -1  -1 154.582 6.16134   2
   1  -1  -1 152.013 6.17836   2
   1  -1  -1 157.312 6.22428   3
  -1   1   1 155.108 6.21614   2
  -1   1   1 161.931 6.24831   3
   1  -1   1 708.075 26.1165   2
  -1  -1  -1 725.722 26.0323   3
  -1  -1  -1 678.576 26.0702   2
   1  -1   1 724.806 26.1738   3
   1   1   1 690.732 26.0655   2
  -1   1  -1 736.293 26.1222   2
   1   1   1 700.882 26.0309   3
  -3  -1  -1 239.938 9.39450   5
   3  -1   1 243.836 9.66853   3
   3  -1   1 243.724 9.48387   2
  -3   1  -1 245.305 9.45417   2
  -3   1  -1 255.938 9.60387   3
   5  -1   1 2448.21 91.6392   2
   5  -1   1 2501.45 91.7411   3
  -5  -1  -1 2585.58 91.5955   5
  -5   1  -1 2548.00 91.7369   3
  -5   1  -1 2434.97 91.6392   2
   7  -1   1 5039.37 190.455   1
  -7  -1  -1 5204.87 188.032   1
  -7   1  -1 5078.57 192.239   1
   9  -1   1 187.019 8.47225   3
  -9  -1  -1 204.689 7.80687   5
   9  -1   1 191.120 7.99862   2
   9  -1   1 197.660 8.12020   2
  -9   1  -1 202.431 8.29154   3
   9   1   1 206.630 7.86029   5
  -9   1  -1 194.949 8.04309   2
  11  -1   1 271.271 11.0087   2
  11  -1   1 283.279 11.5241   3
  11  -1   1 282.364 11.1210   2
 -11  -1  -1 296.761 10.8896   5
 -11   1  -1 288.484 11.3494   3
  11   1   1 252.050 10.8751   3
  11   1   1 306.586 10.9518   5
 -11   1  -1 285.002 11.0772   2
  13  -1   1 294.868 12.1505   5
 -13  -1  -1 337.479 12.0203   5
  13  -1   1 305.885 12.2050   2
  13  -1   1 307.291 12.1272   2
  13  -1   1 314.906 12.6856   3
  13   1   1 337.333 12.0857   5
 -13   1  -1 316.765 14.0768   3
  13   1   1 285.129 12.0554   3
 -13   1  -1 317.368 12.2083   2
  15  -1   1 31.5422 3.49385   3
 -15  -1  -1 32.3732 2.83080   5
  15  -1   1 32.3103 3.34889   5
  15  -1   1 34.7860 3.50347   2
  15  -1   1 31.1336 3.30269   2
 -15   1  -1 34.1301 3.85967   3
  15   1   1 24.3462 2.68142   3
 -15   1  -1 40.2394 3.91011   2
  15   1   1 32.5244 3.18053   5
  17  -1   1 21.8213 2.76261   5
 -17  -1  -1 28.2397 2.44775   5
  17  -1   1 15.2183 3.22354   3
  17  -1   1 20.8617 2.66237   2
  17  -1   1 20.3560 2.54967   2
 -17  -1  -1 21.0007 2.05123   2
 -17   1  -1 20.1567 3.02675   3
  17   1   1 25.6383 2.68147   5
  17   1   1 11.8952 2.54438   3
 -17   1  -1 29.5733 2.84947   2
 -19  -1  -1 39.9730 3.67338   5
 -19  -1  -1 48.1161 3.25153   2
  19  -1   1 40.0940 3.97171   5
  19  -1   1 46.0541 3.87521   2
  19  -1   1 45.1423 5.19187   3
  19  -1   1 41.1907 4.10478   4
  19  -1   1 43.4306 3.84033   2
  19   1   1 39.8843 4.17591   3
 -19   1  -1 40.9172 4.41359   3
  19   1   1 48.2201 3.93703   5
 -19   1  -1 46.2096 4.04807   2
  21  -1   1 59.5234 4.35493   2
  21  -1   1 64.1653 5.33032   5
  21  -1   1 61.7987 4.70967   4
  21  -1   1 57.5115 5.77603   3
  21  -1   1 55.5066 4.28589   2
  21   1   1 58.8092 4.82307   3
 -21   1  -1 62.5797 5.03290   3
 -21   1  -1 61.1482 4.68363   2
  21   1   1 63.4467 4.55291   5
  23  -1   1 273.664 11.9710   3
  23  -1   1 264.531 11.1997   4
 -23  -1  -1 264.716 10.6754   2
  23  -1   1 273.730 11.2803   5
  23  -1   1 275.218 10.9517   2
  23  -1   1 265.315 10.8426   2
 -23   1  -1 265.409 11.5461   3
  23   1   1 257.468 11.0635   5
 -23   1  -1 274.618 11.2441   2
  23   1   1 251.300 11.1924   3
  25  -1   1 2.37045 3.35421   4
 -25  -1  -1 6.22610 2.67692   2
  25  -1   1 2.71107 4.07311   3
  25  -1   1 5.28981 3.58102   5
 -25   1  -1 4.07757 3.32933   2
  25   1   1 13.3141 3.33555   5
  25   1   1 5.55143 3.40323   3
  27  -1   1 93.6393 7.22442   5
  27  -1   1 110.209 7.82018   3
 -27  -1  -1 117.262 5.83388   2
  27  -1   1 102.990 6.37162   4
  27   1   1 113.348 6.51195   5
 -27   1  -1 103.242 6.52397   2
  29  -1   1 1.86672 4.19603   5
 -29  -1  -1 2.55201 2.97939   2
  29  -1   1 3.21817 3.64213   4
  29  -1   1 -1.1420 4.60272   3
  29   1   1 0.29807 3.87897   5
  29   1   1 -0.1524 3.79288   3
  31  -1   1 218.128 11.1380   3
  31  -1   1 210.176 9.69703   4
 -31  -1  -1 184.591 9.22054   2
  31  -1   1 214.447 10.4771   5
  31   1   1 193.123 9.76398   3
  31   1   1 191.597 9.95439   5
  33  -1   1 85.3154 8.24524   3
  33  -1   1 87.8258 7.99582   5
  33  -1   1 82.8969 7.03927   4
  33   1   1 81.9197 7.03622   5
  33   1   1 69.2611 7.09750   3
  35  -1   1 7.25880 4.60195   5
  35  -1   1 1.32292 5.53320   3
  35   1   1 3.92719 4.76127   3
  35   1   1 4.76069 4.74918   5
  37  -1   1 8.37916 4.86396   5
  37  -1   1 11.5189 6.07845   3
  37   1   1 12.0700 5.17776   5
  37   1   1 11.3137 5.25637   3
  39  -1   1 4.17798 6.45088   5
  39  -1   1 7.74114 6.09156   3
  39   1   1 -0.2654 5.05352   3
  41  -1   1 17.0423 5.34171   5
  41  -1   1 13.2613 7.11043   3
  40  -2  -1 13.1708 5.24549   5
  40  -2  -1 15.4209 7.05708   3
  40  -2  -1 12.8426 6.05366   4
  38  -2  -1 43.3633 6.33679   4
  38  -2  -1 32.9123 6.81237   3
  36  -2  -1 23.0423 5.69250   4
  36  -2  -1 13.7822 6.26225   3
  36  -2  -1 20.0364 5.33260   5
  34  -2  -1 16.7241 5.15751   4
  34  -2  -1 12.6409 4.75073   5
  34  -2  -1 8.63227 5.81010   3
  32  -2  -1 51.6059 6.40152   3
  32  -2  -1 51.6070 5.45683   5
  32  -2  -1 58.2927 6.57794   4
  30  -2  -1 40.4846 4.34977   2
  30  -2  -1 35.7385 5.78123   3
  30  -2  -1 43.9355 5.00426   5
  30  -2  -1 41.9373 5.16077   4
  28  -2  -1 59.1409 5.57794   2
  28  -2  -1 55.5975 6.07345   3
  28  -2  -1 62.6353 5.21878   2
  28  -2  -1 55.2855 6.07967   4
  28  -2  -1 61.3742 6.19874   5
  26  -2  -1 105.211 7.89154   3
  26  -2  -1 90.8421 6.60718   5
  26  -2  -1 105.957 6.99381   4
  26  -2  -1 102.636 6.33649   2
  26  -2  -1 97.4373 6.08814   2
  26   2  -1 101.845 5.88589   5
  24  -2  -1 23.9888 3.71712   2
  24  -2  -1 23.6044 3.60353   2
  24  -2  -1 28.5536 4.00517   5
  24  -2  -1 23.8808 4.49843   3
  24  -2  -1 23.0480 4.29321   4
 -24  -2   1 21.7445 4.33907   5
 -24   2   1 22.0461 3.78351   2
 -24   2   1 20.4932 4.05677   3
  24   2  -1 23.3634 3.13737   5
  22  -2  -1 42.2010 4.79180   2
  22  -2  -1 50.6516 5.41696   4
 -22  -2   1 45.1022 3.86917   5
  22  -2  -1 42.2637 4.76551   2
  22  -2  -1 56.3565 4.34161   5
  22  -2  -1 51.0262 5.06881   3
  22   2  -1 46.1310 4.04547   5
 -22   2   1 42.7881 4.84722   2
  20  -2  -1 52.2786 4.65041   2
 -20  -2   1 52.0415 3.69026   5
  20  -2  -1 52.0919 5.94911   3
  20  -2  -1 51.5043 4.74471   2
  20  -2  -1 57.5080 5.41660   4
 -20   2   1 61.0722 5.24893   3
  20   2  -1 54.9584 4.01792   5
 -20   2   1 61.9171 4.77957   2
 -18  -2   1 -1.6221 2.06098   5
  18  -2  -1 0.27553 3.50915   3
  18  -2  -1 -4.2807 2.69468   2
  18  -2  -1 4.10919 3.51348   4
  18   2  -1 3.56942 2.32012   5
 -18   2   1 1.64935 2.75942   2
 -18   2   1 4.26615 2.72099   3
 -16  -2   1 430.806 16.9937   5
  16  -2  -1 455.286 17.8752   3
  16  -2  -1 441.069 17.3386   2
  16  -2  -1 446.939 17.3950   2
  16   2  -1 452.175 17.0231   5
 -16   2   1 469.589 17.7603   3
 -16   2   1 459.304 17.4675   2
  14  -2  -1 -0.2233 2.81819   2
 -14  -2   1 -1.4028 1.64987   4
  14  -2  -1 -0.5134 2.92054   3
  14  -2  -1 2.92622 2.48493   2
 -14  -2   1 -2.4298 1.71501   5
 -14   2   1 1.86066 2.51164   3
 -14   2   1 2.51195 2.38286   2
 -12  -2   1 87.7674 4.20552   5
  12  -2  -1 82.7238 4.95433   2
  12  -2  -1 83.9588 5.05951   2
  12  -2  -1 86.0251 5.60671   3
 -12  -2   1 97.1313 4.13009   4
 -12   2   1 92.1285 5.31312   3
 -12   2   1 85.9800 4.93499   2
  10  -2  -1 3.55590 2.55071   2
 -10  -2   1 1.81178 1.69354   4
  10  -2  -1 3.72353 2.59017   3
  10  -2  -1 -1.0995 2.44398   2
 -10  -2   1 -1.3955 1.80169   5
 -10   2   1 0.24170 2.28216   2
 -10   2   1 4.75033 4.91011   3
   8  -2  -1 186.767 8.05568   2
  -8  -2   1 189.150 7.69152   5
   8  -2  -1 191.043 8.10629   2
   8  -2  -1 201.724 8.43345   3
  -8   2   1 184.764 8.07328   2
  -8   2   1 193.522 8.33430   3
   6  -2  -1 91.0554 5.05339   3
   6  -2  -1 82.8329 4.71252   2
   6  -2  -1 82.0931 4.57612   2
  -6   2   1 89.3617 4.61254   2
  -6   2   1 85.3032 4.93856   3
   4  -2  -1 321.488 12.6322   2
   4  -2  -1 318.956 12.6716   2
   4  -2  -1 337.988 12.7689   3
  -4   2   1 328.723 12.6483   2
  -4   2   1 329.218 12.7559   3
   2  -2  -1 878.805 32.4699   2
   2  -2  -1 886.884 32.4817   2
  -2  -2   1 867.618 32.3154   3
   2  -2  -1 898.893 32.4936   3
  -2  -2   1 833.477 32.3171   2
  -2   2   1 900.375 32.4933   3
   0  -2   1 125.471 5.41782   2
   0  -2   1 124.088 5.56417   3
   0  -2  -1 122.675 5.50516   3
   0  -2  -1 124.970 5.50771   2
   0  -2  -1 121.089 5.49894   2
   0   2   1 126.089 5.44519   3
   2  -2   1 415.778 15.8907   2
  -2  -2  -1 395.169 15.7528   2
   2  -2   1 416.350 16.0016   3
  -2   2  -1 427.007 15.8760   2
   2   2   1 428.846 15.6550   3
  -2   2  -1 437.908 15.9384   3
   4  -2   1 32.5980 3.87778   3
  -4  -2  -1 30.5487 2.64109   2
   4  -2   1 35.8653 3.27709   2
   4  -2   1 38.1329 3.29020   2
  -4   2  -1 29.6034 3.28869   2
  -4   2  -1 40.0158 3.44373   3
   6  -2   1 36.1095 2.89858   2
  -6  -2  -1 32.0833 2.97851   5
   6  -2   1 33.9881 3.10059   3
   6  -2   1 26.3265 2.78340   2
  -6   2  -1 31.5654 3.62837   3
  -6   2  -1 34.8016 3.34129   2
   8  -2   1 336.072 13.5224   3
  -8  -2  -1 353.473 13.0415   5
   8  -2   1 334.243 13.2176   2
   8  -2   1 329.999 13.2639   2
  -8   2  -1 345.589 13.3722   3
  -8   2  -1 336.838 13.2143   2
 -10  -2  -1 1220.96 46.1014   5
  10  -2   1 1210.98 46.4236   3
  10  -2   1 1212.13 46.2230   2
  10  -2   1 1202.99 46.2499   2
 -10  -2  -1 1365.89 45.9706   4
 -10   2  -1 1265.81 46.3097   2
 -10   2  -1 1274.01 46.4712   3
  12  -2   1 6.22268 4.86438   2
 -12  -2  -1 19.6315 2.28882   5
  12  -2   1 11.4244 3.04374   3
  12  -2   1 9.76645 2.56068   2
  12   2   1 14.8556 2.38727   5
 -12   2  -1 12.7841 2.73229   3
 -12   2  -1 10.0052 2.51616   2
  14  -2   1 27.3657 3.17027   2
  14  -2   1 30.8887 3.53019   3
 -14  -2  -1 32.3312 3.01022   5
  14  -2   1 29.8712 2.98986   2
  14   2   1 28.9559 2.73365   5
 -14   2  -1 37.3254 3.12879   2
 -14   2  -1 31.9231 3.30697   3
 -16  -2  -1 1.15338 2.15708   5
  16  -2   1 -0.3992 2.59423   2
  16  -2   1 2.79991 2.70145   2
  16  -2   1 -3.0355 3.01110   3
  16   2   1 0.38207 2.29279   5
 -16   2  -1 -3.0728 2.76114   3
 -16   2  -1 2.03853 2.52131   2
  18  -2   1 12.3383 3.46893   3
  18  -2   1 7.03579 3.02468   2
  18  -2   1 10.3688 2.92752   2
 -18   2  -1 8.95556 2.85584   2
  18   2   1 13.3023 2.76937   5
 -18   2  -1 12.8661 3.04939   3
  20  -2   1 74.3249 5.57448   2
  20  -2   1 80.8403 6.52460   3
  20  -2   1 88.4019 5.41412   2
  20  -2   1 80.6653 5.60391   5
 -20   2  -1 86.8565 5.90345   3
  20   2   1 84.4732 5.03596   5
 -20   2  -1 86.1459 5.54944   2
 -22  -2  -1 361.259 14.7042   5
  22  -2   1 370.873 15.1450   5
  22  -2   1 361.771 15.3141   4
  22  -2   1 408.990 15.9496   3
  22  -2   1 387.250 15.0565   2
  22  -2   1 378.617 15.0415   2
 -22   2  -1 337.494 16.9750   2
  22   2   1 379.798 14.8417   5
 -22   2  -1 383.123 16.3154   3
  24  -2   1 3.01234 4.58218   4
  24  -2   1 12.4924 3.41303   2
 -24  -2  -1 8.88616 2.98862   5
  24  -2   1 7.15242 3.71250   5
  24  -2   1 6.23524 3.29081   2
  24  -2   1 5.50830 4.28476   3
 -24   2  -1 11.8764 3.45282   2
  24   2   1 1.95689 3.28169   5
 -24   2  -1 2.80453 3.42476   3
  26  -2   1 9.90610 4.63058   3
  26  -2   1 10.1734 3.93925   5
 -26  -2  -1 19.8374 3.76435   5
  26  -2   1 18.4725 4.40320   4
  26  -2   1 14.5864 3.69708   2
  26  -2   1 19.8619 3.64437   2
  28  -2   1 32.1548 4.62635   5
  28  -2   1 29.6798 5.32291   3
  28  -2   1 32.9841 3.95451   2
  28  -2   1 37.8014 4.17669   2
  28  -2   1 35.7098 4.89116   4
  28   2   1 39.4867 4.23799   5
  30  -2   1 12.3965 4.49433   5
  30  -2   1 10.2497 5.19987   3
  30  -2   1 22.5109 4.08291   2
  30  -2   1 12.4577 4.58504   4
  30   2   1 15.3800 4.07278   5
  32  -2   1 17.3517 4.84310   4
  32  -2   1 17.1342 5.84177   3
  32  -2   1 20.0256 4.98895   5
  32   2   1 22.1556 4.27699   5
  34  -2   1 17.6258 5.15292   5
  34  -2   1 23.7939 5.21461   4
  34  -2   1 12.4604 6.18486   3
  34   2   1 20.8458 4.42436   5
  36  -2   1 12.2391 6.18351   3
  36  -2   1 17.0615 5.56756   4
  36  -2   1 17.4469 7.07871   5
  38  -2   1 29.4037 5.69457   4
  38  -2   1 22.6730 5.94324   5
  38  -2   1 19.2594 6.82356   3
  40  -2   1 32.6517 6.11054   4
  40  -2   1 17.0264 7.19462   3
  40  -2   1 16.8245 5.38711   5
  39  -3  -1 2.33764 6.30242   4
  39  -3  -1 6.38446 7.25302   3
  39  -3  -1 2.84159 5.33251   5
  37  -3  -1 7.99865 6.12464   4
  37  -3  -1 13.7489 6.85913   3
  37  -3  -1 7.68583 5.20710   5
  35  -3  -1 71.9660 6.79389   5
  35  -3  -1 67.1587 8.32209   4
  35  -3  -1 62.1357 7.78262   3
  33  -3  -1 55.4009 5.44866   2
  33  -3  -1 45.7576 6.35253   4
  33  -3  -1 65.3689 6.29202   2
  33  -3  -1 41.9725 6.86176   3
  33  -3  -1 52.1889 5.95084   5
  31  -3  -1 36.2597 5.01115   2
  31  -3  -1 29.1314 5.53529   4
  31  -3  -1 44.3537 6.47714   3
  31  -3  -1 17.8330 4.27395   2
  31  -3  -1 27.3927 5.09836   5
  29  -3  -1 271.443 12.6724   5
  29  -3  -1 292.122 13.2288   4
  29  -3  -1 275.732 12.5246   2
  29  -3  -1 259.295 12.4244   2
  29  -3  -1 288.859 13.7891   3
  27  -3  -1 7.73318 4.45617   5
  27  -3  -1 -1.4154 5.03193   3
  27  -3  -1 6.17148 5.75887   2
  27  -3  -1 7.53223 4.05039   2
  27  -3  -1 13.3181 5.00335   4
  25  -3  -1 2.54070 4.62615   4
  25  -3  -1 5.43625 4.19411   5
  25  -3  -1 3.22896 3.73512   2
  25  -3  -1 2.64782 4.83930   3
  25  -3  -1 3.37828 3.81967   2
 -23  -3   1 12.1531 3.03983   5
  23  -3  -1 8.98015 4.66594   3
  23  -3  -1 11.6081 3.78306   2
  23  -3  -1 13.8816 4.58179   4
  23  -3  -1 12.8048 3.79276   2
  21  -3  -1 59.1167 5.64928   3
  21  -3  -1 53.2987 5.54705   2
  21  -3  -1 59.1981 6.54229   4
  21  -3  -1 71.4993 5.54608   2
 -21   3   1 66.3423 5.40019   2
 -21   3   1 54.7082 5.80168   3
  19  -3  -1 5.04402 3.88502   3
  19  -3  -1 6.44593 3.44731   2
 -19  -3   1 11.5667 2.76430   5
  19  -3  -1 12.9064 3.51444   2
 -19   3   1 4.13866 3.90211   3
 -17  -3   1 80.2832 4.73479   5
  17  -3  -1 78.4743 5.70688   2
 -17  -3   1 81.2284 4.47509   4
  17  -3  -1 88.8922 5.82477   2
  17  -3  -1 83.0360 6.57824   3
 -17   3   1 85.8343 5.89294   3
 -17   3   1 89.5336 5.60791   2
  15  -3  -1 419.515 16.5956   2
  15  -3  -1 421.994 17.0092   3
  15  -3  -1 416.562 16.5869   2
 -15  -3   1 431.823 16.1349   4
 -15  -3   1 406.694 16.1141   5
 -15   3   1 421.885 16.7704   3
 -15   3   1 426.716 16.5979   2
  13  -3  -1 1.52997 2.83232   2
  13  -3  -1 2.34854 3.25679   3
 -13  -3   1 3.68305 2.31041   5
 -13  -3   1 1.92741 2.02712   4
  13  -3  -1 3.67789 2.81943   2
 -13   3   1 1.84228 2.64654   2
 -13   3   1 0.15768 2.73943   3
 -11  -3   1 125.978 5.85587   5
  11  -3  -1 126.755 6.92127   3
  11  -3  -1 114.156 6.38063   2
 -11  -3   1 136.773 5.91594   4
 -11   3   1 126.361 6.28314   2
 -11   3   1 125.588 6.43566   3
   9  -3  -1 314.378 12.6943   2
  -9  -3   1 322.505 12.4223   5
   9  -3  -1 312.221 12.6756   2
   9  -3  -1 317.244 12.9951   3
  -9   3   1 317.286 12.6354   2
  -9   3   1 325.344 12.8173   3
   7  -3  -1 26.1225 2.98334   2
   7  -3  -1 30.7414 3.28365   3
   7  -3  -1 22.3399 2.86272   2
  -7   3   1 30.5918 3.42200   2
  -7   3   1 30.5188 2.99169   3
   5  -3  -1 3394.09 123.978   2
   5  -3  -1 3369.82 123.936   3
   5  -3  -1 3334.22 123.897   2
  -5   3   1 3418.12 123.928   3
  -3  -3   1 502.143 19.1908   2
   3  -3  -1 496.069 19.4355   2
   3  -3  -1 511.812 19.4126   2
   3  -3  -1 510.047 19.4612   3
  -3   3   1 537.489 19.4157   3
   1  -3  -1 3.53649 2.23635   3
  -1  -3   1 1.00946 2.00656   2
   1  -3  -1 2.79039 2.27803   2
  -1  -3   1 -1.2703 2.05469   3
   1  -3  -1 -0.1929 2.26396   2
  -1  -3   1 2.06597 2.16324   2
  -1   3   1 3.53146 1.99333   3
  -1  -3  -1 211.459 8.57210   3
  -1  -3  -1 205.552 8.64811   2
   1  -3   1 216.769 8.83946   3
   1  -3   1 205.214 8.69703   2
  -1  -3  -1 214.446 8.64960   2
   1  -3   1 204.229 8.69986   2
   1   3   1 226.958 8.49926   3
   3  -3   1 55.9313 3.95196   2
   3  -3   1 46.9863 3.81861   2
   3  -3   1 53.5681 4.29485   3
  -3  -3  -1 48.9038 3.50593   2
  -3   3  -1 52.2455 3.89512   2
   5  -3   1 -2.4566 2.63192   3
   5  -3   1 -1.1460 2.44690   2
  -5  -3  -1 -2.5241 1.76420   2
   5  -3   1 -0.9762 2.48149   2
  -5   3  -1 -0.6785 2.15250   3
  -5   3  -1 -2.7270 2.25442   2
  -7  -3  -1 315.524 12.2039   5
   7  -3   1 307.642 12.5926   3
   7  -3   1 294.768 12.3580   2
   7  -3   1 307.281 12.3431   2
  -7   3  -1 314.310 12.8055   2
  -7   3  -1 320.945 12.4270   3
   9  -3   1 158.846 7.88672   3
  -9  -3  -1 168.140 7.15283   5
   9  -3   1 161.225 7.46688   2
   9  -3   1 164.968 7.44223   2
  -9   3  -1 162.371 7.41073   2
  -9   3  -1 162.646 7.47554   3
 -11  -3  -1 24.6261 2.79460   5
  11  -3   1 26.9575 3.22638   2
  11  -3   1 17.3045 3.43802   3
  11  -3   1 25.9778 4.62950   2
 -11   3  -1 27.7195 3.22002   3
 -11   3  -1 23.9123 3.04132   2
  13  -3   1 6.51383 2.93628   2
  13  -3   1 6.90819 4.29358   3
 -13  -3  -1 9.90949 3.01006   5
 -13  -3  -1 9.47622 2.06114   4
  13  -3   1 9.53306 3.06695   2
 -13   3  -1 5.45309 2.74166   2
 -13   3  -1 10.2658 2.95658   3
  15  -3   1 344.295 14.6454   3
  15  -3   1 352.245 14.1737   2
  15  -3   1 353.126 14.2415   2
 -15   3  -1 349.698 14.1551   2
 -15   3  -1 360.713 14.3943   3
 -17  -3  -1 8.50635 2.69580   5
  17  -3   1 7.06131 3.21294   2
  17  -3   1 2.91783 3.34616   2
  17  -3   1 -1.6736 3.51826   3
 -17   3  -1 5.14566 2.99210   2
 -17   3  -1 3.99625 3.16247   3
  19  -3   1 314.008 13.0235   2
  19  -3   1 306.014 12.8997   2
  19  -3   1 291.620 13.5150   3
 -19  -3  -1 292.251 12.4730   5
 -19   3  -1 318.893 13.1740   3
 -19   3  -1 330.255 13.7101   2
  21  -3   1 62.3651 5.88291   2
  21  -3   1 65.7418 5.69135   2
 -21  -3  -1 58.9769 4.93012   5
  21  -3   1 57.3098 6.80745   3
 -21   3  -1 69.1790 5.48063   2
 -21   3  -1 64.1310 5.82324   3
  23  -3   1 82.5664 6.16646   2
  23  -3   1 81.1763 6.33831   2
  23  -3   1 82.0549 7.49198   3
 -23  -3  -1 80.2762 5.60094   5
  23  -3   1 92.1805 6.53298   5
  25  -3   1 66.1382 7.43417   2
  25  -3   1 55.4906 6.83585   4
  25  -3   1 58.6385 6.27075   5
  25  -3   1 57.5793 6.05063   2
 -25  -3  -1 53.3202 5.06799   5
  25  -3   1 57.1784 6.08567   3
 -27  -3  -1 46.0641 4.33051   5
  27  -3   1 36.9117 5.96846   3
  27  -3   1 44.3091 5.82135   4
  27  -3   1 54.0640 6.02744   2
  27  -3   1 46.5050 5.22915   5
  27  -3   1 41.2301 4.88686   2
  29  -3   1 77.4754 6.60674   2
  29  -3   1 80.7046 7.40063   4
  29  -3   1 71.2880 7.21816   5
  29  -3   1 79.9669 6.91039   2
  29  -3   1 92.8521 8.62432   3
 -29  -3  -1 80.3581 6.96775   5
  31  -3   1 300.164 13.2566   2
  31  -3   1 282.258 12.8300   2
  31  -3   1 289.718 13.6878   5
  31  -3   1 305.955 14.8828   3
  31  -3   1 299.263 13.8773   4
  33  -3   1 8.46481 6.29691   3
  33  -3   1 8.33290 4.51215   2
  33  -3   1 9.75052 5.44607   4
  33  -3   1 5.63074 4.00210   2
  35  -3   1 1.74199 6.38387   3
  35  -3   1 -0.2451 5.57621   4
  35  -3   1 -0.9384 5.07482   5
  35  -3   1 3.43443 4.69146   2
  37  -3   1 30.9262 7.26985   3
  37  -3   1 18.9984 5.70502   5
  37  -3   1 34.3273 6.65225   4
  39  -3   1 31.6620 8.42534   3
  39  -3   1 32.1718 6.36658   5
  38  -4  -1 16.9457 7.20170   4
  38  -4  -1 12.5088 5.06304   2
  38  -4  -1 9.23730 5.83595   5
  38  -4  -1 4.17035 7.30732   3
  36  -4  -1 26.6139 7.30004   3
  36  -4  -1 1.65163 5.04669   2
  36  -4  -1 12.8262 6.72401   4
  36  -4  -1 8.87153 5.48729   5
  34  -4  -1 55.7230 7.34986   4
  34  -4  -1 62.6512 7.77086   3
  34  -4  -1 60.8639 5.96877   2
  34  -4  -1 54.7106 6.45091   5
  32  -4  -1 17.8062 6.12736   3
  32  -4  -1 22.2624 5.51964   5
  32  -4  -1 30.1184 5.46180   2
  30  -4  -1 8.83208 5.98808   4
  30  -4  -1 9.12803 7.84556   5
  30  -4  -1 1.31146 5.64744   3
  30  -4  -1 21.3087 7.88285   2
  28  -4  -1 -1.5561 5.58423   4
  28  -4  -1 2.79493 5.45840   3
  28  -4  -1 0.96491 4.83157   5
  28  -4  -1 0.21622 4.32676   2
  26  -4  -1 6.67113 4.28939   2
  26  -4  -1 8.52967 5.17939   3
  26  -4  -1 3.29430 5.48631   4
  24  -4  -1 -0.5572 4.13966   2
  24  -4  -1 1.59718 4.78051   3
  24  -4  -1 0.78224 5.13257   4
  22  -4  -1 35.8736 5.47966   3
 -22  -4   1 37.0027 4.08031   5
  22  -4  -1 53.5517 5.12044   2
  20  -4  -1 209.824 9.83194   2
  20  -4  -1 205.697 9.83377   2
  20  -4  -1 203.238 10.5321   3
 -20  -4   1 191.847 9.11579   5
  18  -4  -1 161.684 8.50659   2
  18  -4  -1 159.222 9.11430   3
 -18  -4   1 159.225 7.77382   5
  18  -4  -1 160.025 8.42366   2
 -18  -4   1 154.609 7.28485   4
 -18   4   1 165.910 8.22903   2
 -18   4   1 167.689 8.56188   3
 -16  -4   1 47.2085 4.79264   5
  16  -4  -1 52.5678 4.57644   2
 -16  -4   1 37.4659 4.22194   4
  16  -4  -1 53.9986 5.36559   2
  16  -4  -1 40.0379 5.02485   3
 -16   4   1 59.6761 4.62082   2
 -16   4   1 51.2267 4.78643   3
 -14  -4   1 309.971 13.0445   5
 -14  -4   1 335.004 13.3673   4
  14  -4  -1 317.177 13.4516   2
  14  -4  -1 321.471 13.8742   3
  14  -4  -1 313.240 13.4158   2
 -14   4   1 324.733 13.3771   2
 -14   4   1 336.374 13.6520   3
  12  -4  -1 11.2140 3.78055   3
 -12  -4   1 11.4617 2.95358   5
  12  -4  -1 5.41870 3.27083   2
  12  -4  -1 7.50162 3.32042   2
 -12   4   1 5.25718 3.03299   2
 -12   4   1 8.42950 3.20856   3
  10  -4  -1 66.0188 5.09880   2
 -10  -4   1 63.4019 4.69875   5
  10  -4  -1 62.7950 5.20792   2
  10  -4  -1 67.9969 7.14485   3
 -10   4   1 60.8976 4.98188   2
 -10   4   1 67.4820 5.06066   3
   8  -4  -1 81.6240 5.41382   2
   8  -4  -1 87.6545 5.50854   2
  -8  -4   1 87.3850 4.62162   2
   8  -4  -1 87.3698 5.89703   3
  -8  -4   1 84.8558 5.19427   5
  -8  -4   1 68.3408 4.45426   2
  -8   4   1 93.8352 5.38696   3
  -6  -4   1 40.1327 3.56629   2
   6  -4  -1 39.6996 4.28464   2
  -6  -4   1 33.5204 3.57165   2
   6  -4  -1 45.7564 3.85182   3
   6  -4  -1 39.9343 4.30282   2
  -6   4   1 44.7592 4.16540   3
   4  -4  -1 -4.5093 3.13994   2
   4  -4  -1 1.54722 2.77613   3
  -4  -4   1 0.17716 2.44211   2
   4  -4  -1 -1.8926 2.70348   2
  -4  -4   1 0.86581 2.56413   2
  -4   4   1 8.48608 2.42089   3
  -2  -4   1 24.6715 2.89538   2
   2  -4  -1 26.9585 3.10076   2
   2  -4  -1 30.7247 3.19087   2
   2  -4  -1 27.9659 3.05241   3
  -2  -4   1 28.5149 2.70438   3
  -2  -4   1 24.3590 2.91351   2
  -2   4   1 29.4372 2.84955   3
   0  -4   1 572.090 21.0685   3
   0  -4  -1 584.059 21.1491   2
   0  -4  -1 525.897 21.0650   2
   0  -4   1 549.964 21.0779   2
   0  -4  -1 560.025 20.9965   3
   0  -4   1 533.952 21.0749   2
  -2  -4  -1 11.2226 2.58510   2
   2  -4   1 9.70614 2.82495   2
  -2  -4  -1 10.3982 2.31967   3
   2  -4   1 13.2496 2.86183   3
   2  -4   1 13.1266 2.79195   2
  -2  -4  -1 9.73120 2.55647   2
   4  -4   1 -4.3809 2.64801   2
   4  -4   1 1.92486 2.96005   2
  -4  -4  -1 3.61314 2.31008   2
   4  -4   1 4.64563 2.82966   3
  -4  -4  -1 0.98563 2.42314   2
   6  -4   1 2.10379 2.97837   3
   6  -4   1 0.10899 2.75310   2
   6  -4   1 -1.3750 2.72099   2
  -6   4  -1 2.03615 2.71785   2
  -8  -4  -1 123.593 5.81245   2
   8  -4   1 124.024 6.77681   2
   8  -4   1 124.312 6.63405   2
   8  -4   1 131.940 7.10346   3
  -8  -4  -1 123.811 6.51964   5
  -8   4  -1 128.646 6.53565   2
  10  -4   1 134.678 7.14505   2
 -10  -4  -1 134.778 6.90032   5
 -10  -4  -1 128.639 6.11019   2
  10  -4   1 135.672 7.17172   2
  10  -4   1 143.443 7.53398   3
 -10   4  -1 142.852 6.92782   2
 -10   4  -1 140.479 7.02770   3
  12  -4   1 287.560 12.5719   3
 -12  -4  -1 286.282 12.0146   5
  12  -4   1 284.475 12.2694   2
  12  -4   1 290.557 12.2172   2
 -12   4  -1 294.664 12.2390   3
 -12   4  -1 290.750 12.0998   2
  14  -4   1 233.642 10.7732   3
 -14  -4  -1 243.700 9.64178   4
  14  -4   1 213.266 10.9599   2
  14  -4   1 227.999 10.3222   2
 -14  -4  -1 211.720 10.1867   5
 -14   4  -1 235.762 10.4235   3
 -14   4  -1 224.311 10.1606   2
  16  -4   1 -5.0958 3.58940   2
  16  -4   1 -4.1151 3.66323   2
 -16  -4  -1 3.08044 3.23269   5
 -16  -4  -1 2.30639 2.57145   4
  16  -4   1 0.29008 4.01757   3
 -16   4  -1 0.15123 3.26946   2
 -16   4  -1 0.24593 3.19819   3
  18  -4   1 149.061 8.14499   2
  18  -4   1 143.787 8.23830   2
  18  -4   1 146.820 8.84355   3
 -18  -4  -1 147.145 7.46503   5
 -18   4  -1 146.029 7.85322   2
  20  -4   1 10.5857 4.16907   2
 -20  -4  -1 12.8673 3.57025   5
  20  -4   1 3.55003 4.33862   3
  20  -4   1 3.18652 3.90361   2
  22  -4   1 -1.0597 4.42841   3
  22  -4   1 -2.2040 4.04116   2
 -22  -4  -1 -2.9289 3.78815   5
  24  -4   1 136.471 8.01814   2
 -24  -4  -1 116.554 7.51942   5
  24  -4   1 127.053 8.99843   3
  26  -4   1 70.9890 8.25384   4
 -26  -4  -1 58.9184 6.51455   5
  26  -4   1 70.7290 8.07334   3
  26  -4   1 72.2201 7.07251   5
  26  -4   1 78.7497 6.79080   2
  28  -4   1 48.1626 5.63506   2
  28  -4   1 43.9747 6.79213   5
 -28  -4  -1 42.7831 4.53244   5
  28  -4   1 42.3921 6.59204   4
  28  -4   1 30.0002 6.57339   3
  30  -4   1 4.67160 5.72861   2
  30  -4   1 -0.3641 5.93426   3
  30  -4   1 3.61628 6.02955   4
  30  -4   1 4.54338 5.00469   5
  32  -4   1 4.87428 4.82873   2
  32  -4   1 8.82501 5.27734   5
  32  -4   1 8.42669 6.53884   3
  34  -4   1 15.6626 6.65865   4
  34  -4   1 3.65243 5.11956   2
  34  -4   1 -6.3251 5.43212   5
  34  -4   1 5.75530 6.30985   3
  36  -4   1 22.1224 6.96053   4
  36  -4   1 12.0665 7.28787   3
  36  -4   1 23.0359 5.95198   5
  36  -4   1 18.8152 5.24767   2
  35  -5  -1 42.3314 7.82540   3
  35  -5  -1 46.1517 8.53089   4
  35  -5  -1 34.1866 5.83657   2
  35  -5  -1 15.3338 5.92896   5
  33  -5  -1 41.6792 6.05548   2
  33  -5  -1 40.4475 7.22057   3
  31  -5  -1 98.1483 9.85214   3
  31  -5  -1 100.328 8.33066   2
  31  -5  -1 103.800 10.5303   4
  31  -5  -1 86.1754 8.61626   5
  29  -5  -1 2.67854 6.64849   4
  29  -5  -1 -1.2213 5.88730   3
  29  -5  -1 0.59904 4.87367   2
  27  -5  -1 20.6497 6.92445   4
  27  -5  -1 25.1476 5.19624   2
  27  -5  -1 13.1762 5.67643   3
  25  -5  -1 11.9860 5.76925   3
  25  -5  -1 15.7346 4.95101   2
  25  -5  -1 16.9925 9.79748   4
  23  -5  -1 145.986 9.69386   4
  23  -5  -1 112.652 9.67034   3
 -23  -5   1 94.4948 7.78749   5
  21  -5  -1 -0.1752 4.75305   3
 -21  -5   1 2.10854 3.83339   5
 -21  -5   1 6.05932 3.75696   4
  21  -5  -1 6.85049 4.45488   2
  19  -5  -1 -2.2656 4.84234   3
  19  -5  -1 4.85883 4.20608   2
 -19  -5   1 0.10850 3.29497   4
 -19  -5   1 -1.4711 3.64436   5
 -17  -5   1 301.313 13.3083   5
 -17  -5   1 303.472 13.0184   4
  17  -5  -1 342.172 14.3064   3
  17  -5  -1 311.697 13.6462   2
  15  -5  -1 -3.7159 3.99030   2
  15  -5  -1 -0.9684 4.26663   3
 -15  -5   1 -1.0630 2.97144   4
 -15  -5   1 6.11291 3.75045   5
  13  -5  -1 66.0930 6.60972   3
 -13  -5   1 67.9857 5.37749   5
  13  -5  -1 65.0439 6.07522   2
 -13   5   1 59.6871 5.67678   3
 -11  -5   1 135.009 7.09224   2
  11  -5  -1 167.432 8.60794   3
  11  -5  -1 152.918 7.96093   2
 -11  -5   1 149.270 8.22151   5
  11  -5  -1 155.979 8.29114   2
 -11   5   1 153.464 10.0234   3
  -9  -5   1 234.893 10.3352   2
   9  -5  -1 247.468 11.0344   2
  -9  -5   1 244.683 10.4593   2
   9  -5  -1 262.797 11.4403   3
  -9  -5   1 251.248 11.0775   5
   9  -5  -1 260.192 11.2554   2
  -9   5   1 256.644 11.0090   3
   7  -5  -1 19.0569 3.90620   2
   7  -5  -1 26.7702 3.92650   2
   7  -5  -1 20.0864 3.88564   3
  -7  -5   1 15.6839 2.97808   2
  -7  -5   1 17.4835 3.26339   2
   5  -5  -1 142.674 8.62649   2
   5  -5  -1 127.483 7.22053   2
  -5  -5   1 121.783 6.59741   2
  -5  -5   1 128.989 6.71903   2
   5  -5  -1 132.680 7.25885   3
  -3  -5   1 502.764 19.7921   2
  -3  -5   1 467.462 18.8687   2
   3  -5  -1 501.570 19.1721   2
   3  -5  -1 464.643 19.0528   2
   3  -5  -1 501.066 19.0809   3
  -1  -5   1 57.3478 5.04214   2
   1  -5  -1 48.0996 4.99274   2
   1  -5  -1 54.6291 4.98357   2
  -1  -5   1 58.4190 4.89558   2
  -1  -5   1 56.4650 4.78755   3
   1  -5  -1 52.9176 4.92915   3
  -1  -5  -1 14.6096 3.42830   2
   1  -5   1 10.3712 3.32142   2
  -1  -5  -1 14.7158 3.03149   3
   1  -5   1 13.3867 3.44286   2
   1  -5   1 13.6555 3.27830   3
  -1  -5  -1 14.5852 3.21026   2
   3  -5   1 352.932 14.3162   3
   3  -5   1 342.414 14.3221   2
  -3  -5  -1 356.921 13.7544   3
  -3  -5  -1 345.500 14.0122   2
  -3  -5  -1 378.445 16.4386   2
   3  -5   1 333.208 14.2646   2
  -5  -5  -1 1.05505 3.05818   2
  -5  -5  -1 1.99080 2.76602   2
   5  -5   1 -0.5547 5.58309   2
   5  -5   1 -3.3827 3.41465   2
   5  -5   1 3.40555 4.48317   3
   7  -5   1 192.365 9.27586   2
  -7  -5  -1 205.339 9.11941   5
   7  -5   1 195.779 9.45564   3
  -7  -5  -1 194.271 8.67829   2
  -7  -5  -1 184.104 8.46924   2
   7  -5   1 187.553 9.14710   2
   9  -5   1 4.31458 3.63258   2
   9  -5   1 1.80760 3.74748   3
  -9  -5  -1 6.35547 3.54704   5
   9  -5   1 -0.1746 3.47479   2
  -9  -5  -1 3.33389 2.67866   2
  -9  -5  -1 -1.3508 3.03088   2
  11  -5   1 513.199 19.8655   3
 -11  -5  -1 467.215 18.7824   2
 -11  -5  -1 492.218 19.4904   5
  11  -5   1 489.732 19.6731   2
  11  -5   1 511.452 19.6125   2
 -11   5  -1 466.747 21.7221   2
  13  -5   1 159.963 8.89879   3
 -13  -5  -1 143.044 8.30256   5
  13  -5   1 155.418 8.49261   2
 -13   5  -1 152.788 8.08325   2
  15  -5   1 55.5762 5.09578   2
 -15  -5  -1 35.2745 4.46595   4
 -15  -5  -1 43.4104 5.11276   5
  15  -5   1 55.0500 5.55613   3
 -17  -5  -1 20.8996 4.21557   5
  17  -5   1 22.3135 5.15028   3
  17  -5   1 17.8753 4.33000   2
 -17  -5  -1 19.1796 3.60288   4
  19  -5   1 4.34379 4.90926   3
 -19  -5  -1 22.0009 4.31500   5
  19  -5   1 0.97706 4.21783   2
  21  -5   1 109.933 7.84080   2
 -21  -5  -1 92.5538 8.28821   5
  21  -5   1 118.643 8.60549   3
  23  -5   1 -1.1197 5.40560   2
  23  -5   1 4.73491 8.39775   3
  25  -5   1 -2.1198 5.20840   3
 -25  -5  -1 -0.3154 4.53036   5
  25  -5   1 -0.2458 4.73796   2
  27  -5   1 115.778 9.71011   3
 -27  -5  -1 75.2141 7.85805   5
  27  -5   1 113.206 8.07190   2
  27  -5   1 116.331 10.2306   4
  29  -5   1 8.68029 6.30374   3
  29  -5   1 27.4553 5.74489   5
  29  -5   1 13.1832 6.96915   4
  29  -5   1 25.8146 5.46328   2
  31  -5   1 13.3611 7.41288   4
  31  -5   1 2.77105 5.58934   5
  31  -5   1 15.6228 6.34783   3
  31  -5   1 16.6608 5.53672   2
  33  -5   1 10.3371 5.40803   2
  33  -5   1 3.53627 5.45497   5
  33  -5   1 7.90100 6.48888   3
  33  -5   1 13.6454 7.55192   4
  35  -5   1 8.02732 7.82622   4
  35  -5   1 7.17135 5.93708   5
  35  -5   1 26.2139 5.71224   2
  35  -5   1 16.6801 7.67419   3
  30  -6  -1 8.09833 7.88132   4
  30  -6  -1 8.54594 5.36429   2
  30  -6  -1 8.52395 7.74766   3
  30  -6  -1 12.2968 6.12873   5
  28  -6  -1 22.8192 5.57024   2
  28  -6  -1 27.0595 6.27050   3
  28  -6  -1 24.1532 7.97629   4
  26  -6  -1 94.0561 9.34140   3
  26  -6  -1 90.9081 8.54150   2
  26  -6  -1 109.230 10.9732   4
  24  -6  -1 4.13933 5.39984   3
  24  -6  -1 4.59946 6.67186   4
  24  -6  -1 -1.6627 4.98033   2
 -24  -6   1 10.1523 5.66490   5
 -22  -6   1 0.11597 4.09472   5
  22  -6  -1 6.45236 5.23270   3
  22  -6  -1 2.88452 4.86228   2
  20  -6  -1 45.1337 5.65127   2
 -20  -6   1 66.3285 6.34638   5
  20  -6  -1 55.4247 6.51325   3
 -20  -6   1 45.8577 4.94634   4
 -18  -6   1 51.3499 5.27610   4
  18  -6  -1 60.2778 5.89084   2
 -18  -6   1 59.3571 5.46160   5
  18  -6  -1 61.6630 6.53296   3
  16  -6  -1 10.7060 5.17953   3
 -16  -6   1 13.3459 3.66262   4
 -16  -6   1 21.5036 4.79799   5
 -14  -6   1 2.04210 3.95486   4
  14  -6  -1 3.32763 4.40474   2
  14  -6  -1 6.68962 4.69310   3
 -14  -6   1 4.65351 4.49792   5
  12  -6  -1 4.11913 4.49820   3
 -12  -6   1 7.78452 4.18563   5
  12  -6  -1 4.11648 4.42339   2
  10  -6  -1 6.65357 4.28910   3
  10  -6  -1 6.97334 4.32510   2
 -10  -6   1 13.2079 3.12788   2
 -10  -6   1 3.20743 4.06214   5
 -10  -6   1 8.88635 3.81604   2
  -8  -6   1 25.1199 4.12314   2
  -8  -6   1 27.5248 4.45057   5
   8  -6  -1 34.8138 4.70083   2
   8  -6  -1 32.6287 4.62699   3
  -8  -6   1 25.8628 4.69650   2
  -6  -6   1 409.028 17.1685   2
   6  -6  -1 421.246 17.4299   2
   6  -6  -1 439.583 17.3005   3
  -6  -6   1 422.243 17.1033   2
  -4  -6   1 124.951 7.18606   2
   4  -6  -1 141.715 7.95846   2
   4  -6  -1 132.393 7.59122   3
  -4  -6   1 133.146 7.67536   2
  -2  -6   1 82.2632 6.41022   2
  -2  -6   1 83.0701 5.60270   3
  -2  -6   1 85.7139 5.89967   2
   2  -6  -1 78.8174 6.51186   2
   0  -6  -1 59.2332 5.15023   2
   0  -6  -1 57.9233 5.14225   3
   0  -6   1 52.5931 5.27201   2
   0  -6   1 51.3335 5.86130   2
   0  -6   1 48.5581 5.32416   3
   0  -6  -1 56.7658 5.98349   2
  -2  -6  -1 4.64258 3.89180   2
  -2  -6  -1 6.91681 3.37134   2
   2  -6   1 12.1494 4.14305   2
   2  -6   1 1.80225 3.82944   3
  -4  -6  -1 56.6227 5.23967   2
   4  -6   1 66.0588 6.25594   2
  -4  -6  -1 67.0154 5.97261   2
   4  -6   1 64.3391 6.07016   3
  -6  -6  -1 33.1826 4.37416   2
  -6  -6  -1 26.8421 3.77159   2
   6  -6   1 42.3613 4.73185   3
   6  -6   1 35.0678 4.72138   2
   8  -6   1 80.1123 6.85123   3
  -8  -6  -1 67.4263 7.52739   2
   8  -6   1 85.5907 6.86749   2
  -8  -6  -1 66.0334 6.08880   2
 -10  -6  -1 29.6631 4.25959   2
  10  -6   1 36.2135 5.03033   3
  10  -6   1 31.4455 4.78527   2
 -10  -6  -1 25.0902 4.94715   2
  12  -6   1 59.0021 6.58033   2
  12  -6   1 62.4457 6.86847   3
 -12  -6  -1 53.6124 5.63019   2
 -12  -6  -1 47.2009 4.86193   2
  14  -6   1 21.3087 4.80206   2
  14  -6   1 10.5674 4.87422   3
 -14  -6  -1 7.06917 5.71455   2
 -14  -6  -1 10.4413 3.25711   2
  16  -6   1 17.2526 6.07515   2
 -16  -6  -1 12.7670 3.49764   4
 -18  -6  -1 17.5887 3.65326   4
  18  -6   1 24.3192 5.47012   3
  18  -6   1 25.0787 5.03226   2
  20  -6   1 32.3170 6.07178   3
  20  -6   1 35.7880 5.59903   2
  22  -6   1 14.0871 5.87193   3
  22  -6   1 18.9043 5.34252   2
  24  -6   1 8.59762 5.86372   3
  24  -6   1 13.0249 5.36749   2
  26  -6   1 50.5399 7.07031   3
  26  -6   1 53.5213 8.68318   4
  28  -6   1 15.3816 6.44381   3
  28  -6   1 17.0625 7.61315   4
  28  -6   1 25.1716 5.71303   2
  30  -6   1 9.40212 6.04394   5
  30  -6   1 25.7538 10.9143   3
  30  -6   1 19.4015 5.78078   2
  27  -7  -1 19.3595 6.31898   3
  27  -7  -1 11.3216 8.58307   4
  27  -7  -1 4.37528 5.67711   2
  25  -7  -1 0.88504 5.85323   3
  25  -7  -1 -0.1366 7.95698   4
  23  -7  -1 33.0100 7.84797   4
  23  -7  -1 40.7309 6.28043   2
  23  -7  -1 13.7076 5.77835   3
  21  -7  -1 42.7762 6.21869   2
  21  -7  -1 51.0410 8.20883   4
  21  -7  -1 32.4164 6.16592   3
  19  -7  -1 29.8197 5.68004   2
  19  -7  -1 16.3141 5.51384   3
  17  -7  -1 6.17036 5.09696   3
  17  -7  -1 4.75216 5.22342   2
  15  -7  -1 71.5692 6.64150   2
  15  -7  -1 64.6204 7.19505   3
  13  -7  -1 13.4347 4.96205   3
 -13  -7   1 15.7873 4.91816   2
  13  -7  -1 14.4104 5.32111   2
  11  -7  -1 32.2093 5.29996   3
  11  -7  -1 45.5378 5.86222   2
 -11  -7   1 31.7761 5.33861   2
   9  -7  -1 36.4562 5.58704   2
  -9  -7   1 21.4255 5.11792   2
   9  -7  -1 23.3531 4.87751   3
   7  -7  -1 25.0070 4.58589   3
  -7  -7   1 22.9303 5.11724   2
  -5  -7   1 7.66434 4.77322   2
   5  -7  -1 4.97994 4.75727   2
   5  -7  -1 6.96704 3.91112   3
   3  -7  -1 4.56644 4.71375   2
   3  -7  -1 -1.8737 3.52800   3
  -3  -7   1 5.94627 4.58568   2
  -1  -7   1 63.3099 6.95704   2
   1  -7  -1 63.8950 7.06101   2
   1  -7  -1 56.4671 5.67902   3
   1  -7   1 485.660 19.2839   3
   1  -7   1 478.489 19.8741   2
  -1  -7  -1 488.224 19.9816   2
   3  -7   1 38.0132 4.59263   3
  -3  -7  -1 36.7180 5.32928   2
   3  -7   1 43.2368 5.48423   2
   5  -7   1 52.0017 6.18226   3
  -5  -7  -1 51.0145 5.79784   2
   5  -7   1 49.1521 5.83996   2
  -7  -7  -1 18.1067 5.06729   2
   7  -7   1 19.6495 4.57797   3
  -9  -7  -1 112.713 7.99918   2
   9  -7   1 106.238 8.28674   2
   9  -7   1 101.492 8.09698   3
 -11  -7  -1 43.3977 5.61365   2
  11  -7   1 51.6047 6.13793   2
  11  -7   1 54.5393 6.08102   3
  13  -7   1 -3.8360 4.87583   3
  13  -7   1 6.20594 5.05446   2
 -13  -7  -1 4.66348 4.73544   2
 -15  -7  -1 73.7243 7.21956   4
  15  -7   1 91.9540 8.31699   3
 -15  -7  -1 80.6916 7.66115   2
  15  -7   1 85.1110 7.99968   2
  17  -7   1 2.67026 5.27553   3
  17  -7   1 2.34234 5.17270   2
 -17  -7  -1 4.72744 3.55174   4
  19  -7   1 87.4403 8.20603   2
  19  -7   1 76.3268 8.69087   3
  21  -7   1 34.8145 6.38660   3
  21  -7   1 -4.8348 5.31741   2
  23  -7   1 21.8489 6.11082   3
  23  -7   1 31.4641 6.10619   2
  25  -7   1 41.1970 10.2407   2
  25  -7   1 66.0352 10.1202   4
  25  -7   1 41.5360 7.26149   3
  20  -8  -1 9.60411 8.16923   4
  20  -8  -1 18.1915 6.07315   2
  20  -8  -1 8.03613 5.24013   3
  18  -8  -1 38.5240 6.80271   2
  18  -8  -1 50.6294 6.33175   3
 -16  -8   1 111.336 8.93394   2
  16  -8  -1 112.942 9.69036   2
  16  -8  -1 114.882 9.06900   3
  14  -8  -1 98.4791 8.37037   3
  14  -8  -1 90.2644 8.91181   2
 -14  -8   1 84.0429 9.28753   2
  12  -8  -1 15.6361 4.83289   3
 -12  -8   1 17.7504 5.63501   2
  12  -8  -1 18.5008 5.88566   2
 -10  -8   1 0.72436 5.80737   2
  10  -8  -1 1.85794 5.65119   2
  10  -8  -1 6.73574 4.88031   3
  -8  -8   1 10.8781 5.70690   2
   8  -8  -1 10.6019 4.41572   3
   8  -8  -1 3.08723 5.43623   2
   6  -8  -1 11.4183 5.70189   2
   6  -8  -1 13.6537 4.19248   3
   4  -8  -1 49.1668 4.90653   3
   4  -8  -1 56.1055 6.75569   2
  -4  -8   1 47.8048 6.68677   2
  -2  -8   1 6.49194 5.43487   2
   2  -8  -1 1.78685 5.34916   2
   2  -8  -1 0.49851 3.50155   3
   0  -8   1 -1.5763 5.54433   2
   0  -8   1 9.08783 3.47467   3
   0  -8  -1 -2.0759 5.41073   2
   2  -8   1 15.8302 5.72836   2
   2  -8   1 17.3890 3.99233   3
  -2  -8  -1 20.2510 5.88803   2
  -4  -8  -1 -0.2465 5.54037   2
   4  -8   1 0.29899 3.77702   3
   4  -8   1 1.42319 5.36771   2
  -6  -8  -1 51.4491 9.27401   2
   6  -8   1 30.9934 6.09239   2
   6  -8   1 22.6706 4.57919   3
  -8  -8  -1 60.4620 8.00455   2
   8  -8   1 52.5141 5.73032   3
   8  -8   1 53.2982 6.70039   2
  10  -8   1 59.8106 6.93500   2
 -10  -8  -1 58.5098 6.84078   2
  10  -8   1 56.1856 6.07987   3
 -12  -8  -1 35.4722 6.21890   2
  12  -8   1 35.4128 6.25781   2
  12  -8   1 27.7825 5.41570   3
  14  -8   1 3.72707 5.03793   3
 -14  -8  -1 17.4070 5.58346   2
  14  -8   1 0.48818 5.54744   2
  16  -8   1 16.4823 6.48868   2
  16  -8   1 9.36917 5.43292   3
 -16  -8  -1 20.2535 5.73835   2
 -18  -8  -1 43.2147 6.74127   2
  18  -8   1 35.8292 6.08472   3
 -18  -8  -1 40.3385 6.93738   4
  18  -8   1 36.9620 6.63533   2
  -5  -9   1 3.21429 6.03335   2
   5  -9  -1 7.70293 4.47718   3
  -3  -9   1 101.252 9.90351   2
   3  -9  -1 93.7964 9.73438   2
  -1  -9   1 8.75385 6.07704   2
   1  -9  -1 10.8657 6.31334   2
  -1  -9  -1 41.5629 7.13578   2
   1  -9   1 43.0647 7.10614   2
   3  -9   1 11.1617 3.65155   3
  -3  -9  -1 9.47791 6.47128   2
   3  -9   1 19.6829 6.46089   2
  -5  -9  -1 16.3412 6.34098   2
  42   0  -2 14.0956 6.24485   3
  40   0  -2 -3.5759 6.05331   3
  38   0  -2 84.6902 9.20205   3
  36   0  -2 41.0764 5.90712   3
  34   0  -2 271.217 12.9156   5
  34   0  -2 299.223 13.4281   3
  32   0  -2 294.381 12.7177   5
  32   0  -2 283.905 13.2204   3
  32   0  -2 283.944 12.3213   4
  30   0  -2 191.269 9.66402   3
 -30   0   2 180.854 9.61488   3
  30   0  -2 172.497 8.95666   4
 -30   0   2 197.447 8.98840   2
  30   0  -2 201.209 8.97561   5
 -28   0   2 3.76430 3.08429   2
  28   0  -2 6.46070 3.34110   4
  28   0  -2 0.87515 3.90818   3
  28   0  -2 -1.1182 3.89053   5
 -28   0   2 5.79579 6.27623   3
  26   0  -2 410.420 16.9682   5
 -26   0   2 428.828 17.4953   3
  26   0  -2 432.919 17.0771   4
  26   0  -2 445.231 17.5408   3
 -26   0   2 447.848 16.9476   2
  24   0  -2 47.2692 4.59180   5
  24   0  -2 53.0103 6.03815   3
  24   0  -2 46.6575 4.41008   4
 -24   0   2 51.7535 4.94859   3
 -24   0   2 44.9925 4.22697   2
  22   0  -2 170.215 7.58076   5
 -22   0   2 172.159 7.45164   2
  22   0  -2 165.736 7.56200   4
 -22   0   2 164.791 8.01367   3
  22   0  -2 166.025 8.24384   3
  20   0  -2 1325.69 48.7678   5
 -20   0   2 1400.18 48.9639   2
 -20   0   2 1306.80 49.0523   3
 -20   0   2 1267.62 48.7889   2
  20   0  -2 1290.87 49.0600   3
  20   0  -2 1331.37 48.8457   4
 -18   0   2 199.091 8.21381   2
  18   0  -2 202.502 8.23691   5
  18   0  -2 205.670 8.85276   3
  18   0  -2 210.959 8.40507   4
 -18   0   2 201.287 8.73878   3
 -18   0   2 188.298 8.29746   2
 -16   0   2 166.483 7.63682   3
 -16   0   2 166.365 7.22390   2
  16   0  -2 168.147 7.72347   3
  16   0  -2 178.143 7.11417   5
 -16   0   2 174.426 7.08677   2
  16   0  -2 181.100 7.31377   4
 -14   0   2 2295.93 86.4408   2
  14   0  -2 2415.80 86.5706   4
 -14   0   2 2302.84 86.4794   2
 -14   0   2 2406.76 86.6962   3
  14   0  -2 2427.67 86.4547   5
  14   0  -2 2308.20 86.6707   3
 -12   0   2 1670.09 61.8189   2
  12   0  -2 1725.29 61.8115   5
  12   0  -2 1724.53 61.9466   4
  12   0  -2 1672.63 62.0458   3
 -12   0   2 1653.32 61.8436   2
 -12   0   2 1669.82 62.0370   3
  10   0  -2 3072.57 109.688   4
 -10   0   2 2913.79 109.676   4
 -10   0   2 2999.18 109.570   2
 -10   0   2 3013.55 109.750   3
  10   0  -2 2963.49 109.747   3
 -10   0   2 3014.42 109.592   2
   8   0  -2 186.701 7.24340   4
  -8   0   2 180.308 7.27459   4
   8   0  -2 178.383 7.44622   3
   8   0  -2 175.018 6.87640   5
  -8   0   2 177.557 6.96012   2
  -8   0   2 180.024 7.43500   3
  -8   0   2 173.265 7.02259   2
  -6   0   2 9999.99 366.791   1
   4   0  -2 2134.87 80.4579   1
  -4   0   2 2197.73 80.5326   1
  -2   0   2 -0.9483 1.35306   4
  -2   0   2 -0.3509 0.55430   2
  -2   0   2 -0.1488 1.06436   3
  -2   0  -2 30.8251 1.63609   2
   2   0   2 26.4437 1.55968   4
   2   0   2 30.1174 1.69593   2
  -2   0  -2 31.7474 1.69787   5
  -4   0  -2 778.805 29.1197   5
  -4   0  -2 768.805 29.0973   2
   4   0   2 806.375 29.1084   2
   4   0   2 814.249 29.1590   5
  -6   0  -2 39.1599 2.70971   5
   6   0   2 37.3032 2.85255   5
   6   0   2 38.7576 3.14113   3
   6   0   2 36.7125 2.59474   2
  -6   0  -2 36.9087 2.53543   2
  -8   0  -2 155.910 6.37163   2
  -8   0  -2 160.290 6.46735   5
   8   0   2 146.365 6.78980   3
   8   0   2 162.005 6.36087   2
   8   0   2 164.636 6.59267   5
  10   0   2 674.465 26.9668   3
 -10   0  -2 747.631 26.8337   5
  10   0   2 727.985 26.8676   5
 -10   0  -2 715.280 26.7691   2
  10   0   2 752.603 26.7465   2
  12   0   2 30.8281 2.70594   2
 -12   0  -2 29.7152 2.79960   2
 -12   0  -2 31.6547 3.32237   3
  12   0   2 25.9134 2.88796   3
  12   0   2 28.2627 2.81532   2
 -12   0  -2 31.9156 3.09236   5
  12   0   2 36.0882 3.29524   5
 -14   0  -2 128.994 6.01139   3
 -14   0  -2 131.664 5.61391   2
  14   0   2 123.896 5.51444   4
  14   0   2 140.673 6.00429   5
  14   0   2 126.372 6.35602   3
  14   0   2 123.682 5.54033   2
  16   0   2 500.998 18.4585   5
  16   0   2 470.375 18.1394   4
  16   0   2 479.056 18.6054   3
 -16   0  -2 486.329 18.2682   2
  18   0   2 870.230 33.4298   3
  18   0   2 902.089 33.3025   5
  18   0   2 877.837 32.9967   4
 -18   0  -2 916.870 33.4057   2
  20   0   2 191.208 9.11011   3
  20   0   2 207.839 8.85919   5
  20   0   2 196.590 8.18144   4
 -20   0  -2 207.999 8.44448   2
  22   0   2 19.7562 3.74097   3
  22   0   2 23.0447 2.75525   4
  22   0   2 26.5353 3.61990   5
 -22   0  -2 24.9810 2.98957   2
  24   0   2 530.103 20.6308   5
  24   0   2 538.521 20.2037   4
 -24   0  -2 529.981 20.3657   2
  24   0   2 524.311 20.8892   3
  26   0   2 449.715 17.9046   4
  26   0   2 468.688 18.4607   5
 -26   0  -2 475.403 18.2687   2
  26   0   2 472.173 18.7605   3
 -28   0  -2 0.79987 3.40151   2
  28   0   2 4.18825 3.87241   5
  28   0   2 -0.9183 4.04397   3
 -30   0  -2 323.459 14.0357   2
  30   0   2 331.052 14.4947   3
  30   0   2 334.246 14.1691   5
  32   0   2 216.659 10.6995   5
  32   0   2 220.201 11.1018   3
  34   0   2 338.506 15.2449   5
  34   0   2 347.322 15.3458   3
  36   0   2 0.72555 5.15952   3
  36   0   2 10.1050 4.74088   5
  38   0   2 11.8326 5.68763   5
  40   0   2 -0.3191 5.58559   5
  40   0   2 8.07393 6.06001   3
  42   0   2 5.84628 6.43143   3
  42   0   2 10.8336 5.90562   5
  41  -1  -2 6.72570 6.72393   3
  41  -1  -2 2.42391 5.29508   5
  39  -1  -2 19.1290 5.49563   4
  39  -1  -2 2.88722 5.36422   5
  39  -1  -2 -1.7810 6.03220   3
  39   1  -2 5.05494 5.04786   3
  37  -1  -2 73.8406 6.96749   4
  37  -1  -2 74.9568 7.60032   3
  37  -1  -2 70.1315 6.01964   5
  37   1  -2 66.8581 6.58047   3
  35  -1  -2 64.8499 7.57894   4
  35  -1  -2 61.0822 6.78651   3
  35  -1  -2 64.6057 5.68236   5
  35   1  -2 57.6241 5.74975   3
  33  -1  -2 11.4387 4.59839   4
  33  -1  -2 2.05282 5.06714   3
  33  -1  -2 3.33243 4.46083   5
 -33  -1   2 14.8583 3.51334   2
  33   1  -2 -0.3813 4.28168   3
  31  -1  -2 22.8053 4.63357   4
 -31  -1   2 29.1529 3.59560   2
  31  -1  -2 21.6646 4.38841   5
  31  -1  -2 25.7394 5.19324   3
  31   1  -2 21.8076 4.36231   3
  29  -1  -2 11.8954 4.50599   4
  29  -1  -2 15.4368 3.88804   5
  29  -1  -2 11.2328 4.57270   3
 -29   1   2 13.7719 4.50279   2
  29   1  -2 16.0743 3.87461   3
  27  -1  -2 113.636 7.75771   3
 -27  -1   2 102.667 6.52652   3
  27  -1  -2 121.459 6.50638   5
 -27  -1   2 107.403 5.83181   2
  27  -1  -2 119.956 6.73213   4
 -27   1   2 115.478 6.54729   2
 -27   1   2 104.863 7.29547   3
 -25  -1   2 44.8583 4.84560   3
  25  -1  -2 49.3287 4.97015   4
  25  -1  -2 56.1573 4.79209   5
  25  -1  -2 47.0364 4.94609   3
 -25   1   2 48.3032 7.13733   3
 -25   1   2 54.6126 4.77841   2
  25   1  -2 38.5689 4.22455   5
  25   1  -2 41.4246 4.96698   3
 -23  -1   2 0.01828 2.74582   3
  23  -1  -2 2.04308 3.72527   3
  23  -1  -2 4.31660 2.93385   5
  23  -1  -2 0.11588 3.15826   4
  23   1  -2 1.36723 2.50129   4
  23   1  -2 -1.4761 3.02436   3
 -23   1   2 -0.7127 2.76627   2
 -23   1   2 -1.6073 3.15864   3
  21  -1  -2 186.085 8.15158   5
 -21  -1   2 185.785 8.18170   3
  21  -1  -2 189.979 7.88361   2
  21  -1  -2 180.248 8.37325   4
  21  -1  -2 180.826 7.95257   2
  21  -1  -2 183.265 9.18211   3
  21   1  -2 189.058 8.32828   3
  21   1  -2 199.892 7.85026   5
 -21   1   2 184.872 8.73653   3
 -21   1   2 197.921 8.25137   2
  21   1  -2 174.528 7.82250   4
  19  -1  -2 603.500 22.5894   3
  19  -1  -2 561.869 22.0264   5
  19  -1  -2 586.410 21.9314   2
  19  -1  -2 578.487 22.2478   4
 -19  -1   2 582.565 22.0752   3
  19  -1  -2 577.812 21.9473   2
  19   1  -2 556.098 21.8801   4
  19   1  -2 574.893 22.0860   3
 -19   1   2 602.944 22.4884   3
 -19   1   2 578.096 22.1255   2
  19   1  -2 617.804 21.8459   5
  17  -1  -2 1021.56 38.8130   2
 -17  -1   2 1048.27 38.9045   3
 -17  -1   2 997.086 38.7152   4
  17  -1  -2 1056.86 39.2592   3
  17  -1  -2 1067.44 39.1069   4
  17  -1  -2 1061.64 38.8161   2
 -17   1   2 1084.71 39.2511   3
  17   1  -2 1029.48 38.7699   4
  17   1  -2 1036.36 38.8877   3
 -17   1   2 1072.18 39.0476   2
 -17   1   2 1071.01 38.9641   2
 -15  -1   2 268.247 10.4512   4
  15  -1  -2 268.714 11.2226   3
  15  -1  -2 265.371 10.6439   2
 -15  -1   2 278.583 10.6696   3
  15  -1  -2 262.867 10.5743   2
  15  -1  -2 266.941 11.0134   4
  15   1  -2 261.279 10.4684   4
 -15   1   2 278.294 10.8536   2
  15   1  -2 269.213 10.6821   3
 -15   1   2 269.780 10.8433   2
 -15   1   2 285.416 11.1973   3
  13  -1  -2 183.399 7.44580   2
 -13  -1   2 175.624 7.31317   3
 -13  -1   2 175.001 7.16998   4
  13  -1  -2 180.018 7.81887   4
  13  -1  -2 171.239 7.33079   2
  13  -1  -2 171.547 8.04169   3
 -13   1   2 181.700 7.68279   2
  13   1  -2 183.320 7.14463   4
  13   1  -2 169.094 7.28097   3
 -13   1   2 174.269 7.43415   2
 -13   1   2 179.505 8.53125   3
 -11  -1   2 261.809 10.0695   3
  11  -1  -2 254.885 10.1993   2
  11  -1  -2 256.858 10.6410   3
 -11  -1   2 254.942 9.98722   4
  11  -1  -2 255.753 10.5136   4
  11  -1  -2 259.789 10.2186   2
  11   1  -2 248.000 10.0629   3
 -11   1   2 267.010 10.2570   2
 -11   1   2 265.807 10.3447   2
  11   1  -2 265.651 10.0240   4
 -11   1   2 265.321 10.5899   3
   9  -1  -2 82.4868 4.90293   4
   9  -1  -2 85.1560 4.93991   3
  -9  -1   2 86.3888 3.90069   4
   9  -1  -2 80.3495 4.32227   2
  -9  -1   2 82.1301 3.94192   3
   9  -1  -2 78.6728 4.35320   2
   9   1  -2 85.7719 3.93103   4
  -9   1   2 79.6708 4.31379   2
  -9   1   2 82.3530 4.47947   2
  -9   1   2 89.7674 4.85585   3
   9   1  -2 77.6073 3.97929   3
  -7  -1   2 1229.93 43.3855   4
   7  -1  -2 1136.94 43.4322   2
   7  -1  -2 1186.93 43.5874   3
   7  -1  -2 1169.81 43.4463   2
   7   1  -2 1174.97 43.3862   4
  -7   1   2 1162.61 43.4559   2
  -7   1   2 1202.38 43.4883   2
  -7   1   2 1180.60 43.5730   3
   5  -1  -2 788.599 29.9147   2
   5  -1  -2 808.799 30.0299   3
   5  -1  -2 804.103 29.9234   2
  -5  -1   2 845.647 29.8826   4
  -5   1   2 798.220 29.9186   2
  -5   1   2 814.535 30.0217   3
  -5   1   2 810.074 29.9430   2
  -3  -1   2 4057.22 150.142   1
   3  -1  -2 4086.35 151.996   1
   3   1  -2 4029.35 150.139   1
  -3   1   2 4166.68 152.079   1
   1  -1  -2 10.0985 1.75178   3
  -1  -1   2 7.00672 1.37292   2
   1  -1  -2 8.31443 1.68253   2
   1   1  -2 7.95115 1.34831   2
  -1   1   2 8.45828 1.77301   3
  -1   1   2 10.0338 1.83860   2
  -1  -1  -2 623.247 22.6700   5
   1  -1   2 602.546 22.6314   2
  -1  -1  -2 601.242 22.6111   2
  -1  -1  -2 644.940 22.5682   3
   1   1   2 599.765 22.6084   2
  -1   1  -2 596.932 22.6189   2
   1   1   2 621.392 22.5683   3
   3  -1   2 555.468 20.1806   3
  -3  -1  -2 552.225 20.0353   5
   3  -1   2 534.848 20.0449   2
  -3   1  -2 542.391 20.0486   2
   3   1   2 513.647 20.0521   5
   5  -1   2 4026.67 151.960   1
  -5  -1  -2 4233.71 150.487   1
  -5   1  -2 3965.29 151.995   1
   5   1   2 4032.51 150.301   1
  -7  -1  -2 3370.61 116.332   5
   7  -1   2 3147.63 116.482   3
   7  -1   2 3077.62 116.344   2
  -7   1  -2 3104.64 116.361   2
  -7   1  -2 3196.53 116.472   3
   9  -1   2 441.552 17.1389   2
   9  -1   2 451.253 17.4920   3
   9  -1   2 444.168 17.1934   2
  -9  -1  -2 466.507 17.0648   5
  -9   1  -2 452.067 17.1778   2
  -9   1  -2 461.961 17.3597   3
   9   1   2 468.481 17.1177   5
  11  -1   2 -0.2920 2.12096   2
 -11  -1  -2 1.29095 1.85163   5
  11  -1   2 3.80591 2.66336   3
  11  -1   2 0.20400 2.23885   2
  11  -1   2 1.77155 2.26316   5
  11   1   2 0.74149 1.84888   3
  11   1   2 -0.7763 2.09265   5
 -11   1  -2 2.38873 2.28645   3
 -11   1  -2 0.86406 2.19149   2
  13  -1   2 420.974 16.4834   2
  13  -1   2 434.148 16.5511   2
  13  -1   2 440.568 16.9520   3
 -13  -1  -2 444.375 16.3852   5
  13  -1   2 417.673 16.4917   5
  13   1   2 406.006 16.3870   3
 -13   1  -2 438.905 18.2592   3
 -13   1  -2 448.177 16.5493   2
  13   1   2 452.501 16.4582   5
 -15  -1  -2 85.0389 4.20329   5
  15  -1   2 75.3629 4.66593   2
  15  -1   2 83.0318 5.44246   3
  15  -1   2 79.3822 4.47494   2
  15  -1   2 80.3657 4.58019   5
  15   1   2 67.6762 4.45944   3
  15   1   2 85.6419 4.49025   5
 -15   1  -2 86.5822 4.51330   2
 -15   1  -2 82.6841 4.87380   3
  17  -1   2 -1.8690 3.08575   3
  17  -1   2 0.72024 2.44405   2
  17  -1   2 -1.4612 2.45655   5
 -17  -1  -2 0.80392 2.11992   5
  17  -1   2 -0.8836 2.26145   2
 -17   1  -2 1.52404 2.39240   3
  17   1   2 0.10807 2.38808   5
  17   1   2 -1.5713 2.39350   3
 -17   1  -2 1.76776 2.30479   2
  19  -1   2 -2.7898 3.15273   3
  19  -1   2 4.46256 2.42335   2
  19  -1   2 4.27378 2.53567   2
  19  -1   2 4.64606 2.64377   5
 -19   1  -2 -0.2737 2.46311   2
  19   1   2 -3.1641 2.54389   3
  19   1   2 0.95623 2.63041   5
 -19   1  -2 6.27011 2.66312   3
  21  -1   2 2.65516 3.03345   4
 -21  -1  -2 1.27671 2.63123   5
  21  -1   2 -2.4713 2.54597   2
 -21  -1  -2 0.27703 2.23964   2
  21  -1   2 -0.9167 3.42918   3
  21  -1   2 0.41822 3.33157   5
  21  -1   2 2.59099 2.66936   2
 -21   1  -2 1.71632 2.71952   2
  21   1   2 -0.0409 2.76089   3
  21   1   2 -0.8547 2.85429   5
  23  -1   2 251.005 10.5185   2
  23  -1   2 251.807 10.9271   5
 -23  -1  -2 254.584 10.2821   2
  23  -1   2 250.582 10.4312   2
  23  -1   2 259.607 10.7340   4
  23  -1   2 261.112 11.6809   3
  23   1   2 248.523 10.7540   5
 -23   1  -2 254.088 10.8158   2
  23   1   2 247.065 10.7846   3
  25  -1   2 135.443 6.88517   4
  25  -1   2 131.801 8.22533   3
 -25  -1  -2 131.482 6.37343   2
  25  -1   2 131.951 7.23837   5
  25   1   2 128.167 7.22992   3
  25   1   2 126.090 7.72836   5
  27  -1   2 0.49781 4.44980   3
  27  -1   2 4.59406 3.86492   5
  27  -1   2 5.05678 3.48283   4
 -27  -1  -2 5.32480 2.87744   2
 -27   1  -2 7.97781 3.48225   2
  27   1   2 6.19572 3.80873   5
  27   1   2 8.24427 5.95699   3
 -29  -1  -2 2.48130 2.98818   2
  29  -1   2 -7.4685 4.58833   3
  29  -1   2 -2.8365 4.16519   5
  29  -1   2 -0.4131 3.47811   4
  29   1   2 -0.1660 3.79295   5
  29   1   2 -1.6791 3.79914   3
  31  -1   2 8.76068 4.71522   5
  31  -1   2 5.09216 3.96601   4
 -31  -1  -2 10.8480 3.38984   2
  31  -1   2 10.3590 5.15682   3
  31   1   2 6.56504 4.13595   3
  31   1   2 12.1937 4.42309   5
  33  -1   2 77.0704 8.22970   3
  33  -1   2 72.9313 7.05453   5
  33  -1   2 69.9440 6.37608   4
  33   1   2 59.0482 6.60671   3
  33   1   2 65.9827 7.07340   5
  35  -1   2 -7.4399 4.47234   5
  35  -1   2 -2.5836 4.31857   4
  35  -1   2 2.59143 5.67629   3
  35   1   2 0.99674 4.58778   3
  35   1   2 6.76738 4.91722   5
  37  -1   2 24.6845 6.67239   3
  37  -1   2 33.9654 5.58393   5
  37   1   2 34.2032 5.70746   5
  37   1   2 34.6354 5.33736   3
  39  -1   2 78.1435 7.72152   5
  39  -1   2 86.6321 8.57995   3
  39   1   2 78.0072 8.41580   3
  39   1   2 79.7371 7.15529   5
  41  -1   2 51.9408 6.22078   5
  41  -1   2 28.1286 7.32133   3
  41   1   2 30.2103 5.69477   5
  40  -2  -2 3.14745 5.14684   5
  40  -2  -2 -0.0964 5.63812   4
  40  -2  -2 -3.4169 6.66144   3
  38  -2  -2 135.318 11.6790   3
  38  -2  -2 136.098 10.1901   4
  38  -2  -2 128.049 9.54211   5
  36  -2  -2 84.2833 6.82459   5
  36  -2  -2 74.7006 8.22853   4
  36  -2  -2 71.4451 7.61982   3
  34  -2  -2 -0.5065 4.47988   5
  34  -2  -2 -0.6621 5.74933   3
  34  -2  -2 2.34141 4.89330   4
  32  -2  -2 119.461 8.06993   5
  32  -2  -2 114.033 9.22425   3
  32  -2  -2 109.387 8.03918   4
  30  -2  -2 138.370 8.14874   5
  30  -2  -2 144.749 8.45517   4
  30  -2  -2 137.609 9.26404   3
  28  -2  -2 -3.1675 4.41951   3
  28  -2  -2 4.60654 3.94532   5
  28  -2  -2 -0.5038 4.16143   4
  28  -2  -2 2.61668 3.46579   2
  28  -2  -2 -2.2486 3.11606   2
  26  -2  -2 21.6395 4.05474   5
  26  -2  -2 15.7336 3.79104   2
  26  -2  -2 38.0434 4.59687   4
  26  -2  -2 21.2147 4.89442   3
  26  -2  -2 22.0556 3.46471   2
 -26   2   2 22.1615 4.65717   2
  24  -2  -2 1556.62 58.5918   2
  24  -2  -2 1558.17 58.5393   2
  24  -2  -2 1599.82 59.0171   4
  24  -2  -2 1643.85 59.3031   3
  24  -2  -2 1549.36 58.6830   5
 -24   2   2 1593.03 58.8579   2
 -24   2   2 1571.86 59.1465   3
  22  -2  -2 28.5324 4.42912   3
  22  -2  -2 30.6443 3.57826   2
  22  -2  -2 28.3620 3.50528   2
 -22   2   2 34.1826 3.81621   2
  20  -2  -2 28.2522 3.41086   2
  20  -2  -2 31.5901 3.46363   2
  20  -2  -2 32.0499 4.26460   4
  20  -2  -2 28.0193 4.34973   3
 -20   2   2 32.8209 3.89066   3
 -20   2   2 35.1505 3.59850   2
  18  -2  -2 151.043 7.97567   4
  18  -2  -2 159.547 7.57454   2
  18  -2  -2 191.898 9.61172   2
  18  -2  -2 165.489 8.32845   3
 -18   2   2 163.909 7.56208   2
 -18   2   2 163.914 7.99724   3
  16  -2  -2 325.398 12.8372   2
  16  -2  -2 326.955 13.3162   4
 -16  -2   2 298.901 12.3354   4
  16  -2  -2 323.522 13.3621   3
  16  -2  -2 322.876 12.7931   2
 -16   2   2 333.179 13.2664   3
 -16   2   2 332.373 12.8995   2
  14  -2  -2 270.232 11.5385   2
  14  -2  -2 248.167 10.9258   3
  14  -2  -2 251.285 10.4585   2
 -14  -2   2 253.271 10.0013   4
 -14   2   2 260.087 10.5780   2
 -14   2   2 264.203 10.7989   3
 -14   2   2 253.245 10.4691   2
  12  -2  -2 640.832 24.8691   2
 -12  -2   2 693.056 24.6572   4
 -12  -2   2 649.957 24.5119   5
  12  -2  -2 653.451 24.8829   2
  12  -2  -2 652.076 25.1375   3
 -12   2   2 654.192 24.8903   2
 -12   2   2 683.782 24.9838   2
 -12   2   2 664.538 25.1248   3
  10  -2  -2 12.9620 2.89342   3
  10  -2  -2 17.2911 2.62407   2
 -10  -2   2 17.6606 2.15754   4
  10  -2  -2 14.4840 2.64912   2
 -10  -2   2 11.8831 1.92055   5
 -10   2   2 16.8835 2.71422   2
 -10   2   2 24.9956 5.30945   3
 -10   2   2 15.8719 2.70470   2
   8  -2  -2 778.293 29.5771   2
   8  -2  -2 771.098 29.7305   3
  -8  -2   2 866.705 29.5379   4
   8  -2  -2 781.408 29.5837   2
  -8  -2   2 756.273 29.3243   5
  -8   2   2 822.895 29.6471   2
  -8   2   2 803.520 29.7457   3
  -8   2   2 771.127 29.5728   2
   6  -2  -2 2.05660 2.33166   2
   6  -2  -2 4.58966 2.23436   2
   6  -2  -2 2.73134 2.46174   3
  -6   2   2 2.82343 2.26020   3
  -6   2   2 1.06868 2.17466   2
  -6   2   2 3.65705 2.35026   2
   4  -2  -2 13.1178 2.35026   2
   4  -2  -2 16.0905 2.49383   3
   4  -2  -2 12.0122 2.34584   2
  -4   2   2 11.5165 2.37646   2
  -4   2   2 15.5453 2.35757   3
   2  -2  -2 3994.10 142.943   2
  -2  -2   2 3819.23 142.810   2
   0  -2   2 1328.61 49.5258   2
   0  -2  -2 1317.76 49.5493   2
   0  -2  -2 1354.42 49.5097   3
   0  -2   2 1369.94 49.5731   3
   0   2  -2 1379.96 49.5014   2
   0   2   2 1363.16 49.5105   3
   0   2   2 1320.28 49.5301   2
  -2  -2  -2 710.614 27.2206   2
   2  -2   2 734.397 27.3175   2
   2  -2   2 734.136 27.4037   3
   2   2   2 752.706 27.1330   3
  -2   2  -2 747.901 27.3137   2
  -4  -2  -2 15.9261 2.31176   5
  -4  -2  -2 13.9845 1.87857   2
   4  -2   2 14.2707 2.55701   3
   4  -2   2 10.9723 2.29803   2
  -4   2  -2 17.4493 2.30412   2
   6  -2   2 0.11573 2.55214   3
   6  -2   2 -1.2708 2.20293   2
  -6  -2  -2 1.00547 2.08266   5
  -6   2  -2 1.26581 2.08992   3
  -6   2  -2 1.46997 2.23269   2
   8  -2   2 114.372 6.09474   3
  -8  -2  -2 111.315 5.16507   5
   8  -2   2 107.491 5.49705   2
   8  -2   2 99.8056 5.46693   2
  -8   2  -2 111.591 5.37313   2
  -8   2  -2 112.304 5.59008   3
  10  -2   2 1.66842 2.65013   2
  10  -2   2 -2.3103 2.38072   2
  10  -2   2 4.50490 2.92377   3
 -10  -2  -2 3.50804 2.07854   5
 -10   2  -2 4.83971 2.46102   3
  10   2   2 0.51302 2.30347   5
 -10   2  -2 -2.3301 2.67007   2
  12  -2   2 4673.60 177.005   2
 -12  -2  -2 4868.31 176.947   5
  12  -2   2 4713.47 177.233   3
  12  -2   2 5160.73 177.844   2
 -12   2  -2 4764.87 177.050   2
 -12   2  -2 4924.64 177.236   3
  12   2   2 4745.22 176.903   5
  14  -2   2 415.363 16.3841   2
  14  -2   2 410.990 16.8113   3
  14  -2   2 418.879 16.4797   2
 -14  -2  -2 435.732 16.1974   5
  14   2   2 422.094 16.2286   5
 -14   2  -2 426.054 16.4366   2
 -14   2  -2 441.265 16.6636   3
  16  -2   2 173.424 8.88547   3
  16  -2   2 182.517 8.27008   2
 -16  -2  -2 180.923 7.79250   5
  16  -2   2 172.704 8.62553   2
 -16   2  -2 183.913 8.08784   2
  16   2   2 183.849 7.89158   5
 -16   2  -2 197.545 8.40197   3
  18  -2   2 199.574 8.88714   5
  18  -2   2 201.178 8.87288   2
  18  -2   2 199.024 9.71207   3
  18  -2   2 212.577 9.08766   2
  18   2   2 203.130 8.74092   5
 -18   2  -2 214.353 8.98708   2
 -18   2  -2 190.254 9.07741   3
 -20  -2  -2 451.960 17.4846   5
  20  -2   2 455.124 17.7881   2
  20  -2   2 456.250 18.4087   3
  20  -2   2 447.149 17.7441   2
  20  -2   2 433.690 17.7586   5
 -20   2  -2 460.340 17.8588   2
 -20   2  -2 461.249 18.0667   3
  20   2   2 463.663 17.5779   5
  22  -2   2 776.491 29.6519   3
 -22  -2  -2 715.576 28.7966   5
  22  -2   2 778.222 29.0248   2
  22  -2   2 775.034 29.0919   5
  22  -2   2 782.691 29.0570   2
  22   2   2 765.615 28.9416   5
  24  -2   2 119.458 6.97714   2
  24  -2   2 139.380 6.96880   2
  24  -2   2 117.661 7.01944   5
 -24  -2  -2 112.128 6.45792   5
  24  -2   2 113.472 8.18978   3
 -24   2  -2 120.912 6.95544   2
  26  -2   2 -2.0962 4.06544   4
  26  -2   2 -1.1550 3.76557   5
  26  -2   2 -1.3727 4.59435   3
  26  -2   2 2.00828 3.43057   2
 -26  -2  -2 1.19104 3.42863   5
  26  -2   2 -2.1702 3.37150   2
  26   2   2 -1.8781 3.67312   5
  28  -2   2 248.801 11.9053   3
  28  -2   2 230.607 10.5384   2
  28  -2   2 243.457 10.9533   4
  28  -2   2 223.756 10.3219   2
  28  -2   2 230.015 11.0140   5
  28   2   2 206.882 10.5145   5
  30  -2   2 105.870 7.19930   2
  30  -2   2 104.451 7.54329   5
  30  -2   2 110.912 7.45769   4
  30  -2   2 116.071 8.84822   3
  30  -2   2 109.448 6.40980   2
 -30  -2  -2 93.7074 5.94668   2
  30   2   2 92.8228 7.23941   5
  32  -2   2 5.68217 4.61923   4
  32  -2   2 6.89648 5.82065   3
  32  -2   2 11.6393 4.82549   5
  32   2   2 -0.2302 4.34989   5
  34  -2   2 10.2777 5.25185   5
  34  -2   2 3.34215 4.71668   4
  34  -2   2 6.56561 6.06690   3
  34   2   2 8.70939 4.47779   5
  36  -2   2 151.738 10.9362   3
  36  -2   2 151.063 9.54959   4
  36   2   2 128.620 8.86846   5
  38  -2   2 9.06890 5.76619   5
  38  -2   2 7.23948 5.17657   4
  38  -2   2 9.17058 6.78932   3
  40  -2   2 11.5500 7.00976   3
  40  -2   2 11.6557 5.28657   4
  40  -2   2 -0.5318 5.14091   5
  39  -3  -2 -0.9954 5.29360   5
  39  -3  -2 -1.5527 6.37688   4
  39  -3  -2 19.9892 7.62587   3
  37  -3  -2 14.3083 7.07677   4
  37  -3  -2 15.1931 5.19709   5
  37  -3  -2 19.5533 6.71614   3
  35  -3  -2 4.89932 5.73905   4
  35  -3  -2 9.11108 6.40639   3
  33  -3  -2 2.37994 4.65261   5
  33  -3  -2 0.68394 4.35854   2
  33  -3  -2 -0.6159 4.31565   2
  33  -3  -2 -2.6546 5.68881   3
  33  -3  -2 0.97788 5.30260   4
  31  -3  -2 4.82417 4.23493   2
  31  -3  -2 4.02078 5.17122   4
  31  -3  -2 2.89534 4.14161   2
  31  -3  -2 2.74714 4.59768   5
  31  -3  -2 -3.6346 5.48390   3
  29  -3  -2 12.6023 4.37722   2
  29  -3  -2 17.0797 5.20326   4
  29  -3  -2 12.0543 4.66507   5
  29  -3  -2 10.4121 5.22419   2
  29  -3  -2 14.9387 5.24250   3
  27  -3  -2 12.3343 5.09590   3
  27  -3  -2 13.9158 4.11844   2
  27  -3  -2 15.6639 5.04291   4
  27  -3  -2 13.1946 4.45375   5
  27  -3  -2 19.0777 6.93137   2
  25  -3  -2 113.008 7.90340   4
  25  -3  -2 113.455 6.80832   2
  25  -3  -2 114.301 8.28767   3
  25  -3  -2 104.011 6.93996   2
  23  -3  -2 1.31481 4.39483   3
  23  -3  -2 -0.2668 3.60095   2
  23  -3  -2 5.92978 3.56965   2
  23  -3  -2 2.94459 4.48195   4
  21  -3  -2 151.729 8.65133   3
  21  -3  -2 137.203 7.59396   2
  21  -3  -2 144.902 8.46285   4
  21  -3  -2 140.494 7.62393   2
 -21   3   2 139.236 7.97104   3
 -21   3   2 145.724 7.54318   2
  19  -3  -2 13.4753 3.55799   2
  19  -3  -2 15.3898 3.41854   2
  19  -3  -2 12.1750 4.38928   4
  19  -3  -2 10.2580 4.17783   3
 -19  -3   2 10.6147 2.53510   4
 -19   3   2 13.6213 4.13134   3
  17  -3  -2 207.731 9.31397   2
  17  -3  -2 203.227 9.23311   2
 -17  -3   2 197.957 8.53106   4
  17  -3  -2 200.712 9.91741   3
 -17  -3   2 200.609 8.47169   5
 -17   3   2 211.386 9.64552   3
 -17   3   2 215.827 9.25014   2
  15  -3  -2 245.832 11.2024   3
 -15  -3   2 240.398 10.0246   5
  15  -3  -2 251.971 10.7063   2
 -15  -3   2 263.349 10.1980   4
  15  -3  -2 254.434 10.7430   2
 -15   3   2 248.846 10.6588   2
 -15   3   2 262.385 11.0318   3
 -13  -3   2 350.372 13.6169   5
  13  -3  -2 346.447 14.4786   3
 -13  -3   2 367.709 13.7584   4
  13  -3  -2 341.298 14.0959   2
  13  -3  -2 355.903 14.1226   2
 -13   3   2 361.859 14.3399   3
 -13   3   2 346.854 14.0327   2
  11  -3  -2 13.0090 3.31443   3
  11  -3  -2 12.4453 2.78916   2
 -11  -3   2 15.7685 2.62456   4
 -11  -3   2 10.5712 2.34444   5
 -11   3   2 13.7942 2.92163   3
 -11   3   2 10.7068 2.71391   2
   9  -3  -2 112.473 5.90906   2
  -9  -3   2 115.037 5.46236   5
   9  -3  -2 114.063 6.34382   3
   9  -3  -2 114.064 5.88309   2
  -9   3   2 122.725 6.06326   3
  -9   3   2 110.422 5.81722   2
   7  -3  -2 339.297 14.0265   2
   7  -3  -2 358.819 14.0489   2
   7  -3  -2 361.522 14.2344   3
  -7   3   2 368.425 14.0701   2
  -7   3   2 362.834 14.1335   3
  -5  -3   2 407.316 15.7948   2
   5  -3  -2 429.047 16.1934   2
   5  -3  -2 407.608 16.2469   2
   5  -3  -2 422.633 16.2981   3
  -5   3   2 433.330 16.2535   3
   3  -3  -2 223.881 9.33098   2
   3  -3  -2 220.448 9.29689   3
   3  -3  -2 223.892 9.24686   2
  -3  -3   2 226.789 8.93538   3
  -3  -3   2 216.411 8.92712   2
  -3   3   2 232.735 9.23517   3
  -1  -3   2 40.2494 3.40704   2
   1  -3  -2 40.3418 3.71801   2
   1  -3  -2 41.5768 3.74489   3
   1  -3  -2 45.2977 3.63700   2
  -1  -3   2 41.5858 3.72442   3
  -1   3   2 44.0736 3.50283   3
  -1  -3  -2 138.785 6.43426   2
  -1  -3  -2 147.945 6.32401   3
   1  -3   2 152.856 6.73036   3
   1  -3   2 139.070 6.44897   2
   1   3   2 147.566 6.22038   3
   3  -3   2 18.5160 2.82737   3
   3  -3   2 15.9900 2.51696   2
  -3  -3  -2 10.0027 2.25049   2
  -3   3  -2 14.6339 2.47897   2
   5  -3   2 -1.5270 2.62702   3
  -5  -3  -2 -0.2231 2.31974   5
   5  -3   2 -0.0174 2.31876   2
  -5  -3  -2 -0.0648 1.88253   2
   5  -3   2 -0.1468 2.47024   2
  -5   3  -2 0.78954 2.36045   2
  -7  -3  -2 397.133 15.4135   2
   7  -3   2 410.872 15.8724   2
   7  -3   2 410.122 15.8794   2
   7  -3   2 422.614 16.0888   3
  -7  -3  -2 391.668 15.7063   5
  -7   3  -2 420.286 15.9031   2
   9  -3   2 123.244 6.31590   2
  -9  -3  -2 117.393 6.34286   5
   9  -3   2 129.040 6.75737   3
   9  -3   2 126.695 6.24088   2
  -9  -3  -2 122.339 5.38478   2
  -9   3  -2 130.021 6.18553   2
  11  -3   2 431.536 17.0279   2
  11  -3   2 429.506 16.9038   2
  11  -3   2 427.579 17.1901   3
 -11   3  -2 429.103 16.8361   2
 -11   3  -2 446.520 16.9806   3
  13  -3   2 64.2024 5.00216   2
 -13  -3  -2 68.2355 3.66704   4
 -13  -3  -2 57.4361 4.54666   5
  13  -3   2 54.0432 4.79465   2
 -13   3  -2 70.1186 4.83982   2
 -13   3  -2 63.8326 4.81863   3
 -15  -3  -2 7.74056 2.74180   5
  15  -3   2 9.76374 3.62184   3
  15  -3   2 8.31228 3.35231   2
  15  -3   2 7.31683 3.04752   2
 -15   3  -2 7.47324 2.99205   2
 -15   3  -2 6.57876 2.78263   3
  17  -3   2 213.444 10.4220   3
  17  -3   2 214.013 9.83144   2
 -17  -3  -2 218.783 9.29679   5
  17  -3   2 216.613 9.68356   2
 -17   3  -2 213.605 9.81529   3
 -17   3  -2 222.254 9.70193   2
  19  -3   2 21.4159 4.35619   3
  19  -3   2 25.9814 4.18091   2
  19  -3   2 26.6161 3.90922   2
 -19  -3  -2 35.6730 3.56719   5
 -19   3  -2 29.5828 4.05104   2
  21  -3   2 103.150 7.71572   3
 -21  -3  -2 98.3125 6.35428   5
  21  -3   2 105.830 6.71163   2
  21  -3   2 113.684 6.97465   2
 -21   3  -2 109.191 6.70744   2
  23  -3   2 -3.0300 4.05533   5
  23  -3   2 1.20389 3.71353   2
  23  -3   2 2.32891 4.62733   3
 -23  -3  -2 -1.9894 3.14695   5
  23  -3   2 4.88356 4.95895   2
  25  -3   2 161.688 8.49294   2
  25  -3   2 145.922 8.87036   2
 -25  -3  -2 143.999 7.81475   5
  25  -3   2 164.159 9.62948   3
  25  -3   2 155.768 8.42395   5
  27  -3   2 -4.2475 3.96569   2
  27  -3   2 -2.7057 5.19991   3
 -27  -3  -2 0.51100 3.53056   5
  27  -3   2 -0.6451 4.75969   4
  27  -3   2 -3.5143 3.86213   2
  27  -3   2 1.42260 4.30167   5
  29  -3   2 19.0462 4.49724   2
  29  -3   2 11.8012 4.69601   5
 -29  -3  -2 12.2207 3.85658   5
  29  -3   2 9.15966 5.29274   4
  29  -3   2 11.0588 5.73512   3
  29  -3   2 15.6226 4.28869   2
  31  -3   2 3.64935 5.26461   4
  31  -3   2 10.3638 4.29050   2
  31  -3   2 5.74251 5.91334   3
  31  -3   2 3.14904 4.38362   2
  31  -3   2 2.61514 4.90904   5
  33  -3   2 1.67456 4.45125   2
  33  -3   2 -1.0707 5.30213   5
  33  -3   2 -1.7721 4.13839   2
  33  -3   2 6.29579 5.53691   4
  33  -3   2 2.09997 6.35155   3
  35  -3   2 -2.2283 5.26048   5
  35  -3   2 6.52393 6.64620   3
  35  -3   2 2.64408 4.75108   2
  35  -3   2 -7.6715 5.36486   4
  37  -3   2 25.6073 5.91601   5
  37  -3   2 22.3840 7.21714   3
  37  -3   2 29.9747 6.38518   4
  39  -3   2 6.41406 5.98160   5
  39  -3   2 9.73844 8.75212   3
  38  -4  -2 38.4325 8.35838   3
  38  -4  -2 30.8979 6.25067   5
  38  -4  -2 39.1302 5.46051   2
  38  -4  -2 43.2325 7.95883   4
  36  -4  -2 12.6908 7.02242   3
  36  -4  -2 22.4945 6.79088   4
  36  -4  -2 18.8055 5.21791   2
  36  -4  -2 23.7648 5.70920   5
  34  -4  -2 132.042 11.1482   3
  34  -4  -2 128.297 10.6095   4
  34  -4  -2 123.281 8.51478   2
  34  -4  -2 105.035 8.95918   5
  32  -4  -2 33.9154 5.66321   5
  32  -4  -2 27.3128 9.17141   4
  32  -4  -2 23.2156 5.05311   2
  32  -4  -2 19.8493 6.59042   3
  30  -4  -2 32.4581 6.46983   3
  30  -4  -2 34.0183 6.44751   2
  30  -4  -2 37.6202 6.50217   4
  28  -4  -2 -1.6915 4.37726   2
  28  -4  -2 -6.8598 5.18166   3
  28  -4  -2 -2.4855 5.66622   4
  26  -4  -2 219.402 10.7957   2
  26  -4  -2 224.820 11.8920   4
  26  -4  -2 214.833 11.6937   3
  24  -4  -2 71.1192 7.52843   4
  24  -4  -2 62.7393 7.50275   3
  24  -4  -2 63.8271 6.65249   2
  22  -4  -2 1.36342 4.94232   4
 -22  -4   2 -3.0228 2.99874   5
  22  -4  -2 9.65749 4.02482   2
  22  -4  -2 -5.2924 4.39152   3
 -20  -4   2 47.6518 4.44415   4
  20  -4  -2 57.6139 4.93192   2
  20  -4  -2 60.7531 5.17749   2
  20  -4  -2 50.1862 5.49316   3
 -20  -4   2 47.3674 4.65445   5
  18  -4  -2 402.203 16.6353   3
 -18  -4   2 373.486 15.4226   4
  18  -4  -2 381.500 16.0595   2
 -18  -4   2 404.687 15.5075   5
  18  -4  -2 391.811 16.0552   2
 -18   4   2 401.636 16.3542   3
 -18   4   2 395.453 15.9776   2
  16  -4  -2 78.4979 6.10465   2
  16  -4  -2 83.0089 6.86579   2
 -16  -4   2 77.2449 5.46658   5
 -16  -4   2 83.2822 5.64924   4
  16  -4  -2 77.3825 6.76285   3
 -16   4   2 84.6168 6.14099   3
 -16   4   2 82.1763 5.79170   2
  14  -4  -2 368.644 15.2665   2
 -14  -4   2 371.994 14.9912   5
  14  -4  -2 362.217 15.3213   2
  14  -4  -2 373.179 15.6639   3
 -14  -4   2 403.032 15.4095   4
 -14   4   2 385.841 15.4567   3
 -14   4   2 370.888 15.1819   2
  12  -4  -2 233.161 10.3437   2
  12  -4  -2 225.965 10.3600   2
 -12  -4   2 218.089 9.99836   5
 -12  -4   2 255.285 10.2130   4
  12  -4  -2 239.429 10.7628   3
 -12   4   2 236.604 10.3674   3
 -12   4   2 234.008 10.2709   2
  10  -4  -2 62.0348 6.20236   3
  10  -4  -2 55.4106 4.97269   2
 -10  -4   2 56.8499 4.55359   5
  10  -4  -2 54.9896 4.97866   2
 -10   4   2 53.2211 4.77549   3
  -8  -4   2 94.4725 5.12364   2
   8  -4  -2 112.754 6.48238   3
  -8  -4   2 105.229 5.14371   2
   8  -4  -2 109.267 6.11531   2
   8  -4  -2 111.783 6.08469   2
  -8   4   2 111.456 5.89944   3
  -6  -4   2 241.453 10.1948   2
   6  -4  -2 260.718 10.7367   2
   6  -4  -2 257.398 10.8763   3
   6  -4  -2 255.959 10.7493   2
  -6  -4   2 262.507 10.2707   2
  -6   4   2 259.505 10.6369   3
  -4  -4   2 118.646 5.58779   3
   4  -4  -2 120.137 8.37365   2
  -4  -4   2 114.703 5.73517   2
   4  -4  -2 121.568 6.35355   3
  -4  -4   2 119.419 6.16942   2
   4  -4  -2 112.823 6.17577   2
  -4   4   2 124.307 5.97254   3
  -2  -4   2 146.060 6.77053   2
   2  -4  -2 144.741 7.01879   2
  -2  -4   2 148.368 6.76996   3
   2  -4  -2 154.407 7.03830   3
   2  -4  -2 144.204 7.00653   2
  -2  -4   2 149.051 6.77790   2
  -2   4   2 150.315 6.75184   3
   0  -4   2 646.673 24.0866   3
   0  -4   2 603.798 24.0759   2
   0  -4  -2 653.534 24.1330   2
   0  -4   2 641.460 24.0916   2
   0  -4  -2 613.677 24.0861   2
   0  -4  -2 651.148 23.9970   3
   0   4   2 651.515 23.9485   3
   2  -4   2 337.157 13.2462   3
  -2  -4  -2 317.048 12.9978   2
  -2  -4  -2 329.246 13.0578   2
   2  -4   2 317.066 13.1636   2
   2  -4   2 336.565 13.1647   2
  -2  -4  -2 342.165 12.8325   3
   4  -4   2 505.645 19.2813   3
   4  -4   2 486.302 19.1657   2
  -4  -4  -2 485.498 18.9080   2
   4  -4   2 510.770 19.6844   2
  -6  -4  -2 124.404 6.26921   5
  -6  -4  -2 111.046 5.76574   2
   6  -4   2 124.474 6.81636   3
   6  -4   2 117.014 6.40158   2
   6  -4   2 122.006 6.47696   2
  -6   4  -2 124.282 6.20693   2
   8  -4   2 125.915 6.50608   2
   8  -4   2 104.642 6.36127   2
   8  -4   2 117.888 6.87956   3
  -8  -4  -2 112.437 6.16165   5
  -8   4  -2 116.581 6.19585   2
  10  -4   2 186.188 8.41344   2
 -10  -4  -2 170.567 8.10015   5
  10  -4   2 174.759 8.29250   2
 -10  -4  -2 153.024 7.45313   2
  10  -4   2 188.759 8.83942   3
 -10   4  -2 182.561 8.19007   2
 -12  -4  -2 156.486 7.84910   5
  12  -4   2 162.365 8.53268   3
  12  -4   2 150.666 7.96443   2
  12  -4   2 155.389 7.88744   2
 -12   4  -2 153.732 7.72355   2
  14  -4   2 175.614 12.3878   2
 -14  -4  -2 183.495 8.55046   5
  14  -4   2 176.515 8.69526   2
  14  -4   2 173.277 9.40665   3
 -14   4  -2 186.108 8.74353   2
  16  -4   2 77.0357 5.97899   2
  16  -4   2 62.2104 5.94297   2
  16  -4   2 65.7786 6.66236   3
 -16  -4  -2 61.2629 4.08885   4
 -16  -4  -2 58.0199 5.11391   5
 -16   4  -2 65.6847 5.63939   2
  18  -4   2 632.207 24.3367   2
 -18  -4  -2 577.856 24.0079   5
  18  -4   2 608.190 24.6789   3
  18  -4   2 640.538 24.2402   2
 -18   4  -2 652.572 24.9238   2
  20  -4   2 18.6113 4.99222   3
  20  -4   2 18.9724 5.37684   2
  20  -4   2 16.9892 4.24820   2
 -20  -4  -2 17.7143 3.72546   5
  22  -4   2 34.0348 4.66721   2
 -22  -4  -2 27.3737 4.42312   5
  22  -4   2 27.3510 5.27354   3
 -24  -4  -2 81.6169 6.61051   5
  24  -4   2 86.1539 6.91066   2
  24  -4   2 89.0339 8.06704   3
 -26  -4  -2 62.5161 5.15926   5
  26  -4   2 58.9939 6.85570   3
  26  -4   2 62.6000 6.79510   2
  26  -4   2 66.5934 5.98299   5
  28  -4   2 85.6794 8.94217   4
  28  -4   2 89.7083 8.87596   3
  28  -4   2 92.4629 7.72016   2
  30  -4   2 25.0421 6.70667   3
  30  -4   2 28.1425 6.47642   4
  30  -4   2 24.5591 5.35620   5
  30  -4   2 25.6236 5.32126   2
 -30  -4  -2 20.7255 5.13139   5
  32  -4   2 0.45423 6.17779   3
  32  -4   2 9.46398 5.23997   2
  32  -4   2 0.85497 5.19778   5
  34  -4   2 97.8000 8.82559   5
  34  -4   2 101.063 10.3098   4
  34  -4   2 97.1627 8.47892   2
  34  -4   2 98.4615 11.1058   3
  36  -4   2 20.5756 5.42593   2
  36  -4   2 11.7654 7.18900   3
  36  -4   2 26.1181 7.00440   4
  36  -4   2 18.1793 6.17353   5
  35  -5  -2 0.07035 7.24615   4
  35  -5  -2 6.51844 5.22389   2
  35  -5  -2 -1.1353 6.68270   3
  35  -5  -2 4.53625 5.43197   5
  33  -5  -2 36.5860 7.38036   3
  33  -5  -2 32.7634 8.09945   4
  33  -5  -2 39.0380 5.92137   2
  33  -5  -2 39.1489 6.34588   5
  31  -5  -2 5.24456 6.24698   3
  31  -5  -2 6.24543 4.94992   2
  31  -5  -2 1.39205 6.77035   4
  31  -5  -2 11.6751 5.51805   5
  29  -5  -2 1.34596 6.37850   4
  29  -5  -2 -1.7543 4.83486   2
  29  -5  -2 1.66945 5.48359   3
  27  -5  -2 2.66020 5.65211   3
  27  -5  -2 -3.0692 6.34086   4
  27  -5  -2 2.19968 4.78916   2
  25  -5  -2 12.1894 5.48715   3
  25  -5  -2 21.0855 5.07183   2
  23  -5  -2 4.77015 5.79638   4
  23  -5  -2 5.36458 5.26337   3
 -23  -5   2 5.65889 4.16668   5
  21  -5  -2 52.7176 6.21505   3
 -21  -5   2 50.5297 4.84922   4
  21  -5  -2 59.5283 5.55975   2
 -21  -5   2 54.0487 4.78996   5
 -19  -5   2 132.573 8.05852   4
 -19  -5   2 150.551 7.87317   5
  19  -5  -2 181.072 8.99956   2
  19  -5  -2 168.355 9.61031   3
 -17  -5   2 11.8380 4.03853   5
  17  -5  -2 10.1486 4.65259   3
  17  -5  -2 5.12479 4.03157   2
 -17  -5   2 8.04956 3.23529   4
 -15  -5   2 24.1277 3.73794   4
  15  -5  -2 29.8605 4.91646   3
 -15  -5   2 26.2566 3.92893   5
  15  -5  -2 21.8798 4.24098   2
 -13  -5   2 34.2438 4.26562   4
  13  -5  -2 26.6643 4.68118   3
  13  -5  -2 25.5721 4.27948   2
 -13  -5   2 25.8770 3.90542   5
 -13   5   2 29.2548 4.19490   3
 -11  -5   2 3.16533 3.51353   5
 -11  -5   2 0.57020 2.85414   2
  11  -5  -2 2.81015 3.50725   2
  11  -5  -2 0.99915 3.65948   2
  11  -5  -2 5.92633 4.04672   3
 -11   5   2 0.99913 5.62298   3
  -9  -5   2 1.54062 2.97273   2
   9  -5  -2 -0.0884 3.58153   2
   9  -5  -2 -4.1295 3.68681   3
  -9  -5   2 1.51310 2.69698   2
   9  -5  -2 -0.6040 3.25909   2
  -9  -5   2 3.47350 3.48065   5
  -9   5   2 1.74411 3.10396   3
   7  -5  -2 9.49456 3.72563   3
  -7  -5   2 -0.1132 2.86066   2
  -7  -5   2 7.05672 3.09694   2
   7  -5  -2 12.8611 3.50525   2
   7  -5  -2 4.39665 3.57309   2
  -7   5   2 10.2320 3.15223   3
   5  -5  -2 -1.4712 3.38578   2
  -5  -5   2 -3.8509 2.79021   2
  -5  -5   2 -0.3498 3.11059   2
   5  -5  -2 3.47033 3.32365   3
  -5   5   2 0.06693 2.69702   3
   3  -5  -2 -1.8443 3.29206   2
   3  -5  -2 3.47960 3.11867   2
  -3  -5   2 1.93272 3.78560   2
  -3  -5   2 1.73133 2.67598   3
  -3  -5   2 -4.6452 2.83263   2
   3  -5  -2 2.19574 3.05990   3
  -1  -5   2 10.4049 3.10223   2
  -1  -5   2 7.85170 2.95935   3
   1  -5  -2 6.76263 3.03023   3
   1  -5  -2 10.2308 3.41429   2
   1  -5  -2 16.6763 3.25806   2
  -1  -5   2 3.60803 3.22232   2
   1  -5   2 2.08681 3.00813   3
  -1  -5  -2 -3.0432 2.70516   3
  -1  -5  -2 4.79486 3.30331   2
   1  -5   2 -2.3368 3.07402   2
   1  -5   2 0.66913 3.29207   2
  -1  -5  -2 2.59083 2.96020   2
   3  -5   2 88.7808 6.03855   2
  -3  -5  -2 82.8883 5.41495   2
  -3  -5  -2 83.9337 5.80939   2
   3  -5   2 78.6227 5.82158   2
   3  -5   2 91.4640 5.98623   3
  -5  -5  -2 1.33195 2.83657   2
   5  -5   2 -0.8005 3.52584   2
   5  -5   2 4.11104 6.64552   2
  -5  -5  -2 1.87614 3.25453   2
   7  -5   2 14.4732 3.83304   3
  -7  -5  -2 14.3787 3.40075   2
  -7  -5  -2 13.3105 2.92460   2
   7  -5   2 9.49052 3.85854   2
  -7  -5  -2 18.6775 3.73833   5
   7  -5   2 7.92125 3.60598   2
   9  -5   2 56.4619 4.95692   2
   9  -5   2 50.5029 6.00797   3
  -9  -5  -2 51.8772 5.41626   5
  -9  -5  -2 51.5812 4.45220   2
   9  -5   2 57.3520 5.00332   2
 -11  -5  -2 13.6203 2.95530   2
 -11  -5  -2 18.9287 4.04117   5
  11  -5   2 13.8471 4.26909   3
  11  -5   2 13.0806 4.45973   2
  11  -5   2 17.4938 4.21540   2
 -11   5  -2 33.5424 6.70671   2
 -13  -5  -2 26.4115 4.30384   5
  13  -5   2 24.4830 4.49792   2
  13  -5   2 21.0439 4.44472   3
 -13   5  -2 19.2511 3.91290   2
  15  -5   2 6.60859 4.40857   3
  15  -5   2 3.04348 4.13557   2
 -15  -5  -2 3.95192 3.89354   5
  17  -5   2 205.852 9.85981   2
 -17  -5  -2 171.173 10.8442   5
  17  -5   2 184.597 10.3401   3
  19  -5   2 1.75031 4.33150   2
  19  -5   2 0.23276 4.89682   3
 -21  -5  -2 18.3999 4.79659   5
  21  -5   2 7.71649 4.95667   3
  21  -5   2 9.41859 4.69155   2
 -23  -5  -2 5.12087 4.45505   5
  23  -5   2 15.7536 5.02420   2
 -25  -5  -2 13.9803 4.89197   5
  25  -5   2 9.15498 4.97544   2
  25  -5   2 5.10192 5.92268   3
  27  -5   2 15.2253 5.19236   2
  27  -5   2 14.0829 5.28245   5
 -27  -5  -2 9.31130 6.03595   5
  27  -5   2 10.4316 6.12704   3
  27  -5   2 5.07653 6.65114   4
  29  -5   2 11.2271 7.04982   4
  29  -5   2 6.33281 6.48281   3
  29  -5   2 15.0726 5.48586   2
  29  -5   2 9.26700 5.51191   5
  31  -5   2 -8.6499 7.02660   4
  31  -5   2 1.39933 6.33879   3
  31  -5   2 3.82459 5.43561   2
  31  -5   2 8.43170 5.58220   5
  33  -5   2 6.47767 7.23091   3
  33  -5   2 8.09738 7.58122   4
  33  -5   2 4.27646 5.58669   5
  33  -5   2 7.33136 5.38844   2
  32  -6  -2 72.9406 14.9446   4
  32  -6  -2 40.1689 7.08488   3
  30  -6  -2 12.0591 5.42891   2
  30  -6  -2 7.73269 6.92739   3
  30  -6  -2 17.5768 8.38409   4
  28  -6  -2 6.28794 5.99130   3
  28  -6  -2 4.67731 7.35049   4
  28  -6  -2 5.04975 5.25252   2
  26  -6  -2 27.5799 5.71430   2
  26  -6  -2 29.5128 7.67610   4
  26  -6  -2 28.5630 6.44375   3
 -24  -6   2 57.9048 6.50796   5
  24  -6  -2 98.3424 9.76803   4
  24  -6  -2 82.3020 8.70698   3
  24  -6  -2 84.4895 7.91852   2
 -22  -6   2 11.6111 4.99825   5
 -22  -6   2 8.22336 3.79814   4
  22  -6  -2 8.51406 5.10287   3
  22  -6  -2 8.75861 5.08743   2
  22  -6  -2 -1.2179 6.39861   4
 -20  -6   2 127.785 8.42840   5
 -20  -6   2 129.472 7.90273   4
  20  -6  -2 166.666 9.82773   3
  20  -6  -2 163.342 9.30548   2
 -18  -6   2 70.2742 6.13392   4
 -18  -6   2 83.6958 7.39059   5
  18  -6  -2 77.8702 7.77242   3
  18  -6  -2 83.0168 7.37193   2
  16  -6  -2 22.2170 5.08098   3
 -16  -6   2 21.6161 4.08357   4
 -16  -6   2 25.1813 4.71498   5
  14  -6  -2 114.624 7.83880   2
 -14  -6   2 100.875 7.98440   4
  14  -6  -2 126.111 8.19121   3
 -14  -6   2 100.872 7.66454   5
 -12  -6   2 199.631 9.60573   5
 -12  -6   2 166.159 8.42949   2
  12  -6  -2 193.093 9.93928   2
  12  -6  -2 200.643 10.0550   3
 -10  -6   2 6.18788 4.00884   5
  10  -6  -2 5.45651 4.17672   2
  10  -6  -2 -0.7600 3.97158   3
 -10  -6   2 2.85214 3.64901   2
 -10  -6   2 9.00580 3.03144   2
  -8  -6   2 100.804 6.68242   2
  -8  -6   2 89.6696 6.43979   2
   8  -6  -2 99.2443 7.27640   2
  -8  -6   2 108.445 6.90669   5
   8  -6  -2 95.0404 7.11386   3
   6  -6  -2 31.6291 4.32378   3
  -6  -6   2 22.9338 4.45351   2
  -6  -6   2 26.4673 4.28821   2
   6  -6  -2 27.1775 4.65453   2
  -4  -6   2 66.6962 5.42052   2
   4  -6  -2 61.5755 6.21049   2
  -4  -6   2 59.5011 6.00090   2
   4  -6  -2 64.6965 5.89208   3
  -2  -6   2 89.4252 6.69247   2
   2  -6  -2 88.1197 6.79508   2
  -2  -6   2 96.3057 6.21108   2
   2  -6  -2 95.1125 7.59345   3
  -2  -6   2 93.9936 5.93076   3
   0  -6  -2 215.641 10.2095   2
   0  -6   2 214.404 9.78876   3
   0  -6  -2 219.554 9.66943   3
   0  -6   2 208.883 9.94660   2
   0  -6   2 216.584 10.2615   2
   2  -6   2 4.30392 3.99358   2
   2  -6   2 4.06687 3.61720   3
  -2  -6  -2 1.03224 3.84087   2
  -2  -6  -2 -0.7662 3.19590   2
  -4  -6  -2 185.187 8.99621   2
   4  -6   2 194.145 9.62524   3
  -4  -6  -2 195.416 9.43170   2
   4  -6   2 203.445 9.75409   2
  -6  -6  -2 204.737 9.87510   2
  -6  -6  -2 183.059 9.22847   2
   6  -6   2 219.654 10.2159   3
   6  -6   2 205.763 10.0969   2
  -8  -6  -2 11.1388 3.47725   2
  -8  -6  -2 7.57507 3.98267   2
   8  -6   2 11.0571 4.32475   3
   8  -6   2 16.3216 4.35782   2
 -10  -6  -2 111.540 6.94764   2
  10  -6   2 123.128 7.84170   2
 -10  -6  -2 97.7374 8.24628   2
  10  -6   2 118.470 8.01876   3
  12  -6   2 127.262 8.48334   3
  12  -6   2 121.706 8.17561   2
 -12  -6  -2 119.246 7.22924   2
  14  -6   2 7.23886 4.72710   3
 -14  -6  -2 0.19828 3.91004   2
  14  -6   2 5.79347 4.50237   2
 -16  -6  -2 107.349 7.06776   4
  16  -6   2 129.910 9.21113   2
  16  -6   2 143.518 9.08550   3
  18  -6   2 50.2700 6.43443   3
 -18  -6  -2 50.7870 5.08527   4
  18  -6   2 64.6422 7.12935   2
  20  -6   2 6.29628 4.99864   2
  20  -6   2 22.0057 5.53230   3
  22  -6   2 18.9390 5.89006   3
  22  -6   2 16.2999 5.23500   2
  24  -6   2 130.470 10.5152   3
  24  -6   2 137.163 9.34229   2
  26  -6   2 -5.5802 5.71181   3
  26  -6   2 -0.8661 5.29625   2
  28  -6   2 35.4777 8.49081   4
  28  -6   2 32.4103 6.23825   5
  28  -6   2 31.1715 7.28640   3
  28  -6   2 53.0393 6.37568   2
  30  -6   2 30.6411 6.41298   2
  30  -6   2 18.2238 8.60791   4
  30  -6   2 26.0674 6.86918   5
  30  -6   2 12.8356 11.3381   3
  27  -7  -2 12.8177 6.21427   3
  27  -7  -2 18.9972 8.53779   4
  27  -7  -2 7.46623 5.68905   2
  25  -7  -2 6.78394 8.24452   4
  25  -7  -2 2.26226 5.58244   3
  23  -7  -2 43.5660 6.82560   3
  23  -7  -2 38.1939 8.10262   4
  23  -7  -2 42.7861 6.26994   2
  21  -7  -2 2.75221 6.99900   4
  21  -7  -2 13.3123 5.54342   2
  21  -7  -2 -1.1429 5.40104   3
  19  -7  -2 -0.1840 6.68699   4
  19  -7  -2 14.4414 5.35668   3
  19  -7  -2 2.74321 5.22544   2
  17  -7  -2 0.09259 5.21301   2
  17  -7  -2 -4.0135 4.75214   3
  15  -7  -2 -2.2912 4.92110   2
  15  -7  -2 -3.3328 5.75377   3
 -15  -7   2 -1.2741 4.54949   2
  13  -7  -2 11.4513 5.08763   2
  13  -7  -2 13.4220 4.79655   3
 -13  -7   2 10.1930 4.78274   2
  11  -7  -2 69.3028 7.46961   2
  11  -7  -2 62.6879 7.17349   3
 -11  -7   2 63.5458 7.02301   2
   9  -7  -2 13.9441 5.06452   2
  -9  -7   2 13.3012 4.76588   2
   9  -7  -2 -0.2766 4.17694   3
   7  -7  -2 -1.5396 4.00883   3
  -7  -7   2 -1.4587 4.66213   2
   5  -7  -2 192.413 10.6542   2
   5  -7  -2 216.965 10.1404   3
  -5  -7   2 201.941 10.5348   2
  -3  -7   2 17.0178 4.97876   2
   3  -7  -2 14.5269 3.81007   3
   3  -7  -2 17.3135 5.01722   2
   1  -7  -2 2.13858 3.41319   3
  -1  -7   2 5.92932 3.49745   3
   1  -7  -2 0.63736 4.79040   2
  -1  -7   2 3.77055 4.60868   2
   1  -7   2 13.7721 4.83201   2
   1  -7   2 10.6703 3.68462   3
  -1  -7  -2 7.35973 4.91492   2
  -3  -7  -2 5.76114 4.73161   2
   3  -7   2 13.0473 4.85081   2
   3  -7   2 -1.2508 3.77024   3
   5  -7   2 12.6053 4.92721   2
  -5  -7  -2 7.08817 4.91149   2
   5  -7   2 8.97412 4.37312   3
   7  -7   2 -5.0107 4.24550   3
  -7  -7  -2 -0.3899 4.68875   2
   9  -7   2 93.2206 7.86432   2
  -9  -7  -2 88.1100 7.68773   2
   9  -7   2 92.4143 7.77776   3
  11  -7   2 -0.3085 4.76016   3
  11  -7   2 -3.1545 5.00109   2
 -11  -7  -2 6.14826 4.74780   2
 -13  -7  -2 59.6148 6.17437   2
  13  -7   2 61.0110 6.40568   2
  13  -7   2 66.4586 7.69422   3
  15  -7   2 5.84806 5.32901   3
  15  -7   2 9.82626 5.14855   2
 -15  -7  -2 7.28631 4.63884   2
 -17  -7  -2 6.74630 3.77385   4
  17  -7   2 8.26206 5.67444   3
  17  -7   2 2.27035 5.28818   2
 -19  -7  -2 91.3350 8.58116   4
  19  -7   2 119.915 8.92736   2
  19  -7   2 118.948 9.65355   3
  21  -7   2 -4.0682 5.37170   2
  21  -7   2 2.41191 5.82170   3
  23  -7   2 11.4268 5.82603   3
  23  -7   2 3.64890 5.59348   2
  25  -7   2 25.6257 7.22298   2
  25  -7   2 26.1031 7.81383   3
  20  -8  -2 3.62739 5.03879   3
  20  -8  -2 22.0723 6.24097   2
  20  -8  -2 12.7491 7.72947   4
  18  -8  -2 115.172 9.54808   2
  18  -8  -2 90.5965 8.89680   3
  18  -8  -2 123.778 13.5304   4
  16  -8  -2 17.1161 7.62495   4
  16  -8  -2 20.2149 6.52041   2
 -16  -8   2 42.7626 5.88608   2
  16  -8  -2 25.3531 5.34923   3
  14  -8  -2 68.7234 7.74307   3
  14  -8  -2 79.6297 7.43778   2
 -14  -8   2 75.0216 8.39535   2
  12  -8  -2 24.2189 5.07000   3
  12  -8  -2 28.9086 6.28130   2
 -12  -8   2 24.8449 5.85209   2
 -10  -8   2 14.7193 5.47665   2
  10  -8  -2 13.0984 5.60733   3
  10  -8  -2 1.00379 5.55080   2
   8  -8  -2 132.573 9.88337   2
  -8  -8   2 145.080 9.81577   2
   8  -8  -2 161.271 8.87913   3
   6  -8  -2 61.7015 7.02816   2
   6  -8  -2 65.3908 6.42219   3
   4  -8  -2 9.30286 3.96847   3
   4  -8  -2 11.0551 5.62166   2
  -4  -8   2 15.0243 6.14792   2
  -2  -8   2 97.8536 8.79204   2
   2  -8  -2 107.854 8.89827   2
   2  -8  -2 89.9717 6.78475   3
   0  -8  -2 4.64585 5.59737   2
   0  -8   2 1.44228 5.43465   2
   2  -8   2 -0.0772 3.69043   3
  -2  -8  -2 -0.7491 5.43895   2
   2  -8   2 1.61678 5.41243   2
   4  -8   2 23.3702 4.43676   3
   4  -8   2 31.4069 6.01585   2
  -4  -8  -2 21.6604 6.06531   2
  -6  -8  -2 173.723 13.4128   2
   6  -8   2 198.654 10.3193   3
   6  -8   2 197.080 11.2553   2
   8  -8   2 10.5558 5.54702   2
   8  -8   2 17.4210 4.97798   3
  10  -8   2 31.7613 6.32127   2
 -10  -8  -2 25.1244 6.36538   2
  10  -8   2 34.4271 5.42913   3
 -12  -8  -2 19.5983 5.82366   2
  12  -8   2 19.6017 6.05376   2
  12  -8   2 5.62298 4.99925   3
  14  -8   2 2.40950 5.64218   2
 -14  -8  -2 8.77841 6.07256   4
  14  -8   2 -0.3003 4.97867   3
 -14  -8  -2 10.4996 5.69845   2
  16  -8   2 100.811 8.84257   3
 -16  -8  -2 82.1587 9.35503   2
 -16  -8  -2 78.1452 9.94663   4
  18  -8   2 128.181 9.71247   2
 -18  -8  -2 115.872 9.35783   2
 -18  -8  -2 126.533 10.1708   4
  18  -8   2 120.520 9.88770   3
  -5  -9   2 8.84559 6.33620   2
   5  -9  -2 13.7491 3.97175   3
   3  -9  -2 42.6245 7.42008   2
  -3  -9   2 39.2094 7.44549   2
   1  -9  -2 5.82569 6.38308   2
  -1  -9   2 18.2146 6.21995   2
   1  -9   2 -1.6551 6.15052   2
  -1  -9  -2 10.8277 6.39578   2
   3  -9   2 7.52411 3.78080   3
   3  -9   2 6.24563 6.30281   2
  -3  -9  -2 9.42750 6.87213   2
  42   0  -3 -1.3234 5.89872   3
  40   0  -3 4.15654 5.87415   3
  38   0  -3 6.00938 5.74484   3
  36   0  -3 -0.8013 4.99697   3
  34   0  -3 12.5646 4.12982   4
  34   0  -3 7.74238 5.04656   3
  32   0  -3 8.95187 3.76774   5
  32   0  -3 6.68731 3.95054   4
  32   0  -3 6.78154 4.42028   3
 -30   0   3 -2.7610 3.82615   3
  30   0  -3 5.17803 4.30003   3
  30   0  -3 0.23353 3.75244   4
 -30   0   3 -0.3444 3.25894   2
  28   0  -3 -1.9219 3.45982   4
  28   0  -3 2.22058 3.91088   3
  28   0  -3 -7.3156 3.13989   5
 -28   0   3 -0.1869 3.02418   2
  26   0  -3 6.51224 3.71130   3
  26   0  -3 7.00741 3.05412   5
 -26   0   3 0.41085 2.77216   2
  26   0  -3 2.55661 3.19660   4
 -26   0   3 0.78281 3.32227   3
 -24   0   3 2.30566 2.70454   2
  24   0  -3 3.33037 3.02280   4
  24   0  -3 1.78848 2.88702   5
  24   0  -3 -3.2462 3.46668   3
 -24   0   3 -1.0917 3.11581   3
 -22   0   3 2.54568 2.38342   2
  22   0  -3 -0.2108 2.75246   4
  22   0  -3 2.05256 2.51020   5
 -22   0   3 -5.3596 2.64160   2
  22   0  -3 0.12615 3.23203   3
 -22   0   3 4.24498 2.99200   3
 -20   0   3 -7.7041 2.36615   2
 -20   0   3 2.73980 2.79334   3
  20   0  -3 2.15885 2.97823   3
  20   0  -3 2.05942 2.53896   4
 -20   0   3 3.13201 3.41216   2
  20   0  -3 2.29820 2.23695   5
  18   0  -3 2.06234 2.78778   3
  18   0  -3 -0.3143 2.00676   5
 -18   0   3 -1.3544 1.98086   2
 -18   0   3 -3.8747 2.07703   2
 -18   0   3 1.78938 2.51109   3
  18   0  -3 0.99032 2.31484   4
  16   0  -3 -0.3498 1.77578   5
 -16   0   3 2.75526 2.81808   3
 -16   0   3 -2.2054 1.96666   2
  16   0  -3 -2.9211 2.14502   4
 -16   0   3 1.65163 1.89195   2
  16   0  -3 -2.7622 2.48410   3
 -14   0   3 -5.9136 1.94269   2
  14   0  -3 2.44002 2.27844   4
  14   0  -3 6.16605 1.68048   5
  14   0  -3 -1.5618 2.55295   3
 -14   0   3 -3.5641 2.35317   3
 -14   0   3 -3.8089 1.78811   2
  12   0  -3 3.01192 2.41949   3
 -12   0   3 1.46795 2.35950   4
 -12   0   3 -0.8544 1.70322   2
 -12   0   3 0.28378 1.89655   2
  12   0  -3 3.32202 2.23398   4
 -12   0   3 2.16700 2.31795   3
 -10   0   3 -1.1721 1.60014   2
 -10   0   3 0.94766 1.74041   2
  10   0  -3 7.22737 2.17148   4
 -10   0   3 1.96579 2.27869   4
 -10   0   3 -1.9551 2.28624   3
  10   0  -3 -0.8460 2.24278   3
  -8   0   3 0.62018 1.47751   2
   8   0  -3 -0.5932 2.15889   3
  -8   0   3 0.04461 2.07531   3
  -8   0   3 0.52822 1.60444   2
  -8   0   3 2.98640 2.18384   4
   8   0  -3 4.11722 1.99003   4
  -6   0   3 -0.3830 1.48527   2
  -6   0   3 1.07506 1.99048   3
   6   0  -3 4.65752 1.88327   4
  -6   0   3 0.81965 2.10413   4
  -6   0   3 -1.9577 1.40069   2
   6   0  -3 -1.6663 1.93607   3
  -4   0   3 -0.0771 1.71282   3
   4   0  -3 1.21379 1.16200   2
   4   0  -3 0.37719 1.70694   4
  -4   0   3 -1.0637 1.79386   4
   4   0  -3 0.82541 1.76061   3
   4   0  -3 -0.5318 1.27813   2
  -4   0   3 1.58896 1.26882   2
   2   0  -3 1.12570 0.85427   5
  -2   0   3 1.09017 0.97029   2
   2   0  -3 -0.1600 1.27538   4
  -2   0   3 1.50957 1.34109   4
  -2   0   3 -0.4245 0.82587   5
   2   0  -3 1.26810 1.01122   2
   0   0   3 1.67045 0.86697   5
   0   0  -3 4.36819 1.09381   4
   0   0   3 2.49770 0.97901   2
   0   0   3 2.89021 1.23612   4
   0   0  -3 2.46789 1.02394   5
   0   0  -3 4.18763 1.05803   2
   2   0   3 -0.5740 1.36580   5
  -2   0  -3 1.33434 1.28578   5
   2   0   3 0.98574 1.25733   4
  -2   0  -3 0.36711 1.18913   2
   2   0   3 1.13159 1.30722   2
  -2   0  -3 0.76710 1.26664   4
   4   0   3 -0.3987 1.81874   5
   4   0   3 1.89085 1.64241   2
  -4   0  -3 1.42268 1.59722   5
  -4   0  -3 2.14938 1.58665   2
   6   0   3 2.49655 2.08215   5
  -6   0  -3 1.54340 1.58812   2
   6   0   3 0.55196 1.71298   2
  -6   0  -3 1.53711 1.67450   5
   8   0   3 -2.1629 2.12647   3
   8   0   3 0.36433 2.05343   5
  -8   0  -3 -0.4016 1.68726   2
   8   0   3 1.42167 1.80540   2
  -8   0  -3 2.51197 1.93736   5
  10   0   3 1.84386 1.80343   2
  10   0   3 0.66743 2.38422   3
  10   0   3 1.97030 2.16054   5
 -10   0  -3 2.19053 1.85045   2
 -10   0  -3 0.94608 2.05048   5
  12   0   3 -0.8981 1.95738   2
  12   0   3 1.95053 2.54412   3
 -12   0  -3 -2.8185 2.10972   5
 -12   0  -3 2.29877 1.96698   2
  12   0   3 1.98028 2.33316   5
  12   0   3 -1.6554 1.94836   2
  14   0   3 -1.7524 1.92921   2
  14   0   3 1.71832 2.38930   5
 -14   0  -3 4.94379 2.29998   5
 -14   0  -3 1.76761 1.96674   2
  14   0   3 1.22866 1.96135   2
  14   0   3 -4.4483 2.48027   3
  16   0   3 0.60559 1.94784   2
  16   0   3 1.02677 2.64378   3
 -16   0  -3 -2.0940 1.97836   2
  16   0   3 -0.2599 1.91735   4
  16   0   3 2.98861 2.53360   5
 -18   0  -3 4.09267 2.17769   2
  18   0   3 0.02508 2.86400   3
  18   0   3 -0.7461 2.02395   4
  18   0   3 1.30010 2.79133   5
  20   0   3 4.91759 3.03193   5
 -20   0  -3 2.39732 2.43772   2
  20   0   3 1.83415 2.18118   4
  20   0   3 -0.0969 3.06736   3
  22   0   3 1.87242 2.33481   4
 -22   0  -3 -0.3001 2.57518   2
  22   0   3 -2.2514 3.41557   3
  24   0   3 -1.1793 3.68046   3
 -24   0  -3 -0.0887 2.81241   2
  24   0   3 -3.1643 3.36333   5
  26   0   3 2.38324 3.75719   5
 -26   0  -3 8.26830 3.04761   2
  26   0   3 2.89299 3.97972   3
 -28   0  -3 -0.2637 3.22423   2
  28   0   3 4.35424 4.17880   3
  28   0   3 5.27874 3.99912   5
  30   0   3 7.83795 4.23886   5
  30   0   3 0.46983 4.38463   3
  32   0   3 3.52986 4.45553   5
  32   0   3 2.53908 4.73243   3
  34   0   3 -4.1812 4.98148   3
  34   0   3 8.94713 4.87727   5
  36   0   3 -5.4570 5.12572   3
  36   0   3 1.86888 4.83633   5
  38   0   3 8.25375 5.94944   5
  40   0   3 4.56228 5.57996   3
  41  -1  -3 -1.8709 6.13049   3
  41  -1  -3 4.42879 5.18279   4
  39  -1  -3 47.9181 7.41827   3
  39  -1  -3 58.3533 6.01408   5
  39  -1  -3 67.7688 6.78352   4
  39   1  -3 48.7938 6.20284   3
  37  -1  -3 29.8358 6.08830   3
  37  -1  -3 36.2727 5.88150   4
  37  -1  -3 19.0440 4.93892   5
  37   1  -3 15.6905 5.25425   3
  35  -1  -3 3.42224 5.55379   3
  35  -1  -3 5.16488 5.07539   4
  35  -1  -3 9.54042 4.21255   5
  35   1  -3 12.2717 4.56254   3
 -33  -1   3 21.9510 3.64148   2
  33  -1  -3 21.2502 5.37541   3
  33  -1  -3 21.9372 4.80729   5
  33  -1  -3 24.2940 5.18954   4
  33   1  -3 20.3874 4.63166   3
  31  -1  -3 195.860 9.87303   4
 -31  -1   3 187.869 8.91823   2
  31  -1  -3 199.592 9.64067   5
  31  -1  -3 198.961 10.5814   3
 -31  -1   3 200.119 10.2610   3
  31   1  -3 187.402 9.61420   3
  29  -1  -3 708.439 27.4154   4
  29  -1  -3 702.705 27.1757   3
  29  -1  -3 685.024 26.4654   5
 -29  -1   3 670.473 26.5991   3
 -29   1   3 715.892 26.8535   2
  29   1  -3 657.785 26.5747   3
  27  -1  -3 51.6868 5.34501   4
  27  -1  -3 41.1034 5.07403   3
 -27  -1   3 45.7867 4.30468   3
  27  -1  -3 47.6222 5.06366   5
 -27   1   3 47.5484 4.30535   2
 -27   1   3 42.2004 4.63313   3
  27   1  -3 34.1138 4.28259   4
  27   1  -3 41.7115 4.97560   3
  25  -1  -3 3.58230 3.65338   5
 -25  -1   3 -0.9341 2.93249   3
  25  -1  -3 2.84903 3.42146   4
  25  -1  -3 2.23751 3.88256   3
  25   1  -3 4.14534 2.92304   4
  25   1  -3 -0.3115 3.26247   3
 -25   1   3 2.67029 3.10232   2
  23  -1  -3 229.842 9.53170   5
  23  -1  -3 225.090 10.4742   3
  23  -1  -3 231.557 9.86952   4
 -23  -1   3 217.965 9.73508   3
  23   1  -3 208.837 9.32478   4
 -23   1   3 227.365 9.69567   2
  23   1  -3 220.344 9.73410   3
 -23   1   3 228.246 10.3029   3
  21  -1  -3 75.7385 4.78541   5
  21  -1  -3 73.2983 5.93281   3
  21  -1  -3 76.4397 5.18471   4
 -21  -1   3 77.3096 5.04593   3
  21  -1  -3 83.8908 4.51066   2
 -21   1   3 71.3432 5.13819   2
  21   1  -3 85.1323 5.10344   3
  21   1  -3 75.1052 4.57203   4
 -21   1   3 73.6042 5.53232   3
 -21   1   3 81.0231 5.02930   2
  19  -1  -3 121.678 6.06986   4
  19  -1  -3 114.431 6.64386   3
  19  -1  -3 119.175 5.49487   2
 -19  -1   3 113.525 5.78841   3
 -19  -1   3 113.369 5.37396   4
  19  -1  -3 112.004 5.55150   5
  19  -1  -3 110.982 5.43788   2
  19   1  -3 110.996 5.80152   3
 -19   1   3 126.754 6.61208   3
 -19   1   3 116.416 5.82544   2
  19   1  -3 111.680 5.45320   4
 -19   1   3 102.946 5.93323   2
  17  -1  -3 1334.70 49.7449   4
  17  -1  -3 1386.40 49.9192   3
 -17  -1   3 1378.73 49.5931   3
  17  -1  -3 1286.55 49.4349   2
  17  -1  -3 1350.92 49.4577   2
 -17  -1   3 1280.40 49.4559   4
  17   1  -3 1329.87 49.5527   3
  17   1  -3 1282.84 49.4996   4
 -17   1   3 1359.49 49.6961   2
 -17   1   3 1394.22 49.9005   3
 -17   1   3 1379.77 49.6318   2
 -15  -1   3 19.1158 2.41521   3
  15  -1  -3 24.0956 2.95674   4
 -15  -1   3 25.7090 2.49295   4
  15  -1  -3 23.0074 2.39545   2
  15  -1  -3 22.4136 2.40002   2
  15  -1  -3 15.1519 3.01647   3
  15   1  -3 22.1848 2.78985   4
  15   1  -3 15.8131 2.32948   3
 -15   1   3 20.6882 2.69819   2
 -15   1   3 14.4443 2.66340   2
 -15   1   3 19.2116 2.87594   3
  13  -1  -3 320.113 12.5009   2
  13  -1  -3 319.159 12.5229   2
  13  -1  -3 325.386 12.8856   4
  13  -1  -3 327.552 13.0501   3
 -13  -1   3 325.762 12.4986   4
 -13  -1   3 327.954 12.5371   3
 -13   1   3 333.280 12.7127   2
  13   1  -3 321.112 12.4526   4
 -13   1   3 330.504 12.6238   2
  13   1  -3 307.753 12.4859   3
 -13   1   3 331.186 14.7036   3
  11  -1  -3 68.1654 4.01832   2
 -11  -1   3 75.3800 3.82789   4
  11  -1  -3 82.4067 4.91078   3
  11  -1  -3 63.2723 4.04119   2
  11  -1  -3 69.5410 4.72989   4
 -11  -1   3 62.9109 3.89973   3
 -11   1   3 66.1763 4.19064   2
 -11   1   3 70.4047 4.74127   3
  11   1  -3 72.7207 3.78541   4
  11   1  -3 65.8401 3.86836   3
 -11   1   3 71.1439 4.07115   2
  -9  -1   3 70.0498 3.85961   3
   9  -1  -3 72.8088 4.11786   2
   9  -1  -3 66.2771 4.10834   2
   9  -1  -3 77.1515 4.79424   4
  -9  -1   3 79.7860 3.89114   4
   9  -1  -3 79.5787 4.84278   3
  -9   1   3 70.3466 4.29728   2
  -9   1   3 79.7832 4.72984   3
   9   1  -3 78.5405 3.85840   4
  -9   1   3 75.8388 4.12762   2
   9   1  -3 73.0949 3.85798   3
  -7  -1   3 777.316 27.4305   4
   7  -1  -3 742.884 27.6447   4
   7  -1  -3 724.515 27.4296   2
   7  -1  -3 740.152 27.6079   3
   7  -1  -3 731.977 27.4512   2
  -7  -1   3 724.977 27.3077   3
   7   1  -3 738.225 27.4215   4
  -7   1   3 742.049 27.6143   3
  -7   1   3 729.257 27.4414   2
  -7   1   3 751.536 27.4837   2
  -5  -1   3 1438.21 50.8896   4
   5  -1  -3 1405.13 50.9579   3
   5  -1  -3 1367.80 51.0042   4
   5  -1  -3 1357.68 50.8691   2
   5  -1  -3 1377.73 50.8588   2
  -5   1   3 1382.14 50.8840   2
  -5   1   3 1364.69 50.8690   2
  -5   1   3 1382.10 50.9518   3
   5   1  -3 1387.94 50.8935   4
  -3  -1   3 2438.47 89.3133   4
  -1  -1   3 19.4808 1.75022   2
   1  -1  -3 25.8982 2.07844   3
   1  -1  -3 25.4500 2.03826   2
   1  -1  -3 28.0060 2.46223   4
   1   1  -3 16.5295 1.64574   2
  -1   1   3 25.2247 2.12523   3
  -1   1   3 25.4436 2.14938   2
  -1  -1  -3 850.222 31.2884   2
   1  -1   3 829.601 31.2766   2
  -1  -1  -3 875.235 31.3277   5
  -1  -1  -3 862.391 31.3479   4
   1   1   3 873.750 31.2549   3
  -1   1  -3 832.624 31.2665   2
   1   1   3 826.302 31.2758   2
   3  -1   3 62.6219 3.53108   2
  -3  -1  -3 66.0046 3.30208   4
  -3  -1  -3 63.7080 3.28871   2
  -3  -1  -3 64.4703 3.54606   5
   3   1   3 63.9791 3.73578   5
   3   1   3 62.1905 3.29886   2
  -3   1  -3 61.4227 3.52040   2
  -5  -1  -3 1072.80 40.8603   2
  -5  -1  -3 1145.43 40.9841   5
   5  -1   3 1127.76 41.1590   3
   5  -1   3 1092.89 40.9903   2
   5   1   3 1138.13 41.0023   5
  -5   1  -3 1107.30 41.0020   2
  -7  -1  -3 8293.60 300.343   1
  -7  -1  -3 8265.04 300.331   1
   7  -1   3 7896.09 301.869   1
   9  -1   3 21.7539 2.45842   2
  -9  -1  -3 23.7931 2.33612   2
  -9  -1  -3 26.0046 2.27954   5
   9  -1   3 23.1406 2.55443   5
   9  -1   3 19.2336 2.98363   3
   9   1   3 17.5725 2.02964   3
  -9   1  -3 28.5535 2.51669   2
   9   1   3 23.2157 2.44900   5
 -11  -1  -3 24.8940 1.98214   2
  11  -1   3 18.6318 2.58375   2
 -11  -1  -3 28.2136 2.48079   5
  11  -1   3 18.0669 2.47454   2
  11  -1   3 25.8643 2.81744   5
  11  -1   3 20.7061 3.21358   3
  11   1   3 20.6408 2.57525   5
 -11   1  -3 26.0520 2.58915   2
  11   1   3 17.4233 2.23363   3
  13  -1   3 506.153 20.1820   3
 -13  -1  -3 542.418 19.7577   5
  13  -1   3 520.597 19.8662   2
  13  -1   3 518.904 19.8056   2
 -13  -1  -3 531.772 19.5701   2
  13  -1   3 513.425 19.8365   5
  13   1   3 495.718 19.7224   3
 -13   1  -3 543.646 19.9004   2
  13   1   3 551.712 19.8381   5
  15  -1   3 317.548 12.4802   2
  15  -1   3 313.122 12.4372   5
 -15  -1  -3 335.703 12.3324   5
  15  -1   3 314.113 12.3884   2
  15  -1   3 305.440 12.9363   3
 -15  -1  -3 326.841 12.1393   2
  15   1   3 320.073 12.4705   5
  15   1   3 293.984 12.3655   3
 -15   1  -3 328.516 12.4948   2
  17  -1   3 144.881 6.54382   2
  17  -1   3 141.177 6.64899   5
  17  -1   3 148.612 6.77391   2
 -17  -1  -3 145.447 6.74739   5
 -17  -1  -3 145.480 6.14426   2
  17  -1   3 135.903 7.50329   3
  17   1   3 146.905 6.77525   5
  17   1   3 138.225 6.67871   3
 -17   1  -3 153.440 6.66448   2
  19  -1   3 581.405 22.1997   3
  19  -1   3 579.229 21.6205   2
 -19  -1  -3 525.616 21.5787   2
  19  -1   3 573.210 21.6083   2
  19  -1   3 528.183 22.0755   5
 -19  -1  -3 590.319 21.5839   5
 -19   1  -3 595.376 21.7396   2
  19   1   3 590.929 21.7411   5
  19   1   3 562.191 21.6673   3
 -21  -1  -3 18.6123 3.18750   5
  21  -1   3 7.71043 2.90367   2
  21  -1   3 13.5982 2.94818   2
  21  -1   3 15.7392 3.26761   4
 -21  -1  -3 16.3418 2.64717   2
  21  -1   3 12.0415 3.81465   3
  21  -1   3 16.4290 3.35408   5
  21   1   3 9.46305 3.14011   5
  21   1   3 9.54008 3.05725   3
 -21   1  -3 16.9922 3.10706   2
  23  -1   3 273.904 11.9072   3
  23  -1   3 264.245 10.9990   4
  23  -1   3 271.929 10.8400   2
  23  -1   3 237.838 11.0600   2
 -23  -1  -3 249.653 10.6095   2
  23  -1   3 255.446 11.2894   5
 -23   1  -3 272.264 11.1221   2
  23   1   3 268.076 11.1443   3
  25  -1   3 -1.4879 4.16403   2
 -25  -1  -3 2.05344 2.68964   2
  25  -1   3 -0.3190 4.31760   3
  25  -1   3 2.06357 3.35994   4
  25  -1   3 -0.0120 3.65322   5
 -25   1  -3 -3.3184 3.31283   2
  25   1   3 -5.4153 3.35138   3
  25   1   3 -0.9471 3.48477   5
  27  -1   3 -1.6708 3.91237   5
  27  -1   3 -2.0685 4.37579   3
 -27  -1  -3 0.04969 2.86983   2
  27  -1   3 -3.6343 3.39453   4
 -27   1  -3 3.10285 3.51778   2
  27   1   3 0.65054 4.25036   3
  27   1   3 -2.7383 3.64787   5
  29  -1   3 23.8999 3.94594   4
  29  -1   3 29.0869 4.88237   5
  29  -1   3 16.4356 5.04575   3
  29   1   3 26.1810 4.25495   5
  29   1   3 22.0935 4.26430   3
 -31  -1  -3 156.480 7.97319   2
  31  -1   3 162.930 9.84365   3
  31  -1   3 164.588 9.48604   5
  31  -1   3 158.112 8.08386   4
  31   1   3 145.705 8.60346   3
  31   1   3 159.791 8.91552   5
  33  -1   3 13.4797 5.53387   3
  33  -1   3 10.9537 5.19657   5
  33  -1   3 8.60135 4.15926   4
  33   1   3 14.8928 4.51063   3
  33   1   3 11.1941 4.92755   5
  35  -1   3 1.08542 5.02188   5
  35  -1   3 6.86165 7.67543   3
  35   1   3 3.31683 4.71840   5
  35   1   3 -3.3911 4.44283   3
  37  -1   3 20.5979 6.40285   3
  37  -1   3 21.7249 6.20291   5
  37   1   3 22.8668 5.35019   3
  37   1   3 32.0649 5.77894   5
  39  -1   3 34.4273 5.91126   5
  39  -1   3 36.5696 7.06082   3
  39   1   3 40.9303 6.17999   5
  39   1   3 30.8769 5.83545   3
  41  -1   3 15.4623 6.87018   3
  41  -1   3 15.4314 6.14697   5
  41   1   3 24.1683 6.57957   3
  40  -2  -3 10.1434 6.11143   4
  40  -2  -3 4.11746 6.86659   3
  38  -2  -3 45.4785 7.40876   3
  38  -2  -3 60.5613 7.11221   4
  38  -2  -3 49.3878 6.16413   5
  36  -2  -3 9.33336 5.43029   4
  36  -2  -3 4.26923 5.81197   3
  36  -2  -3 2.00092 4.72791   5
  34  -2  -3 39.1471 5.15285   5
  34  -2  -3 45.5096 5.88487   4
  34  -2  -3 34.4843 6.51510   3
  32  -2  -3 2.36173 4.64038   4
  32  -2  -3 6.18530 4.25175   5
  32  -2  -3 0.99736 5.16856   3
  30  -2  -3 14.6925 3.11689   2
  30  -2  -3 10.6544 4.58344   4
  30  -2  -3 8.67943 4.98004   3
  30  -2  -3 10.0240 4.17283   5
  28  -2  -3 -1.1078 3.36746   2
  28  -2  -3 -1.6265 3.05316   2
  28  -2  -3 -3.0279 3.80569   5
  28  -2  -3 5.60751 4.58378   3
  28  -2  -3 2.52443 4.16476   4
  28   2  -3 -2.2129 3.15064   3
  26  -2  -3 3.65004 4.29385   3
 -26  -2   3 2.20159 2.67411   3
  26  -2  -3 1.61389 3.64271   5
  26  -2  -3 2.51813 3.05919   2
  26  -2  -3 5.89085 4.13903   4
  26  -2  -3 2.25395 3.22990   2
 -26   2   3 8.66671 3.71479   2
  24  -2  -3 13.5977 4.03275   4
  24  -2  -3 11.7854 4.21687   3
  24  -2  -3 12.0764 3.64729   5
  24  -2  -3 12.8971 3.33836   2
  24  -2  -3 11.1882 3.12768   2
 -24   2   3 4.48111 3.60881   3
 -24   2   3 11.0340 3.31887   2
  22  -2  -3 300.120 12.3949   2
  22  -2  -3 303.073 13.6259   4
  22  -2  -3 288.730 12.4605   2
  22  -2  -3 323.406 13.4510   3
 -22   2   3 310.444 12.6656   2
  20  -2  -3 170.414 8.46691   4
  20  -2  -3 169.943 8.86720   3
  20  -2  -3 171.735 7.79309   2
 -20  -2   3 162.150 7.17830   4
  20  -2  -3 161.055 7.67164   2
 -20   2   3 172.290 7.88335   2
 -20   2   3 171.109 8.50593   3
  18  -2  -3 13.9693 4.71700   2
 -18  -2   3 17.6295 2.44167   4
  18  -2  -3 12.2148 2.89925   2
  18  -2  -3 9.38580 3.59077   3
  18  -2  -3 12.2313 3.60259   4
 -18   2   3 16.6287 3.42665   3
 -18   2   3 16.0621 3.09116   2
 -18   2   3 11.8332 2.88086   2
 -16  -2   3 48.0259 3.40785   4
  16  -2  -3 45.3913 5.09522   3
  16  -2  -3 49.5556 4.78658   4
  16  -2  -3 47.6377 4.20434   2
  16  -2  -3 45.3374 4.18132   2
 -16   2   3 49.4802 4.39211   2
 -16   2   3 51.5628 4.16860   2
 -16   2   3 48.9838 4.89295   3
 -14  -2   3 368.419 13.9382   4
  14  -2  -3 356.863 14.5816   4
  14  -2  -3 361.366 14.2358   2
  14  -2  -3 376.690 15.5926   2
  14  -2  -3 354.705 14.6160   3
 -14   2   3 367.667 14.2795   2
 -14   2   3 361.720 14.5452   3
 -14   2   3 366.015 14.3795   2
  12  -2  -3 74.2919 5.23844   3
 -12  -2   3 79.4641 3.89891   4
  12  -2  -3 70.6681 4.60600   2
  12  -2  -3 72.1805 4.50801   2
 -12   2   3 72.6910 4.75446   2
 -12   2   3 66.9332 4.59175   2
 -12   2   3 70.6452 5.00363   3
  10  -2  -3 207.792 9.00826   2
  10  -2  -3 207.366 9.40773   3
 -10  -2   3 226.050 8.81924   4
  10  -2  -3 221.597 9.04716   2
 -10   2   3 228.863 9.25103   2
 -10   2   3 219.081 9.89876   3
 -10   2   3 216.678 9.02672   2
   8  -2  -3 36.0781 3.66866   2
   8  -2  -3 32.7009 3.67427   2
  -8  -2   3 45.5491 3.29893   4
   8  -2  -3 41.9522 3.37955   3
  -8  -2   3 32.0482 2.73124   5
  -8   2   3 36.7990 3.58148   2
  -8   2   3 37.1717 3.88553   2
  -8   2   3 38.9731 4.04459   3
   6  -2  -3 98.0561 5.15650   2
   6  -2  -3 103.382 5.19530   2
   6  -2  -3 104.320 5.57480   3
  -6   2   3 102.709 5.26128   2
  -6   2   3 106.921 5.45481   3
   4  -2  -3 -1.3080 2.07530   2
   4  -2  -3 -2.4428 2.26697   3
   4  -2  -3 -0.4577 2.07102   2
  -4   2   3 0.90254 2.20262   3
  -4   2   3 1.21571 2.20379   2
   2  -2  -3 17.5281 2.35681   3
   2  -2  -3 21.4702 2.40810   2
   2  -2  -3 16.5775 2.32295   2
  -2  -2   3 12.8482 1.86643   2
  -2   2   3 20.0713 2.31302   3
  -2   2   3 16.1577 2.40472   2
   0  -2  -3 77.3293 4.27367   2
   0  -2  -3 92.1280 4.30644   3
   0  -2   3 81.6913 4.20170   2
   0   2   3 83.1931 4.30851   2
   0   2  -3 81.1279 4.22737   2
   0   2   3 84.0976 4.28154   3
   2  -2   3 266.569 10.4237   3
  -2  -2  -3 277.871 9.98133   3
   2  -2   3 255.799 10.2246   2
  -2  -2  -3 251.993 10.1072   2
   2   2   3 257.467 9.95747   3
  -2   2  -3 259.881 10.1765   2
   2   2   3 249.304 10.0358   2
  -4  -2  -3 29.9107 2.56486   5
   4  -2   3 25.6992 2.69916   2
   4  -2   3 28.9291 2.90910   3
  -4  -2  -3 24.6550 2.80227   2
  -4   2  -3 34.9867 2.67915   2
   6  -2   3 84.9792 5.21390   3
   6  -2   3 78.0341 4.59536   2
  -6  -2  -3 82.9398 4.40997   5
  -6   2  -3 80.9012 4.44945   2
  -8  -2  -3 31.2121 2.67690   2
  -8  -2  -3 35.7560 3.30861   5
   8  -2   3 36.4016 3.03770   2
   8  -2   3 31.0621 3.30828   3
   8   2   3 34.5990 3.01131   5
  -8   2  -3 41.3454 2.99242   2
  10  -2   3 18.3702 2.68039   2
  10  -2   3 19.2228 3.13955   3
 -10  -2  -3 18.9192 2.31415   5
  10  -2   3 15.9889 2.78682   2
 -10   2  -3 19.0226 4.43301   2
  10   2   3 18.0055 2.66814   5
  12  -2   3 73.3420 4.93731   2
  12  -2   3 89.1859 5.73708   3
  12  -2   3 83.0459 4.81606   2
 -12  -2  -3 94.4927 4.61191   5
  12   2   3 82.1716 4.74555   5
 -12   2  -3 83.3132 4.78166   2
  14  -2   3 192.290 8.32717   2
 -14  -2  -3 198.745 8.04028   5
  14  -2   3 196.822 8.95359   3
  14  -2   3 183.031 8.53084   2
  14   2   3 196.705 8.20466   5
 -14   2  -3 187.958 8.33093   2
  16  -2   3 1.76630 4.11046   3
  16  -2   3 5.63789 2.90306   2
  16  -2   3 3.42042 4.32249   2
 -16   2  -3 4.25483 2.69709   2
  16   2   3 3.23843 2.64359   5
  18  -2   3 28.3927 3.65365   2
 -18  -2  -3 33.0267 3.12185   5
  18  -2   3 28.6090 3.54338   5
  18  -2   3 28.3820 3.47588   2
  18  -2   3 27.3114 4.18102   3
  18   2   3 32.0064 3.50694   5
 -18   2  -3 40.6819 3.59393   2
  20  -2   3 265.084 11.5825   5
  20  -2   3 272.925 12.3181   3
  20  -2   3 280.635 11.4966   2
  20  -2   3 270.823 11.6115   2
 -20  -2  -3 269.457 11.2090   5
  20   2   3 272.499 11.3727   5
 -20   2  -3 280.705 11.5692   2
  22  -2   3 255.648 10.8513   2
  22  -2   3 238.295 11.6632   3
  22  -2   3 247.243 10.7711   5
 -22  -2  -3 242.004 10.4158   5
  22  -2   3 252.798 10.6955   2
  22   2   3 240.631 11.1288   5
 -22   2  -3 245.203 10.9247   2
  24  -2   3 6.87200 4.50265   3
  24  -2   3 5.87780 3.54187   2
  24  -2   3 6.37356 3.63683   2
 -24  -2  -3 12.1853 3.43343   5
  24  -2   3 7.05713 3.75942   5
  24   2   3 7.98510 3.84563   5
 -24   2  -3 12.7713 3.63115   2
  26  -2   3 53.2264 4.67181   2
  26  -2   3 51.6077 5.95053   4
  26  -2   3 58.7294 5.96787   5
  26  -2   3 51.6154 5.52085   2
  26  -2   3 42.7518 5.58123   3
 -26  -2  -3 61.9997 4.82490   5
  26   2   3 59.0606 4.92746   5
  28  -2   3 0.92485 3.64583   2
  28  -2   3 3.12856 4.23111   4
  28  -2   3 5.19256 4.26862   5
  28  -2   3 3.43235 4.98735   3
  28  -2   3 6.57901 3.98702   2
  28   2   3 3.45653 4.12140   5
  30  -2   3 7.80249 4.56893   5
  30  -2   3 8.18910 3.57131   2
  30  -2   3 7.05379 4.45541   4
  30  -2   3 0.91705 4.05637   2
  30  -2   3 11.2787 5.35234   3
  30   2   3 7.29442 4.46451   5
  32  -2   3 1.95052 4.54089   4
  32  -2   3 -0.7878 5.51526   3
  32  -2   3 4.74288 4.72238   5
  32   2   3 13.1070 4.68383   5
  34  -2   3 28.4011 6.68936   3
  34  -2   3 37.9525 5.86704   5
  34  -2   3 38.4865 5.35970   4
  34   2   3 21.3605 5.12545   5
  36  -2   3 10.5629 5.01181   4
  36  -2   3 -4.7526 5.26876   5
  36  -2   3 4.54567 6.34025   3
  36   2   3 11.2410 4.84818   5
  38  -2   3 31.3131 7.40772   3
  38  -2   3 37.0722 5.78304   4
  38  -2   3 27.1742 5.90588   5
  38   2   3 29.6893 5.50809   5
  40  -2   3 17.3853 5.69325   5
  40  -2   3 33.6566 5.36437   4
  40  -2   3 23.8794 7.41799   3
  40   2   3 18.4175 5.47022   5
  39  -3  -3 3.71540 6.29167   4
  39  -3  -3 10.1291 7.43678   3
  39  -3  -3 6.99688 5.15629   5
  37  -3  -3 18.9111 5.22410   5
  37  -3  -3 16.3881 6.89939   3
  35  -3  -3 88.3292 8.83499   4
  35  -3  -3 85.7889 9.42656   3
  33  -3  -3 -0.8728 4.51030   5
  33  -3  -3 5.43867 5.37011   4
  33  -3  -3 2.78901 4.36791   2
  33  -3  -3 2.20049 5.72697   3
  31  -3  -3 21.2255 4.78317   5
  31  -3  -3 16.6314 5.31585   4
  31  -3  -3 21.5043 4.53643   2
  31  -3  -3 13.8364 5.44300   2
  31  -3  -3 12.1271 5.89659   3
  29  -3  -3 127.556 7.98027   2
  29  -3  -3 120.856 8.31550   5
  29  -3  -3 136.684 9.26659   3
  29  -3  -3 138.378 8.71369   4
  27  -3  -3 30.0230 5.29887   4
  27  -3  -3 35.1948 4.47798   2
  27  -3  -3 24.7647 4.69326   5
  27  -3  -3 31.5936 5.06590   2
  27  -3  -3 26.1923 5.06458   3
  25  -3  -3 244.060 11.1990   2
  25  -3  -3 259.625 12.3802   3
  25  -3  -3 269.861 12.2283   4
  25  -3  -3 255.160 11.4503   2
  23  -3  -3 12.5110 4.65286   4
  23  -3  -3 9.05368 4.24372   3
  23  -3  -3 12.5750 3.87432   2
  23  -3  -3 13.0235 3.55665   2
 -21  -3   3 21.4729 3.04577   4
  21  -3  -3 21.5783 4.52273   3
  21  -3  -3 33.6317 3.95732   2
  21  -3  -3 24.9127 3.86870   2
  21  -3  -3 20.0286 4.71361   4
 -21   3   3 18.7687 3.93844   3
 -21   3   3 34.4572 3.83346   2
  19  -3  -3 301.685 12.9757   3
 -19  -3   3 271.876 11.5904   4
  19  -3  -3 290.475 12.2830   2
  19  -3  -3 297.671 12.9515   4
  19  -3  -3 291.440 12.2231   2
 -19   3   3 295.607 13.3485   3
  17  -3  -3 221.881 9.68461   2
 -17  -3   3 203.028 9.00106   4
  17  -3  -3 219.409 9.61999   2
  17  -3  -3 216.178 10.3170   3
  17  -3  -3 215.924 10.3983   4
 -17   3   3 216.608 10.0417   3
 -17   3   3 222.897 9.58686   2
  15  -3  -3 26.7474 3.53480   2
 -15  -3   3 29.4316 2.55316   5
 -15  -3   3 31.3555 3.44993   4
  15  -3  -3 29.2033 4.02985   3
  15  -3  -3 28.7580 3.38478   2
 -15   3   3 28.2121 3.80575   3
 -15   3   3 33.1021 3.37187   2
 -13  -3   3 42.4475 3.62007   4
  13  -3  -3 44.4294 3.69591   2
 -13  -3   3 38.4171 3.44404   5
  13  -3  -3 38.6668 4.32841   2
  13  -3  -3 45.9955 4.32218   3
 -13   3   3 42.7902 4.14250   2
 -13   3   3 41.2526 4.72972   3
 -11  -3   3 1322.70 50.2868   5
  11  -3  -3 1450.64 51.7093   2
  11  -3  -3 1308.79 50.7191   3
 -11  -3   3 1423.71 50.5601   4
  11  -3  -3 1329.16 50.5585   2
 -11   3   3 1348.50 50.5853   2
 -11   3   3 1372.64 50.7425   3
   9  -3  -3 95.6687 5.76354   3
   9  -3  -3 85.7890 5.28114   2
   9  -3  -3 93.2646 5.23841   2
  -9   3   3 93.9507 5.24219   2
  -9   3   3 95.9173 5.53664   3
  -9   3   3 92.6464 5.27160   2
   7  -3  -3 457.866 17.5200   2
   7  -3  -3 444.015 17.6616   3
   7  -3  -3 439.684 17.5125   2
  -7   3   3 463.905 17.5509   2
  -7   3   3 472.871 17.6413   3
   5  -3  -3 2150.84 77.8961   3
   5  -3  -3 2083.42 77.8471   2
   5  -3  -3 2099.62 77.8531   2
  -5  -3   3 2035.92 77.5712   2
  -5   3   3 2179.27 77.8741   2
  -5   3   3 2150.09 77.8839   3
   3  -3  -3 68.8058 4.56575   3
   3  -3  -3 68.8096 4.37412   2
  -3  -3   3 65.3086 3.91524   2
   3  -3  -3 61.5579 6.98253   2
  -3  -3   3 73.4507 4.05884   3
  -3   3   3 72.2385 4.41689   3
  -1  -3   3 0.50295 2.04302   2
   1  -3  -3 4.88759 2.30178   2
   1  -3  -3 1.60291 2.21198   3
   1  -3  -3 -0.6619 2.30170   2
  -1  -3   3 4.67128 2.28790   3
  -1   3   3 1.69788 2.12610   3
   1  -3   3 453.326 17.6645   2
  -1  -3  -3 480.269 17.5595   3
   1  -3   3 456.144 17.7698   3
  -1  -3  -3 442.605 17.6211   2
   1   3   3 465.203 17.5169   3
  -1   3  -3 490.670 17.6196   2
   3  -3   3 221.626 9.18420   2
  -3  -3  -3 218.884 8.94121   2
   3  -3   3 218.827 9.38686   3
  -3   3  -3 227.802 9.07065   2
  -5  -3  -3 1174.42 44.5961   2
   5  -3   3 1210.07 44.9355   3
   5  -3   3 1227.90 44.8249   2
  -5   3  -3 1227.47 44.7885   2
   7  -3   3 125.519 6.14773   2
  -7  -3  -3 123.676 5.53224   2
   7  -3   3 124.809 6.10174   2
   7  -3   3 125.963 6.64370   3
  -7   3  -3 123.453 6.03216   2
  -9  -3  -3 233.812 9.34451   2
   9  -3   3 230.269 9.98240   2
  -9  -3  -3 245.639 10.0156   5
   9  -3   3 233.022 10.3701   3
   9  -3   3 240.894 9.97356   2
  -9   3  -3 245.219 9.92874   2
  11  -3   3 120.513 6.81753   3
  11  -3   3 118.297 6.36254   2
  11  -3   3 118.744 6.12504   2
 -11  -3  -3 115.320 5.87297   5
 -11   3  -3 119.311 6.17702   2
  13  -3   3 127.701 7.62951   3
  13  -3   3 133.482 6.74434   2
 -13  -3  -3 124.404 6.18332   5
  13  -3   3 126.750 6.61557   2
 -13   3  -3 127.461 6.60993   2
  15  -3   3 -0.3915 3.06549   2
  15  -3   3 4.68738 3.66070   3
  15  -3   3 6.07347 3.39571   2
 -15  -3  -3 7.33273 2.76294   5
 -15   3  -3 4.17785 2.98729   2
  17  -3   3 -1.0985 3.44594   2
 -17  -3  -3 -2.6991 2.97267   5
  17  -3   3 -0.3942 3.94636   3
  17  -3   3 -1.6428 3.17351   2
 -17   3  -3 -1.6632 3.02307   2
  19  -3   3 850.984 33.7083   3
 -19  -3  -3 840.018 33.0338   5
  19  -3   3 901.092 33.2384   2
  19  -3   3 890.829 33.3483   2
 -19   3  -3 908.692 33.3606   2
  21  -3   3 16.4594 4.63338   3
 -21  -3  -3 24.0685 3.64237   5
  21  -3   3 17.9247 4.03389   5
  21  -3   3 17.4604 3.93240   2
  21  -3   3 21.7891 4.30858   2
 -21   3  -3 23.5082 3.90352   2
  23  -3   3 3.14017 3.91163   2
 -23  -3  -3 8.65321 3.37378   5
  23  -3   3 1.50221 4.55152   3
  23  -3   3 1.18913 5.95875   2
  23  -3   3 2.79588 4.10958   5
  23   3   3 3.20938 3.74648   5
  25  -3   3 307.136 12.9142   2
  25  -3   3 295.697 13.8297   3
  25  -3   3 302.177 12.7812   2
  25  -3   3 314.039 12.8676   5
 -25  -3  -3 241.720 12.5656   5
  25   3   3 276.903 12.4194   5
 -27  -3  -3 8.67585 3.72694   5
  27  -3   3 8.51499 5.45129   3
  27  -3   3 14.2378 4.35294   2
  27  -3   3 13.5150 5.19426   4
  27  -3   3 15.3085 4.29904   2
  27  -3   3 13.5369 4.64440   5
  27   3   3 17.5818 4.17430   5
  29  -3   3 70.2888 8.42010   3
  29  -3   3 63.9013 6.53524   2
 -29  -3  -3 71.3368 6.49542   5
  29  -3   3 77.1133 7.09016   5
  29  -3   3 62.5168 6.81726   2
  29  -3   3 72.0104 7.48035   4
  31  -3   3 -1.2097 5.17025   4
  31  -3   3 8.42393 5.84490   3
  31  -3   3 6.23607 5.84602   5
  31  -3   3 6.27737 5.49771   2
 -31  -3  -3 8.65833 4.75560   5
  31  -3   3 4.86873 4.57313   2
  33  -3   3 12.8662 5.76735   4
  33  -3   3 18.9104 5.50138   5
  33  -3   3 10.9115 6.22313   3
  33  -3   3 23.6035 5.11222   2
  35  -3   3 -2.5737 5.29682   5
  35  -3   3 -0.9408 4.94852   2
  35  -3   3 -1.2430 6.62850   3
  35  -3   3 3.84860 5.65271   4
  37  -3   3 7.07489 5.64153   4
  37  -3   3 14.8190 7.06013   3
  37  -3   3 2.80535 5.57176   5
  39  -3   3 13.6749 6.10712   5
  39  -3   3 0.32941 11.1945   3
  38  -4  -3 17.1123 5.00949   2
  38  -4  -3 21.2613 7.10534   4
  38  -4  -3 29.1584 5.89946   5
  38  -4  -3 22.7834 7.89635   3
  36  -4  -3 -4.2492 4.90022   2
  36  -4  -3 5.09406 6.52332   3
  36  -4  -3 5.09096 5.15819   5
  36  -4  -3 -5.3434 6.65216   4
  34  -4  -3 9.97332 5.21544   5
  34  -4  -3 3.84123 4.79308   2
  34  -4  -3 6.07483 6.46806   3
  34  -4  -3 12.7027 6.57158   4
  32  -4  -3 15.6159 6.22172   3
  32  -4  -3 14.5752 5.03500   2
  32  -4  -3 15.4582 5.24774   5
  32  -4  -3 13.6684 6.83763   4
  30  -4  -3 -1.1100 5.73136   4
  30  -4  -3 -0.0625 5.39341   2
  30  -4  -3 -7.4558 5.07009   3
  30  -4  -3 4.85720 6.43568   5
  28  -4  -3 3.11293 4.32912   2
  28  -4  -3 -2.5319 5.21110   3
  28  -4  -3 2.85295 5.44701   4
  26  -4  -3 35.7663 5.95857   4
  26  -4  -3 35.5639 4.91492   2
  26  -4  -3 33.1089 5.53613   3
  24  -4  -3 66.9779 7.19239   3
  24  -4  -3 58.2105 6.35456   2
  24  -4  -3 59.8180 7.39818   4
  22  -4  -3 50.5821 6.06031   4
  22  -4  -3 40.7870 5.49539   3
  22  -4  -3 49.8119 6.25754   2
  22  -4  -3 58.2315 6.05953   2
  20  -4  -3 179.005 9.16125   2
  20  -4  -3 168.506 9.03499   2
 -20  -4   3 170.673 8.24837   4
  20  -4  -3 189.376 9.93492   3
  20  -4  -3 190.754 10.2409   4
 -20  -4   3 176.955 8.14156   5
  18  -4  -3 13.5297 3.98162   2
 -18  -4   3 17.1964 2.99476   5
  18  -4  -3 15.3444 3.77805   2
  18  -4  -3 14.6514 4.56528   3
 -18   4   3 14.4581 3.88470   3
 -18   4   3 18.4934 3.61861   2
 -16  -4   3 73.4833 5.17598   4
  16  -4  -3 76.8771 6.68387   2
  16  -4  -3 72.1124 6.01816   2
  16  -4  -3 87.3722 6.86685   3
 -16  -4   3 74.2837 4.90092   5
 -16   4   3 75.4085 5.66016   2
 -16   4   3 79.7965 6.07070   3
 -14  -4   3 113.569 6.11416   4
  14  -4  -3 129.163 7.44245   3
  14  -4  -3 101.153 6.41033   2
 -14  -4   3 103.716 5.97152   5
  14  -4  -3 107.174 6.75799   2
 -14   4   3 114.553 6.81892   3
 -14   4   3 113.259 6.52369   2
  12  -4  -3 -0.0976 3.11377   2
  12  -4  -3 2.43208 3.15549   2
  12  -4  -3 2.28898 3.65652   3
 -12  -4   3 -0.6493 3.32884   4
 -12  -4   3 0.29035 2.75728   5
 -12   4   3 -1.1138 2.95761   3
  10  -4  -3 228.823 11.6953   3
 -10  -4   3 221.907 9.62581   5
  10  -4  -3 220.345 9.96355   2
  10  -4  -3 230.364 10.0124   2
 -10   4   3 241.087 10.0972   3
   8  -4  -3 716.395 26.8287   3
   8  -4  -3 684.990 26.6525   2
   8  -4  -3 693.341 26.6844   2
  -8  -4   3 699.427 26.1982   2
  -8   4   3 716.550 26.7215   3
   6  -4  -3 307.425 12.3011   2
  -6  -4   3 289.500 11.8004   2
   6  -4  -3 294.070 12.2739   2
   6  -4  -3 303.496 12.4473   3
  -6   4   3 310.473 12.2683   3
  -4  -4   3 13.6217 2.41235   3
  -4  -4   3 12.3234 2.60660   2
   4  -4  -3 16.4547 2.96763   3
   4  -4  -3 18.1837 2.97860   2
   4  -4  -3 13.7170 5.16573   2
  -4   4   3 15.3679 2.72008   3
   2  -4  -3 13.7913 2.71515   3
   2  -4  -3 9.09040 2.88173   2
  -2  -4   3 9.53713 2.51749   3
   2  -4  -3 9.19878 2.69243   2
  -2  -4   3 8.67275 2.58745   2
  -2   4   3 9.71656 2.39694   3
   0  -4   3 123.672 6.22261   2
   0  -4  -3 115.678 6.22807   2
   0  -4   3 135.083 6.41007   3
   0  -4  -3 122.556 6.25563   2
   0  -4  -3 135.024 6.12657   3
   0   4   3 123.956 5.82547   3
  -2  -4  -3 390.209 15.6341   2
   2  -4   3 403.925 15.8633   3
   2  -4   3 399.549 15.7688   2
  -2  -4  -3 410.862 15.7250   2
  -2  -4  -3 428.653 15.4686   3
   2  -4   3 381.575 15.7102   2
   2   4   3 408.438 15.3690   3
   4  -4   3 86.7187 5.56885   3
   4  -4   3 80.7618 7.31039   2
   4  -4   3 77.3563 5.18842   2
  -4  -4  -3 79.7154 4.75277   2
  -4   4  -3 83.4543 4.98988   2
  -6  -4  -3 66.3804 4.29753   2
   6  -4   3 74.9580 5.51269   3
   6  -4   3 59.3248 5.02344   2
  -6  -4  -3 62.2223 4.85626   5
   6  -4   3 61.6486 5.04163   2
  -6   4  -3 67.6603 4.77677   2
  -8  -4  -3 212.033 9.12752   5
   8  -4   3 204.280 9.29198   2
   8  -4   3 216.373 9.84997   3
  -8  -4  -3 197.074 8.65836   2
   8  -4   3 202.757 9.29949   2
  -8   4  -3 221.429 9.17316   2
  10  -4   3 145.123 7.84067   3
  10  -4   3 142.871 7.36765   2
 -10  -4  -3 132.409 7.03794   5
  10  -4   3 135.420 7.30222   2
 -10  -4  -3 148.263 7.64415   2
 -10   4  -3 140.229 7.17750   2
  12  -4   3 340.193 13.6293   2
  12  -4   3 335.266 13.6973   2
  12  -4   3 334.598 14.1664   3
 -12  -4  -3 301.968 13.5688   5
 -12   4  -3 336.493 13.5875   2
  14  -4   3 166.320 8.54687   2
  14  -4   3 173.011 9.23806   3
 -14  -4  -3 170.258 8.45249   5
  14  -4   3 158.757 11.9771   2
 -14   4  -3 180.668 9.30631   2
 -16  -4  -3 51.8524 5.17030   5
  16  -4   3 54.8196 4.79536   2
  16  -4   3 59.8923 5.98955   2
  16  -4   3 57.3459 5.59203   3
 -16   4  -3 59.7150 5.51844   2
  18  -4   3 100.054 7.34204   2
 -18  -4  -3 111.627 6.54487   5
  18  -4   3 101.901 7.93843   3
  18  -4   3 109.148 7.05586   2
 -20  -4  -3 19.8824 3.90118   5
  20  -4   3 0.56218 4.01044   2
  20  -4   3 3.99481 4.51991   3
  22  -4   3 1.08694 4.64251   3
 -22  -4  -3 1.77052 4.09581   5
  22  -4   3 -1.7975 4.04731   2
  24  -4   3 7.11134 4.52464   5
  24  -4   3 1.77542 4.29901   2
  24  -4   3 0.44595 4.93333   3
 -24  -4  -3 5.11920 4.12696   5
  26  -4   3 11.6820 4.80709   2
  26  -4   3 6.73622 6.21807   3
  26  -4   3 15.1470 4.86099   5
  28  -4   3 8.40929 5.71637   5
 -28  -4  -3 9.65449 4.68194   5
  28  -4   3 10.0927 8.29637   2
  28  -4   3 5.20956 6.14761   4
  28  -4   3 12.4871 5.96797   3
 -30  -4  -3 4.25795 4.16157   5
  30  -4   3 3.99920 4.91923   2
  30  -4   3 1.36903 5.01622   5
  30  -4   3 -0.2799 5.83480   3
  30  -4   3 5.09379 6.09626   4
  32  -4   3 6.71078 5.22275   5
  32  -4   3 -2.0306 4.87860   2
  32  -4   3 -1.1765 6.24666   3
  34  -4   3 13.3316 6.57408   4
  34  -4   3 13.0778 5.70883   5
  34  -4   3 20.3696 6.87124   3
  34  -4   3 12.1590 5.15881   2
  36  -4   3 44.0493 7.53802   4
  36  -4   3 20.4791 6.11560   5
  36  -4   3 31.1479 8.14700   3
  36  -4   3 38.9924 5.93724   2
  35  -5  -3 21.7275 5.46350   2
  35  -5  -3 27.8990 5.99659   5
  35  -5  -3 37.6254 7.59614   3
  35  -5  -3 33.8872 8.23602   4
  33  -5  -3 15.7646 6.89316   3
  33  -5  -3 15.8798 5.82722   5
  33  -5  -3 13.6035 5.36916   2
  33  -5  -3 17.4346 7.28089   4
  31  -5  -3 10.3186 5.93281   3
  31  -5  -3 14.7518 7.03922   4
  31  -5  -3 5.51263 5.39439   5
  31  -5  -3 7.52129 4.87856   2
  29  -5  -3 52.7984 7.68039   4
  29  -5  -3 50.6018 7.20612   3
  29  -5  -3 60.3990 6.13434   2
  27  -5  -3 -1.6091 6.15476   4
  27  -5  -3 4.23659 4.81796   2
  27  -5  -3 -2.9922 5.26414   3
  25  -5  -3 25.0205 5.04725   2
  25  -5  -3 23.5437 5.52081   3
  23  -5  -3 272.815 15.8232   2
  23  -5  -3 255.458 13.5818   4
  23  -5  -3 267.054 13.3768   3
 -21  -5   3 65.8457 5.42243   4
  21  -5  -3 83.5272 7.55977   3
  21  -5  -3 70.5743 8.22133   4
  21  -5  -3 79.5130 7.04958   2
 -19  -5   3 6.86645 3.61647   4
  19  -5  -3 5.60519 4.75465   3
  19  -5  -3 5.48131 4.29608   2
 -19  -5   3 12.4704 3.29758   5
 -17  -5   3 363.247 15.1528   4
 -17  -5   3 329.231 15.3812   5
  17  -5  -3 398.818 16.0466   3
  17  -5  -3 387.338 15.6498   2
  15  -5  -3 44.0755 4.85135   2
 -15  -5   3 47.3922 4.48239   5
  15  -5  -3 44.6252 5.02583   3
 -15  -5   3 39.3515 4.43917   4
 -13  -5   3 290.114 12.7438   5
 -13  -5   3 301.594 12.9898   4
  13  -5  -3 312.365 13.3815   3
  13  -5  -3 306.388 13.1083   2
 -13   5   3 296.893 13.0658   3
 -11  -5   3 74.4744 5.83776   5
  11  -5  -3 69.0655 6.52446   3
  11  -5  -3 80.1891 5.96415   2
  11  -5  -3 77.9617 6.28679   2
 -11   5   3 92.8791 8.80588   3
  -9  -5   3 70.2682 4.93240   2
  -9  -5   3 66.7454 4.74093   2
   9  -5  -3 76.0379 5.94155   2
   9  -5  -3 69.7617 5.60820   2
   9  -5  -3 69.3162 6.19973   3
  -9   5   3 65.4097 5.45320   3
   7  -5  -3 405.194 15.8874   3
  -7  -5   3 368.211 15.2579   2
   7  -5  -3 384.795 15.7901   2
   7  -5  -3 381.311 15.7037   2
  -7  -5   3 389.891 15.3707   2
  -7   5   3 404.795 15.7234   3
   5  -5  -3 67.1105 7.32605   2
   5  -5  -3 52.9041 4.57827   2
  -5  -5   3 49.1592 3.97812   2
   5  -5  -3 45.0551 5.29618   3
  -5  -5   3 46.3475 4.81705   2
  -5   5   3 44.9878 4.70064   3
  -3  -5   3 203.175 9.46327   2
   3  -5  -3 217.105 9.64159   3
  -3  -5   3 216.798 9.32493   3
   3  -5  -3 210.316 9.63946   2
  -3  -5   3 221.595 10.2788   2
   3  -5  -3 224.467 9.75631   2
  -3   5   3 217.042 9.35941   3
  -1  -5   3 52.4828 4.87952   3
  -1  -5   3 51.8760 4.92469   2
   1  -5  -3 49.8554 4.80256   2
  -1  -5   3 48.3950 5.00039   2
   1  -5  -3 52.5237 4.80755   3
   1  -5  -3 47.4757 5.15823   2
  -1   5   3 49.7725 4.18401   3
  -1  -5  -3 170.493 8.00296   2
  -1  -5  -3 180.122 8.31714   2
   1  -5   3 172.671 8.34444   2
  -1  -5  -3 168.161 7.84051   3
   1  -5   3 178.686 8.32792   3
   1  -5   3 160.998 8.28420   2
   3  -5   3 76.5370 5.89385   3
   3  -5   3 76.1115 5.65918   2
  -3  -5  -3 74.8192 5.35232   2
   3  -5   3 64.1923 5.74152   2
  -3  -5  -3 70.0162 5.16539   2
   5  -5   3 293.388 12.4574   2
  -5  -5  -3 273.218 11.9015   2
  -5  -5  -3 289.833 12.3442   5
   5  -5   3 308.127 12.6171   3
   7  -5   3 356.947 15.0332   2
  -7  -5  -3 369.414 15.0966   5
  -7  -5  -3 352.161 14.4895   2
   7  -5   3 372.641 15.2371   3
   7  -5   3 375.897 15.0905   2
  -9  -5  -3 32.6668 4.17511   5
   9  -5   3 30.8296 4.58657   3
   9  -5   3 28.3250 4.19649   2
  -9  -5  -3 23.6074 3.24680   2
   9  -5   3 30.4857 4.20969   2
  -9   5  -3 31.8698 3.92314   2
 -11  -5  -3 52.6927 4.83674   5
 -11  -5  -3 40.4204 4.24348   2
  11  -5   3 46.4922 4.76559   2
  11  -5   3 52.8969 7.68797   2
  11  -5   3 54.5209 5.23742   3
 -11   5  -3 54.4147 7.54524   2
 -13  -5  -3 150.538 9.07308   5
  13  -5   3 154.616 8.37378   2
 -13  -5  -3 136.823 6.98053   2
  13  -5   3 165.214 8.88020   3
 -13   5  -3 144.639 7.99990   2
  15  -5   3 24.7621 4.90218   3
  15  -5   3 25.7318 4.43463   2
 -17  -5  -3 409.465 16.4365   4
  17  -5   3 440.506 17.9476   3
  17  -5   3 424.207 17.2639   2
 -17  -5  -3 400.406 17.6957   5
 -19  -5  -3 22.0385 4.75593   5
  19  -5   3 16.8927 5.30015   3
  19  -5   3 24.1367 4.83026   2
  21  -5   3 107.121 7.77462   2
 -21  -5  -3 76.1764 7.75989   5
  21  -5   3 92.2482 8.43432   3
  23  -5   3 125.754 8.38174   2
  23  -5   3 123.879 10.5265   3
 -23  -5  -3 113.906 8.34205   5
  25  -5   3 77.8646 7.59098   2
  25  -5   3 106.949 9.08926   3
  25  -5   3 91.5376 8.13363   5
  27  -5   3 10.4031 5.36227   5
  27  -5   3 13.0831 5.34070   2
  27  -5   3 8.01594 6.13099   3
  29  -5   3 29.4701 7.04458   3
  29  -5   3 28.9384 5.86386   2
  29  -5   3 29.8042 5.97328   5
  29  -5   3 21.4446 7.24320   4
  31  -5   3 109.757 8.84585   2
  31  -5   3 113.306 11.2892   4
  31  -5   3 90.1461 10.6036   3
  31  -5   3 102.248 8.98304   5
  33  -5   3 10.9106 7.51220   4
  33  -5   3 12.8485 5.89891   5
  33  -5   3 8.86536 5.61548   2
  33  -5   3 9.17790 8.76543   3
  32  -6  -3 7.16759 5.98720   3
  30  -6  -3 5.88051 5.29421   2
  30  -6  -3 7.37781 6.97404   3
  30  -6  -3 2.84742 7.88432   4
  28  -6  -3 21.7904 5.55994   2
  28  -6  -3 8.31434 5.93394   3
  28  -6  -3 3.26341 7.21112   4
  26  -6  -3 4.00799 5.15497   2
  26  -6  -3 15.3185 5.83693   3
  26  -6  -3 13.3423 7.41143   4
  24  -6  -3 14.5637 5.23327   2
  24  -6  -3 14.7082 6.98726   4
  24  -6  -3 14.0160 5.68592   3
  22  -6  -3 -1.7739 6.06799   4
  22  -6  -3 4.63285 4.83770   2
  22  -6  -3 0.75212 5.16942   3
 -22  -6   3 3.01007 3.59294   4
  20  -6  -3 34.9331 6.93778   4
 -20  -6   3 20.3766 4.35127   4
 -20  -6   3 33.4516 4.75134   5
  20  -6  -3 22.7918 5.71912   3
  20  -6  -3 30.8165 5.32625   2
 -18  -6   3 9.18831 4.02131   4
  18  -6  -3 6.91995 4.72482   3
  18  -6  -3 1.34285 4.75200   2
 -18  -6   3 3.05759 4.25768   5
  16  -6  -3 9.28721 4.71057   3
 -16  -6   3 3.12249 4.02090   5
  16  -6  -3 5.09026 7.61982   2
 -16  -6   3 3.85165 4.35303   4
 -14  -6   3 25.4456 4.46076   5
  14  -6  -3 19.7148 4.69864   2
  14  -6  -3 31.4376 5.05321   3
 -12  -6   3 29.0567 3.58632   2
  12  -6  -3 39.6418 5.00690   3
  12  -6  -3 37.1929 4.93475   2
 -12  -6   3 40.1707 4.77069   5
 -12  -6   3 32.5403 4.57815   2
 -10  -6   3 5.12734 2.98314   2
 -10  -6   3 6.09508 3.74885   2
 -10  -6   3 1.61142 4.00200   5
  10  -6  -3 3.02613 4.05609   2
  10  -6  -3 3.00970 4.02981   3
 -10   6   3 -2.2549 3.35956   3
   8  -6  -3 79.7613 6.57206   3
  -8  -6   3 72.1076 6.03590   2
  -8  -6   3 63.3287 5.67662   2
   8  -6  -3 76.3949 6.58122   2
   6  -6  -3 488.474 19.5845   2
   6  -6  -3 504.950 19.4178   3
  -6  -6   3 453.706 19.7549   2
  -6  -6   3 487.799 19.2226   2
   4  -6  -3 26.8280 3.95719   3
  -4  -6   3 21.3364 3.68099   2
  -4  -6   3 21.2284 4.15058   2
   4  -6  -3 22.5231 4.47443   2
  -2  -6   3 59.3656 5.30239   3
   2  -6  -3 52.1327 6.25070   3
   2  -6  -3 68.8820 6.00971   2
  -2  -6   3 53.2409 5.47586   2
  -2  -6   3 56.1344 5.97436   2
   0  -6   3 83.3505 6.27628   2
   0  -6  -3 79.8688 5.63033   3
   0  -6   3 72.6297 6.33793   2
   0  -6  -3 79.2471 6.33627   2
   0  -6   3 73.5769 5.89605   3
  -2  -6  -3 15.5481 4.12325   2
   2  -6   3 10.3442 3.87323   3
   2  -6   3 16.7274 4.29886   2
  -2  -6  -3 17.8701 3.71608   2
  -4  -6  -3 18.6426 3.68815   2
   4  -6   3 22.7566 4.47731   2
  -4  -6  -3 16.4223 4.20123   2
   4  -6   3 21.7618 4.24158   3
   6  -6   3 219.754 10.2748   2
  -6  -6  -3 192.077 9.84863   2
   6  -6   3 216.215 10.2928   3
  -6  -6  -3 193.361 9.37947   2
   8  -6   3 128.497 7.93367   2
  -8  -6  -3 122.886 7.57070   2
   8  -6   3 140.047 8.24828   3
  -8  -6  -3 115.236 6.77546   2
 -10  -6  -3 8.32843 3.30103   2
 -10  -6  -3 7.82845 4.00283   2
  10  -6   3 5.45729 4.29208   2
  10  -6   3 6.32543 4.43860   3
  12  -6   3 -1.0512 4.52052   3
  12  -6   3 0.45663 4.41516   2
 -12  -6  -3 16.2036 3.78477   2
 -12  -6  -3 7.07088 3.96836   2
  14  -6   3 71.3663 6.99893   2
 -14  -6  -3 66.3771 6.38443   2
  14  -6   3 54.3171 6.11602   3
 -16  -6  -3 14.9618 3.80702   4
  16  -6   3 17.9629 5.34299   3
  16  -6   3 23.8100 5.05495   2
 -18  -6  -3 17.1304 3.79017   4
  18  -6   3 25.8775 5.15786   2
  18  -6   3 11.6566 6.99443   3
 -18  -6  -3 13.9792 4.34720   4
  20  -6   3 114.307 8.35901   2
  20  -6   3 105.568 9.25257   3
  22  -6   3 39.3857 5.93585   2
  22  -6   3 32.2610 6.31319   3
  24  -6   3 11.5111 5.26434   2
  24  -6   3 2.61237 5.75002   3
  26  -6   3 2.00239 5.92723   3
  26  -6   3 15.2080 6.15136   5
  26  -6   3 13.1424 5.43174   2
  28  -6   3 2.33929 5.50558   2
  28  -6   3 -0.2808 7.85436   4
  28  -6   3 -0.9759 6.34539   3
  28  -6   3 5.58974 5.63438   5
  30  -6   3 8.14331 8.58555   3
  30  -6   3 -3.5654 6.73629   2
  30  -6   3 6.79504 8.00937   4
  27  -7  -3 11.9193 5.97372   3
  27  -7  -3 17.5461 5.88076   2
  27  -7  -3 13.2205 8.23700   4
  25  -7  -3 62.3972 7.27467   3
  25  -7  -3 98.6373 10.5043   4
  23  -7  -3 40.8782 6.25236   3
  23  -7  -3 39.3731 8.39497   4
  23  -7  -3 40.0740 6.23379   2
  21  -7  -3 42.7388 7.76859   4
  21  -7  -3 30.5085 5.99999   3
  21  -7  -3 41.0763 6.12221   2
  19  -7  -3 198.279 11.2370   3
  19  -7  -3 185.660 10.9339   2
  19  -7  -3 176.805 12.5194   4
  17  -7  -3 43.9939 7.68115   4
  17  -7  -3 40.7325 6.04162   2
  17  -7  -3 43.4395 5.98156   3
  15  -7  -3 4.66135 5.10131   2
  15  -7  -3 7.42608 5.95073   3
 -13  -7   3 6.02014 4.53467   2
  13  -7  -3 -3.9190 4.35812   3
  13  -7  -3 0.08647 4.85590   2
  11  -7  -3 394.517 16.2802   3
 -11  -7   3 359.754 15.9671   2
  11  -7  -3 366.691 16.4049   2
  -9  -7   3 162.952 9.74097   2
   9  -7  -3 192.560 9.84623   3
   9  -7  -3 174.897 10.0330   2
  -7  -7   3 153.803 9.06780   2
   7  -7  -3 159.471 8.99705   3
   7  -7  -3 154.227 12.7191   2
  -5  -7   3 19.8939 4.89828   2
   5  -7  -3 14.6410 4.10984   3
   5  -7  -3 19.1297 5.12541   2
  -3  -7   3 1.55333 4.48510   2
   3  -7  -3 -1.3389 3.51836   3
   3  -7  -3 2.00112 4.82983   2
   1  -7  -3 35.5793 4.13723   3
  -1  -7   3 39.5308 5.61770   2
  -1  -7   3 42.1909 4.33990   3
   1  -7  -3 41.4815 5.62274   2
   1  -7   3 144.213 9.03623   2
   1  -7   3 153.113 8.32585   3
  -1  -7  -3 149.960 9.22530   2
   3  -7   3 94.6669 7.10039   3
   3  -7   3 83.5946 7.58192   2
  -3  -7  -3 91.6426 7.83066   2
   5  -7   3 73.6043 7.34675   2
  -5  -7  -3 78.4980 7.09903   2
   5  -7   3 74.9120 6.88473   3
   7  -7   3 44.2738 9.47549   2
  -7  -7  -3 45.4917 5.73627   2
   7  -7   3 45.1103 5.39684   3
  -9  -7  -3 81.5273 7.39341   2
   9  -7   3 84.9605 7.68841   2
   9  -7   3 61.0537 7.45712   3
  11  -7   3 63.9923 7.63626   3
  11  -7   3 62.1077 6.38772   2
 -11  -7  -3 67.2237 6.28052   2
  13  -7   3 198.866 12.0689   3
 -13  -7  -3 149.679 9.96844   2
  13  -7   3 189.641 10.3112   2
  15  -7   3 32.5185 5.71046   3
 -15  -7  -3 13.8869 5.06920   2
  15  -7   3 19.1094 5.51184   2
 -15  -7  -3 15.6315 5.37568   4
  17  -7   3 57.6409 6.89804   3
  17  -7   3 67.2866 6.81116   2
 -17  -7  -3 65.4016 6.63995   4
 -19  -7  -3 52.3726 5.84332   4
  19  -7   3 47.3677 6.80914   3
  19  -7   3 53.7916 6.49859   2
  21  -7   3 -1.5425 5.66594   3
  21  -7   3 0.12783 5.43912   2
  23  -7   3 19.6658 6.01657   2
  23  -7   3 18.1893 6.29561   3
  25  -7   3 126.312 9.90334   2
  25  -7   3 121.531 14.1515   3
  20  -8  -3 6.39300 5.74517   2
  20  -8  -3 2.56002 7.95429   4
  20  -8  -3 1.49458 5.04007   3
  18  -8  -3 7.51627 9.38496   4
  18  -8  -3 20.3124 6.43772   2
  18  -8  -3 20.6779 5.42666   3
  16  -8  -3 0.05047 4.66924   3
  16  -8  -3 1.99430 6.52388   2
  16  -8  -3 5.21609 7.58610   4
  14  -8  -3 14.2364 7.60104   4
 -14  -8   3 23.0018 5.60821   2
  14  -8  -3 20.5138 6.00194   2
  14  -8  -3 22.8421 4.96741   3
  12  -8  -3 7.57226 5.62552   2
  12  -8  -3 6.11885 4.44291   3
 -12  -8   3 9.08958 5.72050   2
 -10  -8   3 0.67052 5.36688   2
  10  -8  -3 4.99844 5.52147   2
   8  -8  -3 13.7078 4.27522   3
  -8  -8   3 14.4427 5.71282   2
   8  -8  -3 13.4703 5.68200   2
   6  -8  -3 33.7074 6.12554   2
   6  -8  -3 34.6288 4.63701   3
   4  -8  -3 -2.9331 3.63084   3
  -4  -8   3 7.73595 5.53266   2
   4  -8  -3 -0.4863 5.43647   2
  -2  -8   3 3.62597 5.52920   2
   2  -8  -3 -4.0733 5.47984   2
   2  -8  -3 -4.1245 3.47698   3
   0  -8  -3 3.85916 5.65544   2
   0  -8   3 3.21516 3.57186   3
   0  -8   3 3.28912 5.42859   2
  -2  -8  -3 2.86356 5.68438   2
   2  -8   3 -3.7747 3.72839   3
   2  -8   3 -7.0922 5.26180   2
  -4  -8  -3 58.5954 7.15531   2
   4  -8   3 53.8712 6.67994   2
   4  -8   3 51.9266 5.32594   3
   6  -8   3 30.7833 4.89705   3
  -6  -8  -3 4.26159 5.98139   2
   6  -8   3 18.6653 5.77196   2
   8  -8   3 10.4345 5.59164   2
   8  -8   3 6.37591 5.54684   3
  10  -8   3 9.51152 4.86545   3
  10  -8   3 14.6994 5.84278   2
 -12  -8  -3 92.3051 9.99537   2
  12  -8   3 128.452 8.85949   3
  12  -8   3 92.5270 9.07490   2
 -12  -8  -3 106.875 9.93627   4
 -14  -8  -3 13.0233 5.77016   2
 -14  -8  -3 2.42591 5.97165   4
  14  -8   3 0.57943 4.99916   3
  14  -8   3 10.4132 5.80020   2
 -16  -8  -3 42.0284 6.77908   2
  16  -8   3 43.0316 10.6541   2
 -16  -8  -3 73.6565 8.60755   4
  16  -8   3 40.7797 6.44655   3
  18  -8   3 34.9313 6.43109   3
 -18  -8  -3 46.2128 6.45324   2
  18  -8   3 62.4391 7.18456   2
   3  -9  -3 20.7003 8.15746   2
   3  -9  -3 0.46917 11.1024   4
  -3  -9   3 29.0202 6.34972   2
   1  -9  -3 52.2931 7.32776   2
  -1  -9   3 46.6727 6.97364   2
   1  -9  -3 58.6550 9.08111   4
   1  -9   3 73.2369 7.81357   2
  -1  -9  -3 64.6337 7.80787   2
  -1  -9  -3 77.6037 9.60118   4
   3  -9   3 1.01177 6.24133   2
  -3  -9  -3 3.03026 7.54542   4
  -3  -9  -3 13.2087 6.57963   2
   3  -9   3 2.63539 3.65772   3
  42   0  -4 -0.8962 5.55567   3
  40   0  -4 81.3111 9.09476   3
  38   0  -4 15.0876 6.93209   3
  36   0  -4 9.93945 5.23916   3
  36   0  -4 11.4382 4.46798   4
  34   0  -4 110.422 8.02914   4
  34   0  -4 135.228 8.71181   3
 -32   0   4 38.8104 5.49978   2
  32   0  -4 35.8333 5.27138   3
  32   0  -4 41.7355 4.87078   4
  30   0  -4 2.15975 4.20038   3
  30   0  -4 3.66086 4.05240   4
 -30   0   4 2.58939 3.90479   3
 -30   0   4 2.51468 3.32885   2
 -28   0   4 16.0582 3.36172   2
  28   0  -4 10.4411 4.05030   3
  28   0  -4 19.7997 3.79104   4
 -26   0   4 443.743 18.2237   3
  26   0  -4 449.900 17.8123   4
  26   0  -4 445.040 18.2176   3
  26   0  -4 458.190 17.4868   5
 -26   0   4 463.273 17.6355   2
 -24   0   4 -2.9490 3.22831   3
 -24   0   4 0.33508 2.84073   2
  24   0  -4 0.44392 3.14048   4
  24   0  -4 4.33226 2.78059   5
 -24   0   4 5.37976 2.73236   2
  24   0  -4 0.87040 3.52709   3
  22   0  -4 168.348 7.06511   5
  22   0  -4 163.285 8.06538   3
  22   0  -4 163.748 7.43833   4
 -22   0   4 155.144 7.12953   2
 -22   0   4 156.876 7.86271   3
 -22   0   4 152.692 7.35811   2
  20   0  -4 244.634 10.5457   3
  20   0  -4 252.688 10.1808   4
 -20   0   4 245.042 11.0120   2
 -20   0   4 250.303 10.5093   3
  20   0  -4 256.164 9.79258   5
 -20   0   4 227.097 10.0233   2
 -18   0   4 7.18285 2.26863   2
  18   0  -4 10.1768 2.03283   5
 -18   0   4 5.93218 2.70547   3
  18   0  -4 10.7809 2.60260   4
  18   0  -4 7.83694 2.81267   3
 -18   0   4 4.89296 2.08860   2
  16   0  -4 39.1732 3.47724   4
 -16   0   4 35.4961 3.29828   2
 -16   0   4 37.5184 3.02728   2
  16   0  -4 36.7945 3.33002   3
 -14   0   4 10.0345 2.58110   3
 -14   0   4 10.8532 2.16758   2
 -14   0   4 12.6118 2.64953   4
  14   0  -4 10.6020 1.77053   5
  14   0  -4 16.6308 2.47413   4
 -14   0   4 10.6371 1.94217   2
  14   0  -4 7.27149 2.58450   3
 -12   0   4 4018.03 150.769   2
  12   0  -4 4173.38 150.954   4
 -12   0   4 4124.81 150.961   4
 -12   0   4 4200.57 150.996   3
 -12   0   4 4132.36 150.789   2
  12   0  -4 4091.78 150.981   3
 -10   0   4 5352.84 195.775   3
  -8   0   4 119.926 5.52724   3
  -8   0   4 111.810 4.91447   2
  -8   0   4 115.732 5.46451   4
   8   0  -4 119.792 5.33139   4
   8   0  -4 111.352 5.40364   3
  -8   0   4 112.645 4.94751   2
  -6   0   4 0.65376 1.99888   3
   6   0  -4 1.92646 1.47622   2
   6   0  -4 2.99961 1.96791   3
  -6   0   4 2.67564 2.25465   4
  -6   0   4 1.46041 1.49699   2
   6   0  -4 1.88381 1.29776   2
   6   0  -4 3.16687 2.01635   4
  -6   0   4 0.27397 1.54806   2
  -4   0   4 953.984 35.6515   3
  -4   0   4 952.643 35.6825   4
   4   0  -4 970.211 35.6748   4
   4   0  -4 974.607 35.5008   2
  -4   0   4 985.839 35.5243   2
  -2   0   4 1525.08 55.9599   4
   0   0  -4 288.273 10.7955   4
   0   0   4 280.490 10.8160   4
   0   0   4 290.747 10.6867   5
   0   0  -4 284.869 10.7004   2
   0   0   4 280.671 10.7228   2
   0   0  -4 280.509 10.6665   5
  -2   0  -4 134.196 5.34928   5
   2   0   4 131.419 5.44202   2
   2   0   4 132.116 5.41909   5
  -2   0  -4 125.404 5.27649   4
   2   0   4 127.080 5.39293   4
  -2   0  -4 125.472 5.32338   2
  -4   0  -4 5646.46 210.297   1
   4   0   4 5718.30 210.435   1
   6   0   4 754.688 27.6222   5
  -6   0  -4 737.688 27.5604   5
  -6   0  -4 728.166 27.5258   2
   6   0   4 759.306 27.5580   2
   8   0   4 6.28920 2.06820   2
  -8   0  -4 7.51532 2.06601   5
   8   0   4 7.02387 2.27072   5
  -8   0  -4 6.20628 1.81919   2
  10   0   4 1431.55 50.1412   2
  10   0   4 1265.66 50.2557   3
 -10   0  -4 1354.83 50.1232   2
 -10   0  -4 1364.81 50.1663   5
  10   0   4 1397.89 50.2388   5
 -12   0  -4 220.419 8.94518   2
  12   0   4 235.023 8.93772   2
  12   0   4 210.807 9.41654   3
  12   0   4 222.171 9.19418   5
 -12   0  -4 231.491 9.04850   5
  14   0   4 2922.54 113.245   2
  14   0   4 3269.37 113.306   2
  14   0   4 3128.05 113.455   5
 -14   0  -4 3097.37 113.342   2
  14   0   4 2961.21 113.486   3
 -14   0  -4 3180.46 113.402   5
  16   0   4 6.93376 2.11082   2
  16   0   4 10.8975 2.91257   3
  16   0   4 14.3833 2.31777   2
  16   0   4 15.8313 2.82030   5
  18   0   4 229.681 10.0242   3
 -18   0  -4 228.173 9.39028   2
  18   0   4 243.665 9.79240   5
  18   0   4 224.163 9.10636   4
  20   0   4 321.196 13.4378   3
  20   0   4 319.743 12.5003   4
 -20   0  -4 333.040 12.8598   2
  20   0   4 325.491 13.2573   5
  22   0   4 18.5322 3.65487   5
 -22   0  -4 25.2168 3.05811   2
  22   0   4 11.4395 3.78864   3
 -24   0  -4 119.844 6.34726   2
  24   0   4 124.855 6.99882   5
  24   0   4 111.508 7.43614   3
  26   0   4 211.946 9.92743   5
  26   0   4 205.379 10.2131   3
 -26   0  -4 206.487 9.93958   2
 -28   0  -4 220.521 10.2356   2
  28   0   4 231.452 10.8845   5
  28   0   4 229.167 11.0387   3
  30   0   4 14.3336 4.73462   3
  30   0   4 25.9179 4.73729   5
  32   0   4 77.5468 6.26152   5
  32   0   4 67.4835 6.37878   3
  34   0   4 58.9297 6.04728   5
  34   0   4 52.9955 6.51832   3
  36   0   4 9.91408 5.45630   3
  36   0   4 21.2269 5.16192   5
  38   0   4 5.20808 6.66441   5
  38   0   4 2.04624 5.71418   3
  40   0   4 64.7204 7.79366   3
  40   0   4 65.1214 7.19244   5
  41  -1  -4 12.3286 6.53719   3
  41  -1  -4 17.9059 6.05419   4
  39  -1  -4 18.7230 6.07903   4
  39  -1  -4 10.7487 6.48776   3
  39   1  -4 8.66696 5.34975   3
  37  -1  -4 72.7496 8.35644   4
  37  -1  -4 79.9197 7.47868   5
  37  -1  -4 93.2662 9.17714   3
  37   1  -4 90.8600 7.90298   3
  35  -1  -4 7.46349 5.16660   4
  35  -1  -4 1.11236 5.32533   3
  35  -1  -4 2.45800 4.47189   5
  35   1  -4 7.30449 4.67071   3
  33  -1  -4 24.0574 5.00929   4
  33  -1  -4 19.2898 4.40575   5
 -33  -1   4 9.48461 4.14809   3
  33  -1  -4 17.9116 5.30820   3
  33   1  -4 12.3066 4.33952   3
  31  -1  -4 78.8367 6.79056   4
 -31  -1   4 76.0617 5.56251   2
  31  -1  -4 80.3391 7.52952   3
  31  -1  -4 88.7240 6.37186   5
  31   1  -4 73.2340 6.68107   3
 -29  -1   4 45.2378 4.63691   2
  29  -1  -4 60.0780 6.70647   3
 -29  -1   4 48.4652 5.67817   3
  29  -1  -4 62.9853 5.98064   4
  29  -1  -4 61.8056 5.52038   5
  29   1  -4 58.4267 4.91696   4
 -29   1   4 54.1883 5.07023   2
  29   1  -4 43.4243 4.68482   3
  27  -1  -4 238.503 10.9556   3
 -27  -1   4 225.377 10.1169   3
 -27  -1   4 228.072 9.35041   2
 -27   1   4 217.908 10.7189   3
  27   1  -4 202.142 9.68961   4
  27   1  -4 220.140 10.1509   3
 -27   1   4 228.821 10.0386   2
 -25  -1   4 209.483 9.56415   3
  25  -1  -4 219.060 10.3844   3
  25  -1  -4 229.535 9.84612   4
  25  -1  -4 205.121 9.31498   5
  25   1  -4 201.213 9.24990   4
  25   1  -4 204.635 9.49608   3
 -25   1   4 215.701 9.44783   2
  23  -1  -4 112.040 7.26354   3
 -23  -1   4 116.156 6.35080   3
  23  -1  -4 113.592 6.54796   4
  23  -1  -4 117.903 5.99552   5
  23   1  -4 108.321 6.24671   3
 -23   1   4 117.068 7.08298   3
 -23   1   4 116.691 6.19403   2
  23   1  -4 104.883 5.94197   4
 -23   1   4 120.135 6.59476   2
 -21  -1   4 3.40336 2.64886   3
  21  -1  -4 5.49665 3.54798   3
  21  -1  -4 3.27022 2.71867   5
  21  -1  -4 1.23198 3.01395   4
  21  -1  -4 4.39689 2.37186   2
 -21   1   4 1.70085 3.10567   3
  21   1  -4 2.90246 2.68101   3
 -21   1   4 5.52471 2.68519   2
  21   1  -4 7.03813 2.68084   4
 -21   1   4 -0.1995 2.89151   2
 -19  -1   4 22.7617 3.30372   3
  19  -1  -4 23.0615 2.54520   2
  19  -1  -4 21.8907 2.46493   2
  19  -1  -4 19.3676 3.18064   4
  19  -1  -4 22.9556 3.46766   3
 -19  -1   4 28.9244 2.95743   4
  19   1  -4 29.3742 2.91670   4
 -19   1   4 21.5716 3.32006   3
  19   1  -4 18.7791 2.81279   3
 -19   1   4 26.6340 2.98676   2
 -19   1   4 13.7565 3.08483   2
  17  -1  -4 199.224 8.69921   3
 -17  -1   4 188.532 8.08282   3
  17  -1  -4 189.469 7.79563   2
 -17  -1   4 190.662 7.93768   4
  17  -1  -4 190.407 8.35770   4
  17  -1  -4 198.494 7.85572   2
 -17   1   4 172.985 8.24156   2
 -17   1   4 194.614 8.04149   2
  17   1  -4 181.185 8.00547   3
  17   1  -4 181.411 7.92103   4
 -17   1   4 189.856 8.58211   3
  15  -1  -4 187.973 8.25038   4
  15  -1  -4 180.712 7.71966   2
 -15  -1   4 188.623 7.95973   3
  15  -1  -4 191.919 8.49449   3
 -15  -1   4 194.135 7.87289   4
  15  -1  -4 189.971 7.77985   2
  15   1  -4 182.194 7.89276   3
 -15   1   4 188.574 8.08763   2
  15   1  -4 191.930 7.88325   4
 -15   1   4 183.691 8.41464   3
 -15   1   4 193.758 8.37135   2
  13  -1  -4 211.216 9.07474   4
  13  -1  -4 221.381 9.28838   3
 -13  -1   4 217.834 8.78589   4
  13  -1  -4 206.193 8.67618   2
  13  -1  -4 217.694 8.71059   2
 -13  -1   4 210.885 8.77053   3
 -13   1   4 215.720 8.88101   2
 -13   1   4 207.579 8.77783   2
  13   1  -4 224.642 8.71488   4
  13   1  -4 211.383 8.70385   3
 -13   1   4 221.913 10.2251   3
  11  -1  -4 668.242 25.2845   2
  11  -1  -4 679.406 25.5690   3
 -11  -1   4 696.306 25.3292   4
  11  -1  -4 683.002 25.2735   2
 -11  -1   4 666.917 25.2649   3
  11  -1  -4 687.855 25.5372   4
  11   1  -4 666.546 25.3186   4
  11   1  -4 655.573 25.2276   3
 -11   1   4 705.956 25.5907   3
 -11   1   4 681.102 25.3851   2
 -11   1   4 676.189 25.3385   2
   9  -1  -4 795.127 29.4260   2
  -9  -1   4 795.328 29.3862   3
   9  -1  -4 789.680 29.6633   4
   9  -1  -4 791.592 29.6593   3
   9  -1  -4 790.205 29.4495   2
  -9  -1   4 808.657 29.4829   4
  -9   1   4 781.467 29.4540   2
  -9   1   4 810.798 29.6746   3
   9   1  -4 777.425 29.4549   4
  -9   1   4 800.826 29.5042   2
   7  -1  -4 26.9984 2.92172   4
  -7  -1   4 26.1924 2.47161   4
   7  -1  -4 26.5228 2.39109   2
   7  -1  -4 19.9091 2.73191   3
   7  -1  -4 21.5856 2.36937   2
  -7  -1   4 22.5495 2.22522   3
   7   1  -4 21.6324 2.72390   4
  -7   1   4 27.0183 2.60583   2
  -7   1   4 21.9638 2.76022   3
  -7   1   4 21.4415 2.38114   2
   5  -1  -4 2833.83 105.971   2
  -5   1   4 2956.86 106.060   3
   3  -1  -4 397.703 14.5834   4
  -3  -1   4 388.148 14.4732   4
   3  -1  -4 385.018 14.3755   2
  -3  -1   4 358.452 14.1020   2
   3  -1  -4 396.414 14.4616   3
  -3   1   4 374.397 14.4587   3
  -3   1   4 372.770 14.5657   4
  -3   1   4 370.776 14.4072   2
   1  -1  -4 872.232 32.0739   2
   1  -1  -4 889.084 32.0800   5
   1  -1  -4 916.814 32.1217   3
   1  -1  -4 898.738 32.1978   4
  -1  -1   4 832.403 31.9858   2
  -1   1   4 888.837 32.1103   3
  -1   1   4 834.210 32.1645   4
   1   1  -4 829.963 31.9700   2
  -1   1   4 871.178 32.1046   2
  -1  -1  -4 77.7917 3.80736   2
  -1  -1  -4 82.3493 3.99586   4
   1  -1   4 72.8355 3.77438   2
  -1  -1  -4 77.5574 3.89409   5
  -1   1  -4 73.0633 3.68164   2
   1   1   4 76.5669 3.97712   2
   1   1   4 71.3517 4.00227   4
   1   1   4 75.9758 4.14323   5
  -3  -1  -4 2.13139 1.59299   2
  -3  -1  -4 -0.1634 1.79277   5
  -3  -1  -4 0.04442 1.71660   4
   3  -1   4 -1.0143 1.85495   2
   3   1   4 1.44603 2.26656   5
   3   1   4 3.00269 1.80881   2
  -3   1  -4 0.95408 1.82360   2
   3   1   4 0.51445 1.79863   4
   5  -1   4 2315.79 87.4940   5
  -5  -1  -4 2475.44 87.5200   5
   5  -1   4 2402.24 87.5197   2
  -5  -1  -4 2256.36 87.3461   4
  -5  -1  -4 2453.96 87.4381   2
   5   1   4 2327.88 87.3936   2
   5   1   4 2497.17 87.5370   5
  -5   1  -4 2383.64 87.5135   2
  -7  -1  -4 680.115 25.1235   2
   7  -1   4 683.174 25.5235   3
  -7  -1  -4 703.806 25.2548   5
   7  -1   4 661.353 25.2744   5
   7  -1   4 681.964 25.2953   2
   7   1   4 656.195 25.0559   2
   7   1   4 705.227 25.3049   5
  -7   1  -4 665.423 25.2729   2
   9  -1   4 2769.06 101.352   3
  -9  -1  -4 2795.57 101.145   5
   9  -1   4 2659.27 101.156   5
   9  -1   4 2776.46 101.173   2
  -9  -1  -4 2783.47 101.035   2
   9   1   4 2823.77 101.167   5
  -9   1  -4 2716.88 101.174   2
  11  -1   4 40.9769 3.57980   2
 -11  -1  -4 43.6901 3.30988   5
  11  -1   4 39.1447 3.60578   5
  11  -1   4 45.6607 4.62964   3
 -11  -1  -4 41.7671 2.95094   2
  11   1   4 44.0518 3.66206   5
 -11   1  -4 39.6311 3.40551   2
  11   1   4 44.9375 3.44628   3
 -13  -1  -4 58.1365 3.34120   2
  13  -1   4 64.6154 3.97648   2
  13  -1   4 58.5674 4.00272   5
  13  -1   4 60.5990 4.97825   3
 -13  -1  -4 65.3698 3.77307   5
  13  -1   4 58.2257 3.98981   2
  13   1   4 55.3715 3.98550   5
  13   1   4 57.2863 3.96978   3
 -13   1  -4 47.4985 5.23177   2
  15  -1   4 215.473 9.25892   5
  15  -1   4 219.869 9.16281   2
 -15  -1  -4 222.010 8.90569   2
  15  -1   4 226.617 9.90528   3
  15  -1   4 227.323 9.34392   2
 -15  -1  -4 233.038 9.14494   5
 -15   1  -4 227.169 9.22947   2
  15   1   4 215.607 9.21991   3
  15   1   4 237.531 9.34322   5
 -17  -1  -4 630.631 23.0739   5
  17  -1   4 597.966 23.1876   5
  17  -1   4 614.276 23.5615   3
 -17  -1  -4 610.522 22.8748   2
  17  -1   4 612.814 23.0781   2
  17  -1   4 605.577 23.1209   2
  17   1   4 583.152 23.0637   3
 -17   1  -4 617.631 23.1450   2
  17   1   4 630.510 23.2145   5
  19  -1   4 208.787 9.37545   5
  19  -1   4 176.498 9.08388   2
 -19  -1  -4 196.358 8.40814   2
 -19  -1  -4 212.666 8.71847   5
  19  -1   4 213.780 8.73262   2
  19  -1   4 201.268 10.7215   3
  19   1   4 203.002 8.85550   3
 -19   1  -4 215.394 8.87729   2
  19   1   4 207.185 9.01448   5
  21  -1   4 99.8225 5.86969   2
  21  -1   4 126.887 8.67749   2
  21  -1   4 105.263 6.20149   5
 -21  -1  -4 103.993 5.45552   2
 -21  -1  -4 106.869 5.80903   5
  21  -1   4 114.866 7.21175   3
  21   1   4 105.459 6.10828   3
 -21   1  -4 110.124 5.99164   2
  21   1   4 97.3104 6.68814   5
  23  -1   4 217.857 10.2969   5
 -23  -1  -4 224.779 9.57566   2
  23  -1   4 225.208 9.89406   4
  23  -1   4 238.267 10.9709   3
 -23  -1  -4 237.681 10.2003   5
  23   1   4 219.574 10.1189   3
 -23   1  -4 231.358 10.0375   2
  23   1   4 237.729 10.2828   5
 -25  -1  -4 72.3777 5.08116   2
  25  -1   4 82.7138 7.11299   3
  25  -1   4 81.6659 5.48600   4
  25  -1   4 81.0796 6.29512   5
  25   1   4 67.6077 6.12451   5
 -25   1  -4 87.9440 5.72086   2
  25   1   4 78.2666 5.99873   3
 -27  -1  -4 24.3316 3.27634   2
  27  -1   4 26.2857 3.95358   4
  27  -1   4 11.8372 4.82577   3
  27  -1   4 20.1761 4.44684   5
  27   1   4 16.1169 3.96682   3
  27   1   4 26.2665 4.26267   5
  29  -1   4 195.635 8.93696   4
  29  -1   4 196.959 10.3114   5
  29  -1   4 194.960 10.5251   3
 -29  -1  -4 179.030 8.76992   2
  29   1   4 180.769 9.41633   3
  29   1   4 194.568 9.57265   5
  31  -1   4 52.4684 5.35441   4
  31  -1   4 60.5449 6.02943   5
  31  -1   4 54.9927 6.23842   3
  31   1   4 57.5136 5.58452   5
  31   1   4 48.1133 5.18650   3
  33  -1   4 40.5858 4.53109   4
  33  -1   4 28.6048 6.04144   3
  33  -1   4 28.1430 5.32078   5
  33   1   4 25.0462 4.96732   3
  33   1   4 30.5161 5.30419   5
  35  -1   4 21.6814 5.35099   5
  35   1   4 19.0514 4.95233   3
  35   1   4 10.9819 5.31031   5
  37  -1   4 14.3099 6.74555   5
  37  -1   4 6.56282 5.96743   3
  37   1   4 8.09879 4.95359   3
  37   1   4 7.20663 5.58298   5
  39  -1   4 19.0206 6.80038   3
  39  -1   4 23.0062 5.68952   5
  39   1   4 22.5942 6.21407   5
  39   1   4 20.5249 5.39835   3
  41  -1   4 7.97107 6.89915   3
  41  -1   4 -2.0762 5.41769   5
  41   1   4 9.52861 5.80364   5
  41   1   4 6.40396 5.52511   3
  40  -2  -4 15.5654 6.95180   3
  40  -2  -4 4.84141 6.77269   5
  40  -2  -4 20.8684 6.68789   4
  38  -2  -4 48.8970 6.88444   4
  38  -2  -4 39.3094 7.29421   3
  38  -2  -4 43.0009 5.93008   5
  36  -2  -4 3.66041 4.56034   5
  36  -2  -4 7.01437 5.94277   3
  36  -2  -4 8.24545 5.53680   4
  34  -2  -4 64.5879 5.64485   5
  34  -2  -4 62.8355 6.74166   4
  34  -2  -4 48.3226 6.78303   3
  32  -2  -4 8.99236 5.24430   3
  32  -2  -4 18.8588 5.10624   4
  32  -2  -4 15.4459 4.24649   5
  30  -2  -4 3.03747 4.46626   4
  30  -2  -4 4.15638 3.87854   5
  30  -2  -4 3.75184 4.86103   3
  28  -2  -4 48.4531 5.26847   2
  28  -2  -4 54.8568 5.56422   5
 -28  -2   4 41.1378 4.69499   3
  28  -2  -4 42.8453 4.63470   2
  28  -2  -4 55.3401 5.39997   4
  28  -2  -4 49.0819 5.79856   3
  26  -2  -4 45.4175 4.75865   2
  26  -2  -4 43.7887 4.98128   2
  26  -2  -4 49.2761 5.35424   5
  26  -2  -4 55.3794 5.93470   4
  26  -2  -4 48.7236 5.39331   3
 -26   2   4 61.5638 5.80283   2
  24  -2  -4 85.2656 6.96150   3
  24  -2  -4 76.3469 5.41055   2
  24  -2  -4 90.7046 6.32413   4
  24  -2  -4 78.3287 5.52766   2
 -24  -2   4 77.7177 5.19567   3
 -24   2   4 75.7873 6.59198   3
 -24   2   4 82.3289 5.76409   2
  22  -2  -4 943.235 34.8016   4
  22  -2  -4 912.599 34.3517   2
 -22  -2   4 856.011 34.0896   4
  22  -2  -4 953.132 35.0066   3
 -22  -2   4 883.925 34.1137   3
  22  -2  -4 929.903 34.3300   2
 -22   2   4 910.109 37.1818   3
 -22   2   4 943.270 34.5752   2
 -20  -2   4 65.1773 4.33778   4
 -20  -2   4 68.9822 4.13904   3
  20  -2  -4 53.8703 4.73354   2
  20  -2  -4 63.6142 4.73784   2
  20  -2  -4 65.3600 6.39410   4
  20  -2  -4 65.8916 6.01563   3
 -20   2   4 55.9814 5.15187   2
 -20   2   4 65.8639 5.81062   3
 -20   2   4 67.7595 4.96211   2
  18  -2  -4 7.06926 2.70463   2
  18  -2  -4 8.92358 4.86262   2
 -18  -2   4 11.1661 2.52215   4
  18  -2  -4 8.03769 3.70820   4
  18  -2  -4 7.99646 3.42862   3
 -18   2   4 10.7709 3.02982   2
 -18   2   4 13.6727 3.20181   3
 -18   2   4 13.5842 2.92455   2
  16  -2  -4 241.030 10.5597   4
 -16  -2   4 240.388 9.72739   4
  16  -2  -4 232.523 9.96566   2
  16  -2  -4 235.805 10.5727   3
  16  -2  -4 233.316 9.99270   2
 -16   2   4 244.448 10.2187   2
 -16   2   4 248.731 10.0873   2
 -16   2   4 253.645 10.5536   3
  14  -2  -4 1149.01 43.6785   2
  14  -2  -4 1163.43 43.6567   3
 -14  -2   4 1187.78 43.3123   4
  14  -2  -4 1148.54 43.6855   4
  14  -2  -4 1169.42 43.4014   2
 -14   2   4 1178.51 43.6562   3
 -14   2   4 1203.60 43.5277   2
 -14   2   4 1159.63 43.4253   2
  12  -2  -4 567.274 22.0800   3
  12  -2  -4 573.500 21.8177   2
  12  -2  -4 570.297 22.1594   4
 -12  -2   4 606.747 21.7250   4
  12  -2  -4 555.614 21.8566   2
 -12   2   4 575.099 21.8274   2
 -12   2   4 574.986 22.0462   3
 -12   2   4 588.823 21.9363   2
  10  -2  -4 -0.4866 2.32350   2
  10  -2  -4 -1.7175 2.31483   2
  10  -2  -4 1.92372 3.10841   4
  10  -2  -4 -0.3864 2.74604   3
 -10  -2   4 0.67142 2.19794   4
 -10   2   4 1.41745 2.52059   2
 -10   2   4 -0.2243 2.75383   2
 -10   2   4 -1.4544 2.51477   3
   8  -2  -4 521.033 19.9557   3
   8  -2  -4 514.210 19.7697   2
   8  -2  -4 505.143 19.7472   2
  -8  -2   4 558.723 19.7980   4
  -8   2   4 520.452 19.9304   3
  -8   2   4 507.320 19.7632   2
  -8   2   4 526.409 19.8409   2
   6  -2  -4 362.349 14.3036   2
  -6  -2   4 395.606 14.4083   4
   6  -2  -4 361.429 14.3027   2
   6  -2  -4 366.266 14.4609   3
  -6   2   4 365.507 14.4326   3
  -6   2   4 372.906 14.3494   2
   4  -2  -4 140.888 6.48284   3
   4  -2  -4 139.695 6.26310   2
   4  -2  -4 141.177 6.30566   2
  -4   2   4 135.369 6.44757   3
  -4   2   4 145.084 6.34153   2
  -2  -2   4 153.846 6.52653   2
   2  -2  -4 156.746 6.84671   2
   2  -2  -4 168.610 6.87055   3
  -2   2   4 163.656 6.86547   2
  -2   2   4 156.012 6.88754   3
   0  -2  -4 2054.85 71.0702   3
   0  -2  -4 1907.31 71.0794   2
   0  -2   4 1893.42 71.0408   2
   0   2   4 1925.64 71.0337   3
   0   2  -4 1929.88 71.0116   2
   0   2   4 1912.22 71.0684   2
  -2  -2  -4 3881.92 138.256   5
  -2  -2  -4 3768.57 138.179   2
   2  -2   4 3717.75 138.214   2
   2   2   4 3815.92 138.098   3
  -2   2  -4 3781.29 138.193   2
   2   2   4 3696.63 138.141   2
   4  -2   4 1.22473 2.63708   3
  -4  -2  -4 -0.8694 2.10520   5
  -4  -2  -4 -0.2463 1.86302   2
   4  -2   4 0.78158 2.32948   2
  -4   2  -4 -0.1323 2.01752   2
   4   2   4 -0.9860 1.74435   2
  -6  -2  -4 2080.39 76.7676   2
   6  -2   4 2131.84 77.1110   3
  -6  -2  -4 2030.44 76.7857   4
  -6  -2  -4 2168.30 76.9387   5
   6  -2   4 2080.08 76.9378   2
   6   2   4 2099.04 76.9283   5
  -6   2  -4 2074.65 76.9228   2
   8  -2   4 54.9885 4.06690   2
   8  -2   4 65.9092 4.95415   3
  -8  -2  -4 58.0384 3.85615   5
  -8  -2  -4 55.8147 3.33308   2
  -8  -2  -4 45.8193 3.21501   4
  -8   2  -4 55.5252 3.96541   2
   8   2   4 58.8398 4.17781   5
 -10  -2  -4 2003.81 78.0974   2
  10  -2   4 2114.99 78.3699   2
  10  -2   4 2083.72 78.5720   3
 -10  -2  -4 2218.84 78.3332   5
 -10   2  -4 2176.44 78.4217   2
  10   2   4 2192.74 78.3422   5
 -12  -2  -4 56.2559 3.33871   2
  12  -2   4 59.9234 4.26629   2
 -12  -2  -4 67.7960 3.95011   5
  12  -2   4 47.6434 4.22558   2
  12  -2   4 48.7429 5.20209   3
 -12   2  -4 59.6868 4.26108   2
  12   2   4 66.9325 4.27213   5
  14  -2   4 328.331 13.2648   2
  14  -2   4 317.315 13.1777   5
  14  -2   4 314.350 13.0766   2
  14  -2   4 336.556 13.7042   3
  14   2   4 348.107 13.0859   5
 -14   2  -4 341.713 13.2122   2
 -16  -2  -4 91.8756 4.47323   2
 -16  -2  -4 94.0302 5.04988   5
  16  -2   4 89.4068 5.38509   5
  16  -2   4 90.0345 5.74046   2
  16  -2   4 91.1082 9.29760   3
  16  -2   4 88.5530 5.37478   2
  16   2   4 92.7229 5.40678   5
 -16   2  -4 89.5670 5.37708   2
  18  -2   4 52.5337 4.83049   2
  18  -2   4 63.6604 5.07629   2
  18  -2   4 50.4186 4.74614   5
 -18  -2  -4 51.3456 4.16465   5
  18  -2   4 53.5283 5.92866   3
  18   2   4 55.4100 4.71597   5
 -18   2  -4 46.8837 4.66360   2
  20  -2   4 39.6325 4.78328   3
 -20  -2  -4 36.2165 4.20269   2
  20  -2   4 40.8975 4.22011   2
 -20  -2  -4 41.9127 3.64371   5
  20  -2   4 40.9077 4.00150   2
  20  -2   4 38.2355 4.13328   5
  20   2   4 42.6201 4.72993   5
 -20   2  -4 46.7817 4.14357   2
  22  -2   4 90.6633 6.37846   2
 -22  -2  -4 89.8007 5.12209   2
  22  -2   4 100.623 6.37043   5
 -22  -2  -4 98.8744 5.81444   5
  22  -2   4 87.1778 7.47783   3
  22  -2   4 97.7639 6.34464   2
 -22   2  -4 100.663 6.24417   2
  22   2   4 92.8067 6.47471   5
 -24  -2  -4 86.0904 5.81478   5
  24  -2   4 94.7957 6.41799   2
  24  -2   4 97.1004 6.40566   5
  24  -2   4 82.8600 7.55817   3
  24  -2   4 79.7535 6.08334   2
 -24   2  -4 90.2270 6.69945   2
  24   2   4 84.0012 6.35351   5
  26  -2   4 43.0692 4.55756   2
 -26  -2  -4 42.9691 3.70230   2
  26  -2   4 32.6246 5.31953   3
  26  -2   4 41.9138 4.91804   5
  26  -2   4 44.6852 4.48577   2
 -26  -2  -4 46.4238 4.53367   5
  26  -2   4 42.2816 5.04889   4
  26   2   4 40.2618 4.90554   5
  28  -2   4 81.5883 6.29556   2
  28  -2   4 79.7915 6.60262   2
  28  -2   4 75.2990 6.71421   4
  28  -2   4 82.0332 6.84845   5
  28  -2   4 81.9875 8.13712   3
 -28  -2  -4 77.0984 7.08759   5
  28   2   4 85.0994 6.97557   5
  30  -2   4 57.4838 6.26940   2
  30  -2   4 57.0697 6.51146   4
  30  -2   4 57.8250 5.84110   5
  30  -2   4 52.7220 6.64016   3
  30  -2   4 61.3787 5.52868   2
  30   2   4 57.5239 5.83682   5
  32  -2   4 69.4280 6.39659   5
  32  -2   4 60.7210 6.63289   4
  32  -2   4 76.2508 8.59501   3
  32   2   4 62.6403 6.05603   5
  34  -2   4 2.20831 4.50517   4
  34  -2   4 15.6337 6.30350   3
  34   2   4 2.46526 4.91601   5
  36  -2   4 14.5852 5.88851   5
  36  -2   4 18.1560 7.05367   3
  36  -2   4 23.3836 5.26279   4
  36   2   4 15.4749 5.11507   5
  38  -2   4 31.6933 6.17122   5
  38  -2   4 47.4717 7.90291   3
  38  -2   4 50.7094 5.94055   4
  38   2   4 39.9647 6.01038   5
  40  -2   4 -4.9912 5.44416   5
  40  -2   4 13.1625 7.62353   3
  40  -2   4 12.7966 4.91654   4
  40   2   4 -0.1940 6.02064   5
  39  -3  -4 -3.4219 6.86065   3
  39  -3  -4 11.2305 5.00823   5
  39  -3  -4 5.14989 6.27810   4
  37  -3  -4 25.9231 5.38192   5
  37  -3  -4 22.6067 6.97226   3
  35  -3  -4 18.5462 5.25083   5
  35  -3  -4 20.8771 6.30689   4
  35  -3  -4 16.8419 6.39904   3
  33  -3  -4 1.41391 5.71408   3
  33  -3  -4 -4.6217 4.49318   5
  33  -3  -4 6.54461 5.37364   4
  33  -3  -4 -5.6784 4.14382   2
  31  -3  -4 4.32697 4.97930   4
  31  -3  -4 3.72464 4.70941   5
  31  -3  -4 0.62359 4.14013   2
  31  -3  -4 3.89972 5.75954   3
  29  -3  -4 48.5554 5.93887   3
  29  -3  -4 53.1380 5.97508   4
  29  -3  -4 47.1704 4.79770   2
  29  -3  -4 56.2741 5.68772   5
  27  -3  -4 -2.9633 4.86692   3
  27  -3  -4 2.80276 3.78707   2
  27  -3  -4 -0.7867 4.54459   4
  27  -3  -4 -0.6347 3.79992   2
  25  -3  -4 9.90476 3.52088   2
  25  -3  -4 18.2756 4.74543   4
  25  -3  -4 16.5127 4.60111   3
  25  -3  -4 15.8347 3.97209   2
 -23  -3   4 213.087 9.70238   4
  23  -3  -4 231.928 10.3336   2
  23  -3  -4 238.341 10.4959   2
  23  -3  -4 236.544 11.3862   3
  23  -3  -4 247.218 11.2052   4
  21  -3  -4 37.8239 4.91732   3
  21  -3  -4 46.0363 5.19303   2
  21  -3  -4 39.4911 5.19219   4
  21  -3  -4 44.6654 4.95368   2
 -21  -3   4 35.7823 4.04288   4
 -21   3   4 49.5548 4.87182   3
 -21   3   4 58.9433 4.55409   2
 -19  -3   4 6.89055 2.73885   4
  19  -3  -4 1.90864 4.20841   4
  19  -3  -4 6.25623 3.84614   3
  19  -3  -4 5.57633 3.27989   2
  19  -3  -4 3.37129 3.34576   2
 -19   3   4 -2.1288 3.41777   3
 -17  -3   4 117.513 5.97785   4
  17  -3  -4 109.595 7.30590   4
  17  -3  -4 127.163 7.43539   3
  17  -3  -4 112.395 6.55050   2
  17  -3  -4 125.766 6.71132   2
 -17   3   4 124.975 6.48297   2
 -17   3   4 114.008 7.13022   3
  15  -3  -4 -0.2086 3.02582   2
  15  -3  -4 -0.3967 3.68322   4
 -15  -3   4 2.96520 2.51673   4
  15  -3  -4 1.81990 3.30751   3
  15  -3  -4 3.54574 2.89951   2
 -15   3   4 2.35203 2.95158   2
 -15   3   4 3.27453 2.71323   2
 -15   3   4 7.23322 3.30625   3
  13  -3  -4 137.275 6.87279   2
 -13  -3   4 121.108 5.98751   5
  13  -3  -4 133.103 6.83728   2
 -13  -3   4 145.873 6.57460   4
  13  -3  -4 141.249 7.84715   3
 -13   3   4 145.184 6.97420   2
 -13   3   4 138.827 6.75301   2
 -13   3   4 145.568 7.21002   3
 -11  -3   4 586.397 22.4128   5
  11  -3  -4 582.971 23.2424   2
  11  -3  -4 577.428 22.7786   2
 -11  -3   4 636.635 22.8222   4
  11  -3  -4 601.190 23.0514   3
 -11   3   4 587.201 22.8154   2
 -11   3   4 620.028 23.4038   2
 -11   3   4 602.872 23.0010   3
   9  -3  -4 354.842 14.4530   3
   9  -3  -4 351.453 14.1956   2
  -9  -3   4 383.605 14.3586   4
   9  -3  -4 353.507 14.2308   2
  -9   3   4 353.770 14.3747   3
  -9   3   4 371.604 14.2874   2
   7  -3  -4 605.141 23.5975   2
   7  -3  -4 620.700 23.7295   3
   7  -3  -4 604.043 23.5825   2
  -7   3   4 644.955 23.7193   3
  -7   3   4 648.476 23.6805   2
  -5  -3   4 28.8910 2.84708   2
   5  -3  -4 35.1150 3.21301   3
   5  -3  -4 32.4323 2.98000   2
   5  -3  -4 31.6009 3.08187   2
  -5   3   4 29.5011 3.06901   2
  -5   3   4 34.1102 3.75487   3
   3  -3  -4 53.3797 4.50210   2
   3  -3  -4 56.9023 4.11020   2
   3  -3  -4 56.0347 4.31684   3
  -3  -3   4 67.2556 3.96281   3
  -3  -3   4 57.8755 3.63766   2
  -3   3   4 60.4651 4.13849   3
  -3   3   4 60.7830 4.14956   2
   1  -3  -4 19.5400 2.65922   2
  -1  -3   4 23.0013 2.64892   3
  -1  -3   4 13.9038 2.39153   2
   1  -3  -4 24.2697 2.54618   3
  -1   3   4 16.0180 2.53448   2
  -1   3   4 22.3809 2.42867   3
   1  -3   4 690.547 25.9855   2
  -1  -3  -4 672.203 25.9439   2
  -1  -3  -4 732.425 25.8590   3
   1  -3   4 697.727 26.0803   3
   1   3   4 696.084 25.8196   3
  -1   3  -4 687.279 25.8782   2
   1   3   4 681.563 25.8764   2
  -3  -3  -4 256.518 10.3109   2
  -3  -3  -4 256.861 10.7343   5
   3  -3   4 260.602 10.7309   3
   3  -3   4 258.698 10.4784   2
  -3   3  -4 264.611 10.4226   2
   5  -3   4 153.291 7.02154   2
   5  -3   4 157.411 7.44493   3
  -5  -3  -4 150.888 6.65023   2
  -5  -3  -4 152.339 7.14342   5
  -5   3  -4 161.033 6.96274   2
  -7  -3  -4 -1.2116 1.88908   2
   7  -3   4 -1.4807 2.54410   2
   7  -3   4 2.65551 2.95406   3
  -7  -3  -4 4.66257 2.48421   5
  -7   3  -4 1.66206 2.39985   2
  -9  -3  -4 25.0551 2.92933   5
   9  -3   4 17.7218 3.39377   3
   9  -3   4 20.4586 3.43687   2
  -9  -3  -4 28.2356 2.84480   2
  -9   3  -4 20.5551 2.92756   2
 -11  -3  -4 6.99519 2.65807   5
  11  -3   4 7.66710 2.96367   2
  11  -3   4 10.2146 3.43098   3
 -11  -3  -4 7.61311 1.92701   2
  11  -3   4 6.65971 2.86360   2
 -11   3  -4 10.9355 2.90762   2
  13  -3   4 25.2280 3.54291   2
  13  -3   4 16.2325 3.75946   3
 -13  -3  -4 22.4603 3.09208   5
  13  -3   4 23.6782 3.34617   2
 -13   3  -4 32.2933 3.47566   2
 -15  -3  -4 479.370 18.9885   5
  15  -3   4 496.068 19.1178   2
  15  -3   4 491.399 19.2398   2
  15  -3   4 479.423 19.5958   3
 -15   3  -4 502.351 19.1285   2
  17  -3   4 69.1439 6.54690   3
  17  -3   4 63.9255 5.46448   2
 -17  -3  -4 73.1475 5.02248   5
  17  -3   4 70.1330 5.89414   2
 -17   3  -4 71.7685 5.39234   2
  19  -3   4 53.0727 5.36716   2
  19  -3   4 63.2285 6.72850   3
  19  -3   4 55.4996 6.00465   2
  19  -3   4 57.1155 5.67462   5
 -19  -3  -4 61.9935 4.94192   5
 -19   3  -4 54.8018 5.43124   2
  19   3   4 56.7610 5.58655   5
  21  -3   4 3.03784 3.87796   5
  21  -3   4 4.71431 5.17219   2
  21  -3   4 -5.6434 4.19939   3
  21  -3   4 -2.8072 3.70567   2
 -21  -3  -4 1.73372 3.27515   5
 -21   3  -4 1.28245 4.26493   2
  21   3   4 -0.0905 3.68781   5
  23  -3   4 10.6161 4.67684   3
  23  -3   4 10.1904 4.05608   5
 -23  -3  -4 6.51866 3.64631   5
  23  -3   4 14.2992 4.12121   2
  23  -3   4 17.1582 4.45504   2
  23   3   4 1.16344 3.82090   5
  25  -3   4 7.58700 5.23276   3
  25  -3   4 18.0827 4.48528   5
 -25  -3  -4 20.7377 4.37746   5
  25  -3   4 11.4145 4.24496   2
  25  -3   4 19.3144 4.60597   2
  25   3   4 13.4387 4.05790   5
  27  -3   4 44.1656 5.08967   2
  27  -3   4 38.7147 5.14341   5
  27  -3   4 52.2305 5.25528   2
  27  -3   4 42.0352 6.09457   3
 -27  -3  -4 31.6614 5.48843   5
  27   3   4 39.4396 5.01907   5
  29  -3   4 11.2151 5.57942   2
  29  -3   4 0.43036 4.71991   5
  29  -3   4 -0.6479 5.23015   4
 -29  -3  -4 4.96593 4.32090   5
  29  -3   4 -7.1799 6.15322   3
  29  -3   4 3.06999 4.48741   2
  29   3   4 4.01006 4.35996   5
  31  -3   4 14.3015 6.28844   3
 -31  -3  -4 20.0488 4.89768   5
  31  -3   4 21.1653 4.92189   2
  31  -3   4 11.7634 5.68168   4
  31   3   4 19.6141 4.96742   5
  33  -3   4 24.0693 5.58601   5
  33  -3   4 19.5065 5.38558   2
  33  -3   4 12.1273 5.70402   4
  33  -3   4 15.4300 6.39952   3
  35  -3   4 32.8104 6.28600   4
  35  -3   4 13.9603 5.73582   5
  35  -3   4 14.2645 7.10975   3
  35  -3   4 19.5366 5.17400   2
  37  -3   4 91.9843 9.59166   3
  37  -3   4 93.8831 8.86102   4
  37  -3   4 87.9157 8.96746   5
  39  -3   4 3.77660 6.01494   5
  39  -3   4 9.24680 6.80983   4
  38  -4  -4 22.4755 5.05232   2
  38  -4  -4 15.1639 7.22539   3
  38  -4  -4 8.20285 5.43459   5
  38  -4  -4 23.1923 7.72017   4
  36  -4  -4 -2.5213 6.29311   3
  36  -4  -4 0.22881 4.80878   2
  36  -4  -4 -4.0080 6.60305   4
  36  -4  -4 9.96651 5.23237   5
  34  -4  -4 11.8536 6.22801   3
  34  -4  -4 29.2932 5.25085   2
  34  -4  -4 8.74548 6.47181   4
  34  -4  -4 11.5738 5.22549   5
  32  -4  -4 28.0247 5.64873   5
  32  -4  -4 24.9805 5.31564   2
  32  -4  -4 20.1056 6.12187   4
  32  -4  -4 9.49801 6.17545   3
  30  -4  -4 49.0847 5.62046   2
  30  -4  -4 49.8336 6.93952   4
  30  -4  -4 54.2916 6.21925   5
  30  -4  -4 35.2049 6.55119   3
  28  -4  -4 69.7168 6.90828   2
  28  -4  -4 64.7283 7.10563   3
  28  -4  -4 76.2184 8.20226   4
  26  -4  -4 233.842 12.1441   3
  26  -4  -4 225.336 11.1315   2
  26  -4  -4 236.773 12.2031   4
  24  -4  -4 12.6872 4.74107   3
  24  -4  -4 15.1180 4.33520   2
  24  -4  -4 11.0758 5.21938   4
 -24  -4   4 6.98888 3.31282   4
 -22  -4   4 32.9536 4.26452   4
  22  -4  -4 36.1539 4.71994   2
  22  -4  -4 32.6296 5.43836   2
  22  -4  -4 43.7523 5.92930   4
  22  -4  -4 42.9299 5.46154   3
  20  -4  -4 187.979 9.79654   3
  20  -4  -4 188.960 9.21537   2
 -20  -4   4 149.581 8.83098   4
  20  -4  -4 188.565 9.99376   4
  20  -4  -4 191.276 9.08807   2
  18  -4  -4 4.88916 4.57460   4
  18  -4  -4 6.18428 4.05480   3
  18  -4  -4 -1.7779 3.71663   2
 -18  -4   4 8.17271 3.05480   4
  18  -4  -4 11.4900 3.67136   2
 -18   4   4 2.87399 3.78156   3
 -18   4   4 14.9114 3.48718   2
 -16  -4   4 178.549 8.27278   4
  16  -4  -4 180.360 8.74306   2
  16  -4  -4 164.218 9.23027   2
  16  -4  -4 173.939 9.15173   3
 -16   4   4 167.857 8.87733   3
 -16   4   4 169.151 8.62668   2
  14  -4  -4 45.2508 4.34566   2
 -14  -4   4 45.0986 4.60144   4
  14  -4  -4 53.4175 4.47910   2
  14  -4  -4 49.6440 5.90702   3
 -14   4   4 54.1785 4.56957   3
  12  -4  -4 80.8539 6.31417   3
 -12  -4   4 84.2714 5.48501   4
  12  -4  -4 77.7807 5.72101   2
  12  -4  -4 79.5206 5.65564   2
 -12   4   4 87.1538 5.88906   3
  10  -4  -4 249.188 11.1030   2
  10  -4  -4 272.089 12.1330   3
  10  -4  -4 261.437 11.1550   2
 -10   4   4 270.053 11.2709   3
   8  -4  -4 28.2783 3.40305   2
   8  -4  -4 25.7274 3.43318   2
   8  -4  -4 29.3535 3.64168   3
  -8   4   4 29.0260 3.41018   3
   6  -4  -4 141.251 7.13134   2
  -6  -4   4 149.831 6.62160   2
   6  -4  -4 146.702 7.39718   3
   6  -4  -4 146.438 7.17518   2
  -6   4   4 155.904 7.17084   3
   4  -4  -4 46.3526 4.31915   2
   4  -4  -4 50.3143 4.66746   2
   4  -4  -4 46.6410 4.57380   3
  -4  -4   4 56.5969 4.02335   3
  -4  -4   4 44.7291 3.88928   2
  -4   4   4 45.8058 4.20967   3
  -2  -4   4 474.976 18.2847   2
   2  -4  -4 483.187 18.4690   2
   2  -4  -4 492.976 18.3932   3
   2  -4  -4 466.531 18.3955   2
  -2  -4   4 489.523 18.3324   3
  -2   4   4 459.402 18.6452   3
   0  -4  -4 -4.4786 2.66095   2
   0  -4   4 -1.8280 2.55742   2
   0  -4  -4 2.17812 2.50776   2
   0  -4   4 2.39374 2.74411   3
   0  -4  -4 0.77937 2.33352   3
   0   4   4 7.20299 2.15174   3
   2  -4   4 63.6423 4.83562   2
  -2  -4  -4 59.3374 4.51781   2
  -2  -4  -4 69.4365 4.16130   3
   2  -4   4 66.7355 5.16711   3
   2   4   4 67.3272 3.94821   3
   4  -4   4 442.712 17.4366   3
  -4  -4  -4 423.777 17.0288   2
  -4  -4  -4 446.216 17.2786   5
  -4   4  -4 458.971 17.1627   2
   6  -4   4 177.384 8.32003   2
  -6  -4  -4 172.977 7.77353   2
   6  -4   4 186.160 8.70610   3
  -6  -4  -4 185.694 8.23000   5
   6  -4   4 176.036 8.20568   2
  -6   4  -4 182.243 8.10004   2
   8  -4   4 149.192 7.81922   2
  -8  -4  -4 167.306 7.66923   5
  -8  -4  -4 158.505 7.08786   2
   8  -4   4 159.365 7.81791   2
  -8   4  -4 164.869 7.72288   2
  10  -4   4 91.8601 6.79555   3
  10  -4   4 89.7282 6.14329   2
 -10  -4  -4 87.4967 4.93239   2
  10  -4   4 99.6161 6.03537   2
 -10  -4  -4 92.9655 5.89526   5
 -10   4  -4 93.9006 5.90075   2
  12  -4   4 29.6375 3.88351   2
 -12  -4  -4 26.8915 2.98735   2
  12  -4   4 28.7777 4.37073   3
  12  -4   4 34.3831 4.22914   2
 -12  -4  -4 36.2119 3.93912   5
 -12   4  -4 38.5269 3.91722   2
  14  -4   4 295.595 12.6317   2
 -14  -4  -4 294.382 12.2820   5
  14  -4   4 311.941 12.4242   2
  14  -4   4 306.154 13.1102   3
 -14  -4  -4 260.293 11.4896   2
 -14   4  -4 272.129 14.8267   2
  16  -4   4 30.6401 4.97161   3
 -16  -4  -4 46.2328 4.25392   5
  16  -4   4 49.4820 4.82090   2
  16  -4   4 42.9446 4.57731   2
 -16   4  -4 51.8676 4.68221   2
  18  -4   4 134.097 7.89743   2
 -18  -4  -4 119.924 7.41962   5
  18  -4   4 123.840 7.54770   2
  18  -4   4 127.118 8.51463   3
  20  -4   4 80.0964 7.69572   3
 -20  -4  -4 79.9874 6.34092   5
  20  -4   4 77.8851 6.52996   2
  22  -4   4 44.5757 4.99653   2
  22  -4   4 41.0006 5.09926   5
 -22  -4  -4 42.1695 4.81916   5
  22  -4   4 32.2931 5.42588   3
  24  -4   4 0.23449 4.58057   5
  24  -4   4 5.32510 4.53626   2
 -24  -4  -4 1.73789 4.71989   5
  24  -4   4 -7.8217 5.19789   3
  26  -4   4 96.7725 11.6127   3
  26  -4   4 97.5517 7.69852   5
  26  -4   4 89.4839 7.63097   2
 -26  -4  -4 77.5773 7.74205   5
 -28  -4  -4 67.1646 6.80248   5
  28  -4   4 83.9268 9.44535   2
  28  -4   4 81.2212 7.53995   5
  28  -4   4 75.6926 8.85391   3
  30  -4   4 78.6771 9.23765   4
  30  -4   4 84.9000 7.79632   5
  30  -4   4 92.2910 9.72731   3
  30  -4   4 68.6893 7.76008   2
  32  -4   4 -1.0605 5.42671   5
  32  -4   4 6.42562 6.41727   3
  32  -4   4 0.03380 5.07639   2
  34  -4   4 158.324 10.7004   5
  34  -4   4 182.602 11.8326   4
  34  -4   4 164.223 10.2778   2
  34  -4   4 181.930 12.9301   3
  36  -4   4 -0.5344 5.50374   2
  36  -4   4 4.03644 5.70372   5
  36  -4   4 0.75550 6.61986   4
  36  -4   4 -4.5876 11.4222   3
  35  -5  -4 25.0594 7.40048   3
  35  -5  -4 26.2145 7.80946   4
  35  -5  -4 24.5492 5.45475   2
  35  -5  -4 25.8448 5.93061   5
  33  -5  -4 2.49534 5.43522   5
  33  -5  -4 2.05484 6.99383   4
  33  -5  -4 1.63678 6.21004   3
  33  -5  -4 6.69633 4.88032   2
  31  -5  -4 10.6550 6.87271   4
  31  -5  -4 9.28728 4.91657   2
  31  -5  -4 11.5789 6.05688   3
  29  -5  -4 30.5570 6.12142   3
  29  -5  -4 35.2999 5.49585   2
  29  -5  -4 28.7826 7.03743   4
  27  -5  -4 14.8897 5.58166   3
  27  -5  -4 20.6013 6.75665   4
  27  -5  -4 16.6067 5.15606   2
  25  -5  -4 33.5898 5.76904   3
  25  -5  -4 39.6710 5.33279   2
  23  -5  -4 2.25488 5.72329   4
  23  -5  -4 9.15969 5.38223   3
 -23  -5   4 19.1252 3.75231   4
  23  -5  -4 -1.1652 7.98153   2
  21  -5  -4 10.8538 5.61993   4
  21  -5  -4 7.59105 4.66435   3
 -21  -5   4 13.0095 3.81784   4
  21  -5  -4 5.47497 4.38704   2
  19  -5  -4 128.238 8.26821   3
 -19  -5   4 109.618 6.56528   5
  19  -5  -4 117.796 8.91305   4
 -19  -5   4 104.735 6.69810   4
  19  -5  -4 115.973 7.70497   2
  17  -5  -4 4.15039 4.16347   2
 -17  -5   4 4.30097 3.63392   4
  17  -5  -4 8.62086 4.50879   3
 -17  -5   4 10.7434 3.62396   5
 -15  -5   4 26.8039 3.96248   5
  15  -5  -4 35.8742 4.89701   3
 -15  -5   4 36.8166 4.47163   4
  15  -5  -4 40.0139 4.71681   2
 -13  -5   4 5.76578 3.36552   5
  13  -5  -4 4.66397 4.02460   3
  13  -5  -4 1.23706 3.71817   2
 -13  -5   4 -1.2927 3.77041   4
 -13   5   4 8.25815 3.46287   3
  11  -5  -4 19.2322 3.99099   2
 -11  -5   4 19.3855 3.66358   5
  11  -5  -4 21.9566 4.27208   3
  11  -5  -4 15.6705 3.92761   2
 -11   5   4 20.3322 6.20027   3
  -9  -5   4 -2.6673 2.96930   2
   9  -5  -4 -4.6616 3.56778   3
   9  -5  -4 2.98141 3.67954   2
   9  -5  -4 1.69262 3.30500   2
  -9  -5   4 -0.9620 2.64579   2
  -9   5   4 -2.4630 2.95299   3
   7  -5  -4 52.3678 5.34628   2
  -7  -5   4 59.6329 4.83142   2
  -7  -5   4 42.3289 4.50337   2
   7  -5  -4 56.0037 5.15375   2
   7  -5  -4 56.2350 5.66058   3
  -7   5   4 54.2685 4.90592   3
   5  -5  -4 173.484 9.33102   2
   5  -5  -4 177.952 8.31741   3
   5  -5  -4 164.368 8.30806   2
  -5  -5   4 174.590 7.62886   3
  -5  -5   4 155.136 7.75657   2
  -5  -5   4 166.986 7.92132   2
  -5   5   4 161.077 7.86591   3
  -3  -5   4 21.2459 5.46380   2
   3  -5  -4 16.7130 3.55784   2
  -3  -5   4 12.9911 3.27087   2
   3  -5  -4 24.2449 3.80210   2
  -3  -5   4 21.4277 3.21890   3
   3  -5  -4 25.5970 3.57743   3
  -3   5   4 21.1062 3.01590   3
   1  -5  -4 1.50791 2.83474   3
  -1  -5   4 -3.4677 2.97356   2
   1  -5  -4 0.25831 3.01270   2
   1  -5  -4 -2.5723 3.37678   2
  -1  -5   4 4.01776 3.10710   3
  -1  -5   4 -4.5951 3.16733   2
  -1   5   4 -1.6920 2.52611   3
   1  -5   4 69.3120 5.70725   2
  -1  -5  -4 79.2820 5.63045   2
   1  -5   4 80.9895 5.83584   2
  -1  -5  -4 73.5112 5.06436   3
   1  -5   4 83.0805 5.81845   3
  -1  -5  -4 73.2100 5.38953   2
   1   5   4 75.0647 5.54588   3
   3  -5   4 6.70292 3.44827   2
  -3  -5  -4 14.0910 3.49606   2
  -3  -5  -4 9.93160 3.09383   2
   3  -5   4 12.0484 3.67901   3
  -3  -5  -4 7.65363 3.81946   5
   3  -5   4 9.87102 3.69422   2
  -5  -5  -4 24.0668 4.39669   5
   5  -5   4 10.8573 3.74336   2
   5  -5   4 16.0669 4.63917   2
  -5  -5  -4 17.6100 3.16272   2
   5  -5   4 20.7968 4.06325   3
   7  -5   4 189.709 9.21323   2
  -7  -5  -4 177.372 8.43882   2
   7  -5   4 196.626 9.67757   3
   7  -5   4 188.290 9.25151   2
  -7  -5  -4 200.033 9.88635   5
  -7   5  -4 191.510 8.96502   2
  -9  -5  -4 84.4511 8.18283   5
   9  -5   4 80.0421 6.35458   2
  -9  -5  -4 67.4180 5.02222   2
   9  -5   4 78.6013 6.19477   2
   9  -5   4 83.4518 6.85277   3
  -9   5  -4 83.6358 5.94778   2
  11  -5   4 79.0254 6.28351   2
 -11  -5  -4 69.7088 4.97941   2
  11  -5   4 80.7477 7.04303   3
 -11   5  -4 79.3344 7.08105   2
  13  -5   4 166.821 9.24333   3
 -13  -5  -4 143.568 7.32426   2
 -13  -5  -4 159.875 9.48497   5
  13  -5   4 157.254 8.61278   2
 -13   5  -4 156.145 8.28314   2
 -15  -5  -4 -0.2220 2.72167   2
 -15  -5  -4 6.54701 4.03435   5
  15  -5   4 0.46958 3.93929   2
  15  -5   4 -0.4911 4.35807   3
 -15  -5  -4 1.64798 3.27392   4
  17  -5   4 207.915 10.7274   3
 -17  -5  -4 191.365 10.0808   5
 -17  -5  -4 189.961 8.65157   4
 -17  -5  -4 176.264 8.53938   4
  17  -5   4 218.844 10.0948   2
 -19  -5  -4 5.33243 4.72079   5
  19  -5   4 3.61460 5.04185   3
  19  -5   4 6.47677 4.47222   2
 -21  -5  -4 2.47226 4.61039   5
  21  -5   4 1.72664 5.42993   3
  21  -5   4 -2.8728 7.15719   2
  23  -5   4 18.9238 4.95476   2
  23  -5   4 9.79882 5.74086   3
  25  -5   4 25.3905 5.55809   5
  25  -5   4 21.4992 5.95610   3
  25  -5   4 36.4486 5.56913   2
  27  -5   4 9.51131 5.38576   2
  27  -5   4 4.89641 5.35031   5
  27  -5   4 5.90857 5.82724   3
  29  -5   4 3.45957 5.45629   5
  29  -5   4 0.24764 6.49877   3
  29  -5   4 8.18405 5.51918   2
  29  -5   4 7.95159 7.10621   4
  31  -5   4 -3.3489 5.54028   5
  31  -5   4 1.64296 5.40129   2
  31  -5   4 6.22179 7.31799   4
  31  -5   4 4.38697 6.40942   3
  33  -5   4 1.09315 5.55635   5
  33  -5   4 1.56189 5.60622   2
  33  -5   4 0.42834 7.73968   4
  32  -6  -4 0.70454 5.86302   3
  32  -6  -4 5.12375 8.88867   2
  30  -6  -4 -6.1446 5.57489   3
  30  -6  -4 4.77094 5.26101   2
  30  -6  -4 6.89321 7.53037   4
  28  -6  -4 56.0588 8.39779   4
  28  -6  -4 51.1608 6.33160   2
  28  -6  -4 43.9326 6.68442   3
  26  -6  -4 53.8490 8.12730   4
  26  -6  -4 35.3987 6.49091   3
  26  -6  -4 24.1853 5.70661   2
  24  -6  -4 5.72605 6.62229   4
  24  -6  -4 7.99582 5.32766   3
  24  -6  -4 10.2082 5.13809   2
  22  -6  -4 17.6004 5.18161   2
 -22  -6   4 11.1115 4.12341   4
  22  -6  -4 14.9945 5.43671   3
 -22  -6   4 10.6742 4.06588   5
  22  -6  -4 19.2206 6.67867   4
  20  -6  -4 150.728 10.4593   4
  20  -6  -4 146.023 9.02452   2
 -20  -6   4 114.416 7.84555   4
  20  -6  -4 150.456 9.96360   3
  18  -6  -4 10.5090 4.67482   2
  18  -6  -4 14.9769 6.74564   4
  18  -6  -4 9.80479 5.04614   3
  16  -6  -4 94.9629 7.89034   3
  16  -6  -4 94.3557 9.51544   2
 -14  -6   4 50.3934 5.63279   5
  14  -6  -4 53.3983 5.61793   2
  14  -6  -4 50.0648 5.57618   3
 -14  -6   4 34.3089 4.86841   4
 -12  -6   4 24.6666 4.45404   2
  12  -6  -4 23.8786 4.68612   3
 -12  -6   4 25.1663 5.28920   4
  12  -6  -4 21.6897 4.59257   2
 -12  -6   4 29.9720 4.53088   5
  10  -6  -4 56.2564 6.22659   2
 -10  -6   4 50.4565 5.44561   2
 -10  -6   4 55.6491 5.11206   5
  10  -6  -4 59.5122 6.31245   3
 -10  -6   4 43.8379 4.72715   2
 -10   6   4 51.0732 5.62799   3
  -8  -6   4 0.09983 3.67730   2
  -8  -6   4 -0.7232 3.35369   2
   8  -6  -4 -0.0488 4.07890   2
   8  -6  -4 -2.5408 3.71830   3
  -8   6   4 -2.0522 3.21707   3
   6  -6  -4 134.620 8.00248   2
  -6  -6   4 128.375 7.53458   2
  -6  -6   4 115.619 7.39579   2
   6  -6  -4 147.453 7.82328   3
  -6   6   4 126.861 7.02912   3
   4  -6  -4 192.568 9.49480   2
  -4  -6   4 163.592 8.81863   2
   4  -6  -4 199.375 9.07280   3
  -4  -6   4 185.323 9.15322   2
   2  -6  -4 313.909 13.6041   2
  -2  -6   4 306.738 13.2742   2
   2  -6  -4 310.733 14.0151   3
  -2  -6   4 322.800 13.4631   2
  -2  -6   4 323.328 13.1235   3
   0  -6  -4 11.7938 3.14576   3
   0  -6  -4 2.20185 4.01686   2
   0  -6   4 9.00809 4.12703   2
   0  -6   4 6.83221 4.61334   2
   2  -6   4 2.09211 4.08161   2
   2  -6   4 0.51995 3.67683   3
  -2  -6  -4 -0.8477 4.00850   2
   4  -6   4 55.6014 6.15411   2
   4  -6   4 56.3108 5.15468   3
  -4  -6  -4 58.5032 5.10952   2
  -4  -6  -4 52.3162 5.08072   2
  -6  -6  -4 22.1240 3.65968   2
   6  -6   4 21.7471 4.46972   3
  -6  -6  -4 17.4014 4.27713   2
   6  -6   4 22.4092 4.58876   2
  -8  -6  -4 36.3058 4.63373   2
  -8  -6  -4 36.3768 3.96703   2
   8  -6   4 35.7193 4.88896   2
   8  -6   4 36.9785 5.02696   3
  10  -6   4 82.4460 7.03735   2
 -10  -6  -4 86.9720 5.84773   2
 -10  -6  -4 82.9859 6.54305   2
  10  -6   4 92.1366 7.50817   3
 -12  -6  -4 81.1817 5.61760   2
  12  -6   4 68.8088 7.11775   2
  12  -6   4 97.6103 7.59095   3
 -14  -6  -4 133.346 7.32426   2
  14  -6   4 142.333 9.40260   3
  16  -6   4 160.871 10.0987   3
 -16  -6  -4 145.696 8.77849   4
  16  -6   4 168.944 9.36129   2
 -18  -6  -4 11.2276 3.40724   4
 -18  -6  -4 13.1311 4.03701   4
  18  -6   4 13.7146 5.04714   2
  20  -6   4 54.2378 6.06118   2
  20  -6   4 57.7298 6.63128   3
  22  -6   4 63.2001 6.47105   2
  22  -6   4 69.3786 7.53932   3
  24  -6   4 13.5287 5.81329   3
  24  -6   4 11.9435 5.41776   2
  26  -6   4 2.34031 5.44590   2
  26  -6   4 2.06301 6.04727   3
  26  -6   4 2.78186 5.72461   5
  28  -6   4 -3.0525 6.26620   3
  28  -6   4 -2.0336 5.66543   2
  28  -6   4 2.30733 5.83673   5
  30  -6   4 59.9797 9.45029   4
  30  -6   4 40.6162 7.87481   3
  27  -7  -4 -2.6986 5.39564   3
  27  -7  -4 10.1299 7.78840   4
  27  -7  -4 20.2209 5.88928   2
  25  -7  -4 5.69142 7.88644   4
  25  -7  -4 12.0681 5.60536   3
  23  -7  -4 5.36771 7.30197   4
  23  -7  -4 6.93636 5.34266   3
  23  -7  -4 -1.2437 5.24179   2
  21  -7  -4 2.70946 5.05708   3
  21  -7  -4 14.4429 7.27896   4
  21  -7  -4 17.4087 5.58469   2
  19  -7  -4 135.222 9.57554   2
  19  -7  -4 148.729 9.86617   3
  19  -7  -4 133.503 10.9293   4
  17  -7  -4 20.7066 6.93025   4
  17  -7  -4 21.2246 5.53944   2
  17  -7  -4 20.1249 5.16878   3
  15  -7  -4 9.55631 6.15579   3
  15  -7  -4 13.5510 5.25277   2
  15  -7  -4 22.7897 6.89732   4
 -13  -7   4 78.7980 7.13805   2
  13  -7  -4 64.0396 6.51240   2
  13  -7  -4 64.0228 7.34976   3
  11  -7  -4 121.392 8.24542   3
 -11  -7   4 112.595 8.27675   2
  11  -7  -4 116.237 8.63828   2
  -9  -7   4 71.6092 7.02362   2
   9  -7  -4 75.9803 6.88026   3
   9  -7  -4 64.9536 7.46804   2
  -7  -7   4 65.3124 5.98568   2
   7  -7  -4 56.5954 6.41593   3
   7  -7  -4 67.2252 7.45994   2
   5  -7  -4 5.70629 5.17205   2
  -5  -7   4 25.1842 4.99652   2
   5  -7  -4 8.56029 3.93563   3
   3  -7  -4 5.02897 3.57316   3
  -3  -7   4 6.23737 4.80225   2
   3  -7  -4 4.12823 4.84184   2
  -1  -7   4 7.00348 4.70453   2
   1  -7  -4 0.52579 3.44454   3
   1  -7  -4 0.41146 4.76777   2
  -1  -7   4 -4.5193 3.47146   3
   1  -7   4 33.8215 5.20309   2
  -1  -7  -4 33.1113 5.35213   2
   1  -7   4 30.1670 4.37941   3
   3  -7   4 17.6972 5.02398   2
   3  -7   4 18.5446 4.38700   3
  -3  -7  -4 23.0050 5.13263   2
  -5  -7  -4 21.1250 5.14218   2
   5  -7   4 19.3984 5.18807   2
   5  -7   4 11.8135 4.66304   3
   7  -7   4 39.6899 6.69893   2
   7  -7   4 31.5171 5.23534   3
  -7  -7  -4 34.9063 5.22770   2
   9  -7   4 5.81468 5.06666   2
  -9  -7  -4 5.96606 5.05168   2
   9  -7   4 0.86590 4.74704   3
  11  -7   4 7.56935 5.01027   3
 -11  -7  -4 1.15256 4.81601   2
  11  -7   4 9.15395 5.06064   2
 -13  -7  -4 9.77632 5.48017   4
 -13  -7  -4 17.2179 5.13376   2
  13  -7   4 18.2828 5.35339   2
 -15  -7  -4 26.1425 5.19965   2
  15  -7   4 22.5520 5.73652   3
 -15  -7  -4 19.8375 5.64616   4
  15  -7   4 43.3565 6.14335   2
  17  -7   4 48.2214 6.56189   3
 -17  -7  -4 45.1110 5.80075   2
 -17  -7  -4 60.2395 6.11893   4
  17  -7   4 52.7116 6.40545   2
  19  -7   4 -2.0991 5.51976   3
  19  -7   4 13.3945 5.51910   2
  21  -7   4 5.54486 5.83834   3
  21  -7   4 7.78824 5.65818   2
  23  -7   4 24.4873 6.44858   3
  23  -7   4 14.2670 6.85856   2
  25  -7   4 9.44537 5.80213   2
  25  -7   4 9.48326 6.34621   5
  20  -8  -4 72.3213 7.36529   2
  20  -8  -4 69.9380 9.54048   4
  20  -8  -4 56.6331 6.60856   3
  18  -8  -4 3.32655 5.84366   2
  18  -8  -4 10.9000 4.99353   3
  18  -8  -4 8.40830 9.77739   4
  16  -8  -4 37.5038 8.15523   4
 -16  -8   4 27.4780 6.14803   2
  16  -8  -4 35.3681 7.46460   2
  16  -8  -4 27.7259 5.31771   3
  14  -8  -4 9.21526 4.57375   3
 -14  -8   4 8.27256 5.26414   2
  14  -8  -4 12.8720 7.29005   4
  14  -8  -4 8.07634 5.69582   2
 -12  -8   4 19.3388 5.63097   2
  12  -8  -4 3.79306 7.19907   4
  12  -8  -4 5.51514 5.54462   2
  12  -8  -4 -2.2928 4.26275   3
 -10  -8   4 4.82851 5.16950   2
  10  -8  -4 4.33177 5.66455   2
  10  -8  -4 3.13307 7.30730   3
  10  -8  -4 9.64927 6.94787   4
   8  -8  -4 134.883 9.73791   2
   8  -8  -4 138.867 8.29394   3
  -8  -8   4 131.399 9.60479   2
   6  -8  -4 2.45937 5.49932   2
   6  -8  -4 -0.9928 3.70426   3
   4  -8  -4 59.4547 6.17454   3
   4  -8  -4 63.1904 7.06608   2
  -4  -8   4 68.3397 6.80896   2
   2  -8  -4 53.5668 6.70542   2
   2  -8  -4 40.2619 4.52275   3
  -2  -8   4 50.7687 6.28477   2
   0  -8  -4 32.2729 6.40214   2
   0  -8   4 57.6833 6.48118   2
   2  -8   4 19.3348 4.31147   3
  -2  -8  -4 23.0812 6.13314   2
   2  -8   4 20.1174 5.77483   2
   4  -8   4 42.8840 6.29288   2
   4  -8   4 35.2201 4.93071   3
  -4  -8  -4 38.0304 6.43499   2
   6  -8   4 16.5030 5.97321   2
  -6  -8  -4 21.1482 6.03527   2
   6  -8   4 17.7466 4.82341   3
  -8  -8  -4 91.1740 12.7166   4
  -8  -8  -4 64.5207 7.31834   2
   8  -8   4 78.0597 7.29548   2
 -10  -8  -4 24.5386 7.97277   2
  10  -8   4 16.6025 5.97948   2
 -10  -8  -4 46.8999 8.79094   4
  10  -8   4 20.5080 5.39626   3
  12  -8   4 26.4192 5.73761   3
 -12  -8  -4 31.0956 6.80168   4
  12  -8   4 20.8704 6.11589   2
  14  -8   4 4.13577 5.65515   2
 -14  -8  -4 2.54518 6.07005   4
  14  -8   4 6.21787 5.46376   3
 -16  -8  -4 223.208 12.7013   4
  16  -8   4 254.357 13.1530   3
  18  -8   4 2.79472 5.85672   2
  18  -8   4 -2.0492 5.60054   3
 -18  -8  -4 26.0156 6.01769   4
 -18  -8  -4 4.56801 6.18750   2
  -3  -9   4 3.22751 5.83101   2
   1  -9  -4 -3.5167 7.35628   4
  -1  -9   4 13.6314 6.15431   2
   1  -9  -4 18.1458 6.58863   2
   1  -9   4 7.27770 6.28834   2
  -1  -9  -4 5.74384 7.41060   4
  -1  -9  -4 16.7966 6.65880   2
  42   0  -5 -4.4809 5.67280   3
  40   0  -5 13.0684 5.72064   3
  38   0  -5 -2.0621 8.04392   3
  36   0  -5 -0.8153 5.16280   3
  34   0  -5 5.29581 4.76911   3
  32   0  -5 3.24694 4.40684   3
  32   0  -5 2.46757 4.16732   4
  30   0  -5 -4.0788 4.13174   3
 -30   0   5 -0.5822 3.83466   3
  30   0  -5 3.29132 3.91064   4
 -30   0   5 5.69869 3.34563   2
 -28   0   5 -1.2637 2.96658   2
 -28   0   5 2.04324 4.47593   3
  28   0  -5 1.14331 3.98557   3
  28   0  -5 -2.0255 3.67330   4
 -26   0   5 -8.0704 3.01788   2
 -26   0   5 18.5350 3.85423   3
  26   0  -5 2.15501 3.67982   3
 -26   0   5 -0.9868 2.84022   2
  26   0  -5 4.20195 3.44087   4
 -24   0   5 -3.5036 2.92879   2
  24   0  -5 -0.9365 3.40239   3
 -24   0   5 1.18284 3.35857   3
  24   0  -5 1.59937 3.05046   4
 -24   0   5 0.04712 2.71672   2
 -22   0   5 0.75120 3.09360   3
  22   0  -5 0.20176 2.92553   4
 -22   0   5 -5.6716 2.69095   2
 -22   0   5 -4.0061 2.43413   2
  22   0  -5 -0.1104 3.13393   3
 -20   0   5 1.74267 2.89670   3
 -20   0   5 -5.6719 2.41827   2
  20   0  -5 3.07723 2.72198   4
  20   0  -5 -1.1725 2.82517   3
 -20   0   5 1.47378 2.91476   2
  18   0  -5 -1.8683 2.39245   4
 -18   0   5 -2.3894 2.20760   2
  18   0  -5 0.46156 2.61184   3
 -18   0   5 -0.2081 2.04625   2
 -18   0   5 1.55787 2.64395   3
  16   0  -5 1.41787 2.36412   4
 -16   0   5 0.54929 2.07441   2
  16   0  -5 -4.6314 2.46699   3
 -16   0   5 -0.1188 2.56866   3
 -16   0   5 -1.1506 2.55543   4
 -16   0   5 -4.1023 1.86587   2
 -14   0   5 -0.4040 2.58802   4
 -14   0   5 -2.9342 2.01673   2
 -14   0   5 -2.0716 1.83092   2
  14   0  -5 -0.1252 2.44938   3
 -14   0   5 -0.3058 2.51735   3
  14   0  -5 -1.7637 2.34809   4
 -12   0   5 2.86920 2.38437   4
  12   0  -5 -1.5714 2.38966   3
 -12   0   5 1.55353 2.46428   3
 -12   0   5 0.03643 1.96226   2
  12   0  -5 1.47270 2.32832   4
 -12   0   5 -1.8299 1.80786   2
 -10   0   5 1.34560 2.30273   3
 -10   0   5 1.53890 1.81803   2
 -10   0   5 1.56389 2.49518   4
 -10   0   5 -0.5329 1.76186   2
  10   0  -5 -1.3827 2.20369   3
  10   0  -5 3.19889 2.23070   4
  -8   0   5 2.43861 1.70231   2
   8   0  -5 -1.4359 2.06466   3
  -8   0   5 2.50737 2.43350   4
   8   0  -5 0.37659 2.18090   4
  -8   0   5 1.18873 1.66385   2
  -8   0   5 -2.6066 2.29181   3
  -6   0   5 -1.6687 2.25407   3
   6   0  -5 1.80942 2.06482   4
  -6   0   5 -0.6717 2.28147   4
   6   0  -5 1.27877 1.58722   2
   6   0  -5 0.91086 1.54980   2
  -6   0   5 0.71050 1.59024   2
   6   0  -5 2.19128 2.14152   3
  -4   0   5 0.20654 1.40222   5
  -4   0   5 3.68749 2.18919   3
  -4   0   5 1.47592 2.21898   4
   4   0  -5 0.37388 1.50959   2
   4   0  -5 -1.2590 2.04789   4
  -4   0   5 1.51406 1.61726   2
   4   0  -5 1.15386 1.24083   5
   2   0  -5 1.29983 1.64372   2
  -2   0   5 2.09126 1.77307   2
   2   0  -5 2.20321 1.38774   5
  -2   0   5 0.11877 1.48898   5
  -2   0   5 0.87638 2.19404   4
   2   0  -5 1.29382 1.87871   4
   0   0  -5 0.70537 1.56678   2
   0   0  -5 -0.9584 1.85917   4
   0   0   5 1.59323 1.75369   2
   0   0   5 -1.4179 1.93091   4
   0   0  -5 0.00912 1.67049   5
   0   0   5 -0.3824 1.61961   5
   2   0   5 1.64453 1.84235   5
  -2   0  -5 0.28802 1.62441   2
  -2   0  -5 3.74675 1.71284   5
   2   0   5 2.60699 1.99576   2
  -2   0  -5 0.93649 1.80866   4
   2   0   5 -2.5185 1.86808   4
   4   0   5 6.28677 2.13373   5
  -4   0  -5 0.44391 1.71122   2
  -4   0  -5 4.76248 1.85410   5
   4   0   5 3.24308 2.04670   2
   4   0   5 2.56664 1.90269   4
   6   0   5 -0.3330 2.05617   2
   6   0   5 1.24307 2.16699   5
   6   0   5 1.07667 1.74152   4
  -6   0  -5 -1.7609 1.82115   5
  -6   0  -5 0.93655 1.85029   2
   8   0   5 0.75186 2.29018   5
   8   0   5 0.99843 2.10143   2
  -8   0  -5 -0.9326 1.94310   5
   8   0   5 -0.0958 1.75307   4
  -8   0  -5 2.32125 1.82487   2
  10   0   5 1.88267 2.48099   5
  10   0   5 -0.9183 2.46859   3
 -10   0  -5 0.03449 1.91637   2
  10   0   5 1.62750 2.16394   2
 -10   0  -5 4.02246 2.21734   5
 -12   0  -5 -0.6961 2.24482   5
  12   0   5 -0.5938 2.62732   3
  12   0   5 3.60249 2.23822   2
 -12   0  -5 1.51965 2.04776   2
  12   0   5 -1.1285 2.50228   5
 -14   0  -5 1.93051 2.19576   2
  14   0   5 1.98335 2.69626   3
  14   0   5 6.66801 2.27030   2
  14   0   5 5.81426 2.67570   5
  16   0   5 8.63126 2.94635   3
  16   0   5 -0.2285 2.17640   2
  16   0   5 -0.9382 2.16261   2
  16   0   5 3.55685 2.74706   5
 -16   0  -5 -0.4729 2.46144   5
 -16   0  -5 -4.5366 2.09707   2
  18   0   5 1.70713 2.35385   2
  18   0   5 0.14629 2.95548   5
  18   0   5 -1.7015 2.20038   2
  18   0   5 -3.5889 2.95442   3
 -18   0  -5 0.44422 2.31815   2
 -20   0  -5 0.21536 2.51400   2
  20   0   5 -2.6286 2.11349   4
  20   0   5 4.06977 3.26580   3
  20   0   5 4.75759 3.62600   5
  22   0   5 0.36265 3.44193   5
 -22   0  -5 1.10212 2.74315   2
  22   0   5 7.38864 5.89708   3
  24   0   5 0.37119 3.90764   5
 -24   0  -5 3.00544 2.98164   2
  24   0   5 -0.1241 3.90734   3
  26   0   5 4.03660 4.04412   5
  26   0   5 2.77940 4.07908   3
 -26   0  -5 1.92029 3.90585   2
  28   0   5 2.04456 4.20426   5
 -28   0  -5 2.57696 3.25018   2
  28   0   5 -5.1790 4.24705   3
  30   0   5 0.63210 4.44077   5
  30   0   5 -2.6756 4.57193   3
  32   0   5 -7.5268 4.69614   3
  32   0   5 -1.5574 4.74475   5
  34   0   5 5.92016 5.16131   5
  34   0   5 9.97696 5.55955   3
  36   0   5 -9.6289 5.49502   3
  36   0   5 -1.3138 5.12194   5
  38   0   5 10.7700 5.98671   3
  38   0   5 -6.0039 5.66192   5
  40   0   5 4.47383 5.64603   5
  40   0   5 7.72460 6.08384   3
  41  -1  -5 51.5171 7.02854   4
  41  -1  -5 46.6148 7.73613   3
  39  -1  -5 60.3430 7.01828   4
  39  -1  -5 53.7472 7.11046   3
  39   1  -5 50.0372 6.13342   3
  37  -1  -5 129.912 9.88142   4
  37  -1  -5 126.061 10.0158   3
  37   1  -5 100.067 8.51993   3
  35  -1  -5 71.2425 7.19438   3
  35  -1  -5 69.1557 7.91314   4
  35   1  -5 71.9238 7.02340   3
 -33  -1   5 36.3623 5.15088   3
  33  -1  -5 47.4170 6.11560   3
  33  -1  -5 51.6500 5.84562   4
 -33  -1   5 50.6379 5.03028   2
  33  -1  -5 66.2196 5.20815   5
  33   1  -5 73.7121 6.53629   3
  31  -1  -5 199.084 9.28294   5
  31  -1  -5 200.304 9.97103   4
 -31  -1   5 193.823 10.5742   3
  31  -1  -5 210.040 10.5337   3
  31   1  -5 170.261 9.13772   4
  31   1  -5 186.055 9.52751   3
  29  -1  -5 142.980 7.38001   5
  29  -1  -5 154.181 8.85991   3
 -29  -1   5 140.882 7.90502   3
  29  -1  -5 141.579 8.17355   4
  29   1  -5 140.111 7.79300   3
  29   1  -5 128.352 7.44832   4
 -29   1   5 148.177 7.53782   2
 -27  -1   5 38.2694 4.24951   3
  27  -1  -5 41.9151 4.99026   3
  27  -1  -5 44.2840 4.78999   4
  27  -1  -5 46.7722 4.66996   5
 -27  -1   5 44.4953 4.13392   2
  27   1  -5 41.6329 4.29442   3
 -27   1   5 42.7422 4.21662   2
 -27   1   5 49.5180 4.92340   3
  27   1  -5 41.6344 4.89122   4
  25  -1  -5 4.89353 3.66098   4
  25  -1  -5 3.20719 2.88222   5
  25  -1  -5 0.30893 3.81035   3
 -25  -1   5 0.81268 3.21053   3
  25   1  -5 -0.6508 3.14629   4
  25   1  -5 -0.0146 3.14292   3
 -25   1   5 -2.3683 3.34198   2
 -25   1   5 -5.2881 4.61889   3
 -25   1   5 -0.6719 2.91715   2
 -23  -1   5 46.3830 4.74641   3
  23  -1  -5 47.1744 4.24864   5
  23  -1  -5 39.7342 4.93689   4
  23  -1  -5 50.6706 5.77748   3
 -23   1   5 45.3497 4.23878   2
  23   1  -5 46.2228 4.75352   3
 -23   1   5 46.8824 4.42578   2
  23   1  -5 46.5328 4.44319   4
 -23   1   5 50.1782 5.55821   3
  21  -1  -5 122.902 7.28012   3
 -21  -1   5 123.138 6.55437   3
  21  -1  -5 134.963 6.75663   4
  21  -1  -5 129.996 5.81110   2
 -21  -1   5 121.336 6.34380   4
  21  -1  -5 119.991 6.07959   5
 -21   1   5 120.087 6.98152   3
  21   1  -5 126.343 6.28176   4
 -21   1   5 131.952 6.60816   2
  21   1  -5 122.982 6.48004   3
 -21   1   5 132.217 6.35730   2
 -19  -1   5 552.370 21.2777   3
  19  -1  -5 535.294 20.5242   2
  19  -1  -5 549.188 21.2324   3
 -19  -1   5 522.643 20.7530   4
  19  -1  -5 564.466 21.0608   4
  19  -1  -5 546.459 20.5181   2
  19   1  -5 523.089 20.7782   4
 -19   1   5 558.965 20.9163   2
 -19   1   5 551.026 20.7981   2
 -19   1   5 571.515 21.2453   3
  19   1  -5 529.237 20.7567   3
  17  -1  -5 66.6656 5.27754   3
  17  -1  -5 66.6497 3.97933   2
 -17  -1   5 70.5475 4.53018   3
  17  -1  -5 73.1861 4.01489   2
 -17  -1   5 77.1158 4.59431   4
  17  -1  -5 70.7878 4.77756   4
  17   1  -5 69.8688 4.26614   4
 -17   1   5 73.8023 5.14381   3
  17   1  -5 64.3862 4.42018   3
 -17   1   5 70.7207 4.37987   2
 -17   1   5 51.6370 4.64976   2
  15  -1  -5 300.484 12.5521   3
  15  -1  -5 308.184 11.9519   2
  15  -1  -5 308.917 11.8999   2
 -15  -1   5 305.060 12.1516   3
 -15  -1   5 305.498 12.1689   4
  15  -1  -5 308.474 12.3641   4
 -15   1   5 316.416 12.2181   2
  15   1  -5 298.543 12.0641   3
  15   1  -5 309.251 12.1290   4
 -15   1   5 315.975 12.5204   3
  13  -1  -5 31.4509 2.54787   2
  13  -1  -5 25.5147 3.15387   3
  13  -1  -5 32.5623 3.21900   4
 -13  -1   5 27.8185 2.79841   3
 -13  -1   5 26.8361 3.34652   4
  13  -1  -5 28.8881 2.73111   2
  13   1  -5 29.5535 3.28653   3
  13   1  -5 33.9276 2.89054   4
 -13   1   5 29.0074 2.79478   2
 -13   1   5 28.2684 2.92810   2
 -13   1   5 30.8482 3.09945   3
 -11  -1   5 3.97109 2.30899   4
 -11  -1   5 -0.3618 2.20373   3
  11  -1  -5 2.18039 2.50640   4
  11  -1  -5 -2.1262 1.93333   2
  11  -1  -5 0.48962 2.65389   3
  11  -1  -5 -0.9584 2.08207   2
  11   1  -5 1.59458 2.28460   4
 -11   1   5 0.82324 2.37103   2
 -11   1   5 2.44952 2.62542   3
 -11   1   5 -0.3045 2.07576   2
   9  -1  -5 74.7538 4.99995   3
  -9  -1   5 85.1209 4.48108   4
   9  -1  -5 76.9409 4.34289   2
   9  -1  -5 77.2731 5.00648   4
  -9  -1   5 84.3798 4.35115   3
   9  -1  -5 78.5228 4.22976   2
  -9   1   5 74.7786 4.34645   2
   9   1  -5 79.7426 4.35424   4
  -9   1   5 89.0733 4.64557   2
  -9   1   5 85.0124 4.96135   3
   7  -1  -5 1599.74 61.1417   2
   7  -1  -5 1653.74 61.3176   4
   7  -1  -5 1702.54 61.2922   3
   7  -1  -5 1653.63 61.1251   2
  -7  -1   5 1730.76 61.2442   4
  -7   1   5 1647.72 61.3244   4
  -7   1   5 1676.87 61.2840   3
  -7   1   5 1677.42 61.1801   2
   7   1  -5 1642.11 61.2305   4
   5  -1  -5 2655.73 95.5358   3
   5  -1  -5 2504.97 95.4417   2
  -5  -1   5 2664.67 95.5461   4
  -5   1   5 2598.72 95.5279   3
   3  -1  -5 1386.77 50.6082   4
  -3  -1   5 1340.02 50.3202   2
   3  -1  -5 1418.50 50.5359   3
   3  -1  -5 1366.90 50.4577   2
  -3  -1   5 1385.14 50.5732   4
  -3   1   5 1339.83 50.5882   4
   3   1  -5 1342.45 50.5807   4
  -3   1   5 1406.89 50.5417   3
  -3   1   5 1373.86 50.4901   2
  -1  -1   5 3702.06 128.682   4
  -1  -1   5 3485.74 128.471   2
   1   1  -5 3355.02 128.441   2
   1  -1   5 6085.01 223.305   1
  -1  -1  -5 6114.81 223.400   1
  -1   1  -5 6000.81 223.151   1
   1   1   5 5889.24 223.137   1
  -3  -1  -5 1719.39 62.1135   5
  -3  -1  -5 1707.14 62.0690   2
   3  -1   5 1710.05 62.1167   2
   3  -1   5 1654.52 62.0792   5
  -3  -1  -5 1674.41 62.0453   4
   3   1   5 1751.63 62.1431   5
   3   1   5 1680.11 62.0563   2
  -3   1  -5 1700.80 62.0988   2
   3   1   5 1634.79 62.0468   4
   5  -1   5 1596.52 59.7956   5
   5  -1   5 1639.15 59.8217   2
  -5  -1  -5 1639.34 59.7364   2
  -5  -1  -5 1648.27 59.6657   4
  -5  -1  -5 1697.13 59.8228   5
   5   1   5 1681.77 59.8406   5
   5   1   5 1488.18 59.6465   4
   5   1   5 1618.38 59.7191   2
  -5   1  -5 1648.82 59.8193   2
   7  -1   5 191.720 7.71880   2
   7  -1   5 179.319 7.67200   5
  -7  -1  -5 189.725 7.58680   5
  -7  -1  -5 180.931 7.42685   2
   7   1   5 187.642 7.73121   5
   7   1   5 187.365 7.43503   2
  -7   1  -5 182.406 7.63448   2
   9  -1   5 113.140 5.44924   5
   9  -1   5 112.539 5.48421   2
  -9  -1  -5 118.790 5.34121   5
   9  -1   5 108.778 6.13223   3
  -9  -1  -5 114.221 5.05565   2
   9   1   5 118.840 5.05150   2
  -9   1  -5 107.706 5.39184   2
   9   1   5 117.887 5.53667   5
 -11  -1  -5 96.3886 4.76527   5
  11  -1   5 93.7951 4.92611   5
  11  -1   5 92.0173 4.93292   2
  11  -1   5 93.6492 5.80213   3
 -11  -1  -5 97.0405 4.42356   2
  11   1   5 88.1260 4.95737   5
 -11   1  -5 95.9653 4.83849   2
  11   1   5 89.6275 4.81329   3
  13  -1   5 231.235 10.1063   3
 -13  -1  -5 237.101 9.40993   5
  13  -1   5 243.433 9.45127   2
 -13  -1  -5 233.974 9.16914   2
  13  -1   5 229.889 9.47924   5
  13   1   5 225.677 9.54758   5
  13   1   5 221.269 9.42777   3
 -13   1  -5 237.939 9.46158   2
  15  -1   5 15.0793 2.59288   2
  15  -1   5 8.82113 2.53306   2
  15  -1   5 9.56531 3.32799   3
  15  -1   5 12.5252 2.58960   5
 -15  -1  -5 17.3871 2.18449   2
 -15  -1  -5 17.5147 2.75294   5
  15   1   5 8.80642 2.53152   3
  15   1   5 14.7775 2.85897   5
 -15   1  -5 15.1985 2.57497   2
  17  -1   5 1052.02 41.4974   2
  17  -1   5 1112.72 41.4788   3
  17  -1   5 1100.99 41.4856   5
  17  -1   5 1100.02 41.0675   2
 -17  -1  -5 1159.11 41.1176   5
  17   1   5 1065.34 41.0560   3
  17   1   5 1126.06 41.2117   5
 -17   1  -5 1132.84 41.1472   2
  19  -1   5 97.4778 6.46034   2
 -19  -1  -5 88.2876 4.81881   2
  19  -1   5 88.8912 8.79454   3
  19  -1   5 91.0590 5.29697   2
 -19  -1  -5 91.5860 5.34155   5
  19  -1   5 92.8029 5.56302   5
  19   1   5 87.1143 5.67271   5
 -19   1  -5 92.4342 5.32611   2
  19   1   5 88.3196 5.48374   3
  21  -1   5 435.272 18.0751   2
 -21  -1  -5 462.529 17.8497   2
 -21  -1  -5 462.191 18.0250   5
  21  -1   5 476.246 18.7537   3
  21  -1   5 468.726 18.2157   5
  21   1   5 468.556 18.2525   5
  21   1   5 457.790 18.1072   3
 -21   1  -5 483.312 18.1927   2
  23  -1   5 219.993 10.2324   5
 -23  -1  -5 237.091 10.2424   5
  23  -1   5 247.122 11.1196   3
 -23  -1  -5 222.159 9.65687   2
  23  -1   5 227.115 9.96981   2
  23  -1   5 228.262 9.98814   2
  23   1   5 216.870 10.1611   3
  23   1   5 232.498 10.3381   5
 -23   1  -5 235.750 10.8483   2
  25  -1   5 116.358 7.54502   5
 -25  -1  -5 110.786 6.23629   2
  25  -1   5 123.779 8.16842   3
  25  -1   5 108.922 6.66331   2
  25  -1   5 124.864 6.90614   2
  25  -1   5 118.054 6.50628   4
  25   1   5 118.744 7.37892   5
 -25   1  -5 129.436 6.99032   2
  25   1   5 117.060 6.97103   3
  27  -1   5 21.0320 4.98130   3
  27  -1   5 32.0043 4.05271   4
  27  -1   5 34.3231 4.51879   2
  27  -1   5 36.3248 4.91080   5
 -27  -1  -5 36.8199 3.95716   2
  27   1   5 29.0430 4.34415   3
  27   1   5 35.5497 4.66348   5
  29  -1   5 20.8564 4.97563   5
 -29  -1  -5 16.3774 3.51467   2
  29  -1   5 17.0096 3.81185   4
  29  -1   5 16.9804 5.18089   3
  29   1   5 10.7814 4.09704   3
  29   1   5 17.7980 4.46316   5
  31  -1   5 65.4090 5.44622   4
  31  -1   5 70.1054 7.10528   5
  31  -1   5 66.5742 6.73425   3
  31   1   5 60.0236 6.54302   3
  31   1   5 70.6177 6.83890   5
  33  -1   5 8.42737 4.97417   5
  33  -1   5 12.4397 5.63423   3
  33   1   5 3.63753 4.61157   3
  33   1   5 6.88855 5.34220   5
  35  -1   5 57.0743 6.38445   5
  35  -1   5 56.2713 7.63179   3
  35   1   5 42.2846 6.76628   5
  35   1   5 49.9844 5.72882   3
  37  -1   5 162.049 11.8957   3
  37  -1   5 152.143 9.84616   5
  37   1   5 144.864 9.50999   3
  37   1   5 162.356 11.1834   5
  39  -1   5 10.7218 5.64509   5
  39  -1   5 8.34502 6.57572   3
  39   1   5 11.6524 6.83299   5
  39   1   5 2.64171 5.22093   3
  41   1   5 70.5043 7.20693   3
  40  -2  -5 48.1020 7.50680   4
  40  -2  -5 48.2386 5.93851   5
  40  -2  -5 53.8801 8.20241   3
  38  -2  -5 8.02127 6.57198   3
  38  -2  -5 4.78015 5.62678   4
  38  -2  -5 -2.9756 4.78446   5
  36  -2  -5 12.8604 4.75917   5
  36  -2  -5 2.96514 5.81689   3
  36  -2  -5 24.8395 5.92188   4
  34  -2  -5 3.69117 5.11183   4
  34  -2  -5 5.76310 5.30927   3
  34  -2  -5 5.53260 4.22976   5
  32  -2  -5 9.02792 4.17414   5
  32  -2  -5 12.8517 5.00889   4
  32  -2  -5 5.98632 5.29599   3
  30  -2  -5 25.2198 4.23850   5
  30  -2  -5 25.2496 5.27141   3
 -30  -2   5 17.3372 3.66121   3
  30  -2  -5 23.8542 4.94616   4
  28  -2  -5 116.673 8.18281   3
  28  -2  -5 112.571 6.72759   2
  28  -2  -5 113.192 6.31015   2
  28  -2  -5 108.219 7.49896   4
  28  -2  -5 117.940 7.00580   5
  26  -2  -5 5.00643 2.91408   2
 -26  -2   5 5.55181 2.94501   3
  26  -2  -5 8.74550 3.71098   5
  26  -2  -5 5.93867 3.31803   2
  26  -2  -5 7.20841 4.38438   3
  26  -2  -5 5.69750 3.97584   4
 -26   2   5 7.79826 3.67386   2
  24  -2  -5 100.432 6.21316   2
 -24  -2   5 99.2513 5.93771   3
  24  -2  -5 110.375 6.90871   4
 -24  -2   5 119.399 5.93150   4
  24  -2  -5 117.612 7.66113   3
  24  -2  -5 96.1177 5.96240   2
 -24   2   5 107.883 7.38918   3
 -24   2   5 107.363 6.43833   2
  22  -2  -5 36.9114 3.81255   2
  22  -2  -5 32.6059 3.51648   2
  22  -2  -5 35.9699 4.54291   3
 -22  -2   5 41.6595 4.20529   3
  22  -2  -5 41.9994 5.29272   4
 -22   2   5 36.9825 3.87529   2
 -22   2   5 34.0662 4.18659   2
 -22   2   5 36.7736 5.54437   3
 -20  -2   5 39.2194 3.78920   3
  20  -2  -5 40.5747 3.71979   2
  20  -2  -5 44.0664 3.62453   2
 -20  -2   5 46.9557 4.28922   4
  20  -2  -5 37.9421 4.39880   3
 -20   2   5 36.4515 3.99073   2
 -20   2   5 47.4460 3.88902   2
 -20   2   5 38.1274 4.20311   3
 -18  -2   5 16.5409 2.34061   3
  18  -2  -5 12.8549 3.43683   3
 -18  -2   5 15.7920 2.74197   4
  18  -2  -5 12.5875 2.74226   2
  18  -2  -5 16.1955 3.67707   4
 -18   2   5 9.03203 3.16366   3
 -18   2   5 15.3439 3.23134   2
 -18   2   5 11.0306 2.87141   2
  16  -2  -5 3.59003 2.47267   2
  16  -2  -5 5.64576 3.26716   3
  16  -2  -5 3.24984 2.71228   2
 -16  -2   5 7.01414 2.02019   3
  16  -2  -5 5.81397 3.34454   4
 -16  -2   5 8.97686 2.45417   4
 -16   2   5 4.51614 3.02388   2
 -16   2   5 4.45493 2.58878   2
 -16   2   5 7.17871 2.99880   3
  14  -2  -5 5.58081 2.72454   2
 -14  -2   5 6.38810 1.93757   3
 -14  -2   5 7.45899 2.42058   4
  14  -2  -5 9.08069 2.99103   3
  14  -2  -5 5.58421 2.54054   2
  14  -2  -5 7.98287 3.27360   4
 -14   2   5 3.75770 2.80726   3
 -14   2   5 6.08456 2.44963   2
 -14   2   5 -0.3429 2.70802   2
  12  -2  -5 657.771 25.4484   2
 -12  -2   5 690.183 25.0860   4
  12  -2  -5 668.428 25.3638   3
  12  -2  -5 661.028 25.4412   4
 -12  -2   5 656.711 24.7961   3
  12  -2  -5 655.491 25.0988   2
 -12   2   5 653.736 25.1179   2
 -12   2   5 689.922 25.2296   2
 -12   2   5 672.470 25.3378   3
  10  -2  -5 12.0523 2.61718   2
  10  -2  -5 19.7323 3.34283   4
  10  -2  -5 17.7960 2.61587   2
 -10  -2   5 23.1586 2.85936   4
  10  -2  -5 13.3279 2.91550   3
 -10   2   5 15.7644 2.95737   3
 -10   2   5 14.6734 2.69883   2
   8  -2  -5 258.944 10.8528   4
   8  -2  -5 247.148 10.3601   2
   8  -2  -5 252.065 10.6415   3
   8  -2  -5 259.049 10.3785   2
  -8  -2   5 266.005 10.3646   4
  -8   2   5 259.755 10.6162   3
  -8   2   5 258.316 10.4446   2
   6  -2  -5 32.5762 3.10246   3
   6  -2  -5 31.1527 2.96364   2
   6  -2  -5 34.6033 3.59670   4
  -6  -2   5 34.0848 3.58630   4
   6  -2  -5 32.8656 2.87072   2
  -6   2   5 34.9548 3.05273   3
  -6   2   5 36.3428 3.17005   2
   4  -2  -5 341.205 13.3132   2
   4  -2  -5 345.235 13.7024   4
   4  -2  -5 342.708 13.3417   2
  -4  -2   5 328.981 12.9646   2
   4  -2  -5 357.086 13.4316   3
  -4   2   5 347.701 13.3856   2
  -4   2   5 346.748 13.4205   3
  -2  -2   5 -0.6065 1.80664   2
   2  -2  -5 4.11465 2.12837   2
   2  -2  -5 -1.9187 2.09515   3
   2  -2  -5 -0.2868 2.66734   4
  -2   2   5 0.91738 2.28868   2
   2   2  -5 1.72938 1.69602   2
  -2   2   5 0.21710 2.20418   3
   0  -2   5 231.728 9.45706   2
   0  -2  -5 235.458 9.51786   2
   0  -2  -5 252.755 9.53862   3
   0  -2  -5 243.495 9.83618   4
   0  -2  -5 240.293 9.61150   5
   0   2   5 243.352 9.50023   3
   0   2   5 235.077 9.59284   2
   0   2  -5 236.454 9.38828   2
  -2  -2  -5 2.88608 2.00935   2
  -2  -2  -5 11.5155 2.33697   5
   2  -2   5 1.84249 2.16069   2
  -2  -2  -5 4.55005 2.44726   4
   2   2   5 1.55578 2.08667   2
   2   2   5 2.90231 1.87694   3
  -2   2  -5 5.63215 2.05106   2
  -4  -2  -5 13.1245 2.37679   5
  -4  -2  -5 11.4928 2.44277   4
  -4  -2  -5 11.9118 1.97659   2
   4  -2   5 14.9395 2.40115   2
   4   2   5 6.96399 2.04834   2
  -4   2  -5 14.1406 2.29709   2
   6  -2   5 1002.90 36.4466   2
   6  -2   5 983.473 36.6490   3
  -6  -2  -5 997.161 36.4118   5
  -6  -2  -5 950.895 36.2512   4
  -6  -2  -5 972.399 36.2577   2
   6   2   5 977.734 36.4450   5
  -6   2  -5 992.633 36.4229   2
  -8  -2  -5 1370.35 52.6634   4
   8  -2   5 1427.05 52.9527   2
   8  -2   5 1450.82 53.1917   3
  -8  -2  -5 1488.67 52.9480   5
  -8  -2  -5 1401.85 52.7505   2
  -8   2  -5 1445.98 53.0011   2
   8   2   5 1463.22 52.9589   5
 -10  -2  -5 82.3400 4.03567   2
  10  -2   5 77.2068 4.72704   2
 -10  -2  -5 83.1820 4.47540   5
  10  -2   5 77.5682 5.61391   3
 -10   2  -5 81.1663 4.71433   2
  10   2   5 77.1302 4.73853   5
 -12  -2  -5 1615.97 58.8871   2
  12  -2   5 1577.31 59.4101   3
  12  -2   5 1585.56 59.1276   2
  12  -2   5 1570.82 59.1246   5
  12   2   5 1634.09 59.1143   5
 -12   2  -5 1629.91 59.1877   2
  14  -2   5 767.049 29.6659   2
 -14  -2  -5 787.184 29.5487   5
 -14  -2  -5 772.150 29.3052   2
  14  -2   5 790.756 30.0402   3
  14   2   5 813.253 29.6146   5
 -14   2  -5 804.456 29.6817   2
 -16  -2  -5 32.0677 3.17904   5
  16  -2   5 23.8087 4.09891   3
  16  -2   5 32.2509 3.45877   5
 -16  -2  -5 29.2512 2.64562   2
  16  -2   5 27.6379 3.36481   2
  16  -2   5 26.1785 3.51101   2
 -16   2  -5 36.4991 3.45769   2
  16   2   5 25.0552 3.39091   5
  18  -2   5 22.2365 4.33616   3
  18  -2   5 32.3232 3.81061   5
  18  -2   5 23.1635 3.74617   2
  18  -2   5 32.3227 3.64029   2
 -18  -2  -5 37.2858 3.40982   5
 -18   2  -5 37.2827 3.84721   2
  18   2   5 31.9924 3.98654   5
 -20  -2  -5 62.7939 4.38197   2
  20  -2   5 67.3531 5.72345   2
  20  -2   5 70.8392 5.46270   5
  20  -2   5 70.2455 6.72933   3
 -20  -2  -5 62.9095 5.00599   5
  20  -2   5 74.4385 5.46239   2
 -20   2  -5 73.0575 5.74291   2
  20   2   5 76.0802 5.52731   5
  22  -2   5 7.89719 3.65354   5
  22  -2   5 -0.1753 4.60693   3
 -22  -2  -5 7.02834 3.06783   5
  22  -2   5 6.30914 3.73678   2
  22  -2   5 5.58954 3.47001   2
 -22  -2  -5 6.49538 2.66668   2
 -22   2  -5 8.80329 3.63027   2
  22   2   5 7.79387 4.12378   5
  24  -2   5 -0.9434 3.76879   2
 -24  -2  -5 1.39288 2.67712   2
 -24  -2  -5 -0.2041 3.25840   5
  24  -2   5 1.02977 3.58737   2
  24  -2   5 1.39550 3.86058   5
  24  -2   5 0.91797 4.64463   3
  24   2   5 -4.2687 4.00221   5
  26  -2   5 20.4965 5.15107   3
 -26  -2  -5 29.9054 4.16190   5
 -26  -2  -5 25.1527 3.43356   2
  26  -2   5 32.1440 4.35828   2
  26  -2   5 24.0492 4.54368   5
  26  -2   5 36.9503 4.39652   2
  26   2   5 30.9765 4.91758   5
  28  -2   5 18.7665 4.26506   2
  28  -2   5 8.99437 4.96863   3
 -28  -2  -5 9.63653 3.19892   2
  28  -2   5 11.6912 4.54577   5
  28  -2   5 17.2985 4.56245   4
 -28  -2  -5 20.8878 4.76826   5
  28  -2   5 9.83316 4.02407   2
  28   2   5 13.8890 4.58197   5
 -30  -2  -5 16.3430 3.54340   2
  30  -2   5 26.3875 4.60392   2
  30  -2   5 15.8447 5.67554   3
  30  -2   5 19.0244 4.68843   4
  30  -2   5 33.8615 5.34958   5
  30  -2   5 20.9173 4.08994   2
  30   2   5 25.0797 5.55880   5
  32  -2   5 27.9174 5.56584   5
  32  -2   5 33.9549 5.20666   4
  32  -2   5 24.2380 4.83774   2
  32  -2   5 21.7235 4.04353   2
  32   2   5 19.5660 5.27135   5
  34  -2   5 5.76283 5.55687   5
  34  -2   5 0.54043 6.07269   3
  34  -2   5 4.37028 4.67141   4
  34   2   5 8.62438 5.07724   5
  36  -2   5 43.3901 7.68964   3
  36  -2   5 51.7172 5.60171   4
  36  -2   5 37.6382 6.55573   5
  36   2   5 40.2262 6.12426   5
  38  -2   5 8.71068 4.82977   4
  38  -2   5 9.76421 5.60640   5
  38  -2   5 12.8132 7.42216   3
  38   2   5 5.91335 5.11814   5
  40  -2   5 3.82426 5.67835   5
  40  -2   5 3.34873 7.77727   3
  40   2   5 9.61280 5.43655   5
  39  -3  -5 15.0966 6.90834   4
  39  -3  -5 8.46584 7.33096   3
  39  -3  -5 4.55374 5.07678   5
  37  -3  -5 8.00102 6.30578   3
  37  -3  -5 -3.3327 6.23514   4
  37  -3  -5 -0.6241 5.66680   5
  35  -3  -5 9.72185 5.91046   3
  35  -3  -5 9.25856 4.91184   5
  35  -3  -5 12.2731 5.81850   4
  33  -3  -5 46.6167 5.56986   5
  33  -3  -5 38.7788 6.03466   2
  33  -3  -5 44.9077 6.90132   3
  33  -3  -5 52.3649 6.54844   4
  33  -3  -5 48.8635 5.14057   2
  31  -3  -5 183.299 11.0288   3
  31  -3  -5 189.702 10.5740   4
  31  -3  -5 186.321 9.85852   5
  31  -3  -5 174.065 9.42028   2
  29  -3  -5 19.2959 5.22708   3
  29  -3  -5 21.1615 4.80589   5
  29  -3  -5 20.3942 4.03256   2
  29  -3  -5 18.6441 6.54305   2
  29  -3  -5 10.8768 5.00639   4
  27  -3  -5 27.8428 4.15207   2
  27  -3  -5 42.0697 4.48082   2
  27  -3  -5 27.3306 5.27106   4
  27  -3  -5 29.3813 5.23821   3
  25  -3  -5 508.186 20.0375   4
 -25  -3   5 409.574 18.7181   4
  25  -3  -5 512.030 19.2522   2
  25  -3  -5 505.774 20.1399   3
  25  -3  -5 502.319 19.4041   2
  23  -3  -5 1.88612 4.10071   3
  23  -3  -5 5.45448 3.53723   2
  23  -3  -5 -0.1344 3.22905   2
  23  -3  -5 -1.2855 4.40732   4
 -23  -3   5 7.48132 3.07437   4
  21  -3  -5 241.597 11.3653   3
  21  -3  -5 242.892 10.6653   2
  21  -3  -5 243.232 10.5013   2
 -21  -3   5 225.805 10.0256   4
  21  -3  -5 243.471 11.3227   4
 -21   3   5 245.857 11.2937   3
 -21   3   5 234.960 10.5659   2
  19  -3  -5 619.730 24.7797   3
  19  -3  -5 609.734 24.2437   2
  19  -3  -5 657.559 24.3702   2
 -19  -3   5 587.559 24.0644   4
  19  -3  -5 640.922 24.9390   4
 -19   3   5 676.890 24.9163   3
 -19   3   5 611.919 25.9985   2
 -19   3   5 660.393 24.5694   2
 -17  -3   5 533.220 21.1562   4
  17  -3  -5 527.576 21.2398   2
  17  -3  -5 560.690 21.9312   4
  17  -3  -5 557.722 21.7505   3
  17  -3  -5 563.011 21.3665   2
 -17   3   5 564.441 21.5278   2
 -17   3   5 536.122 21.3231   2
 -17   3   5 568.431 21.7215   3
  15  -3  -5 604.714 23.5200   2
  15  -3  -5 610.155 23.8849   3
 -15  -3   5 643.298 23.4808   4
  15  -3  -5 606.359 23.5411   2
  15  -3  -5 614.097 24.0225   4
 -15   3   5 615.801 23.8487   3
 -15   3   5 601.908 23.5422   2
 -15   3   5 627.167 23.7075   2
  13  -3  -5 18.9032 3.21074   2
  13  -3  -5 8.60159 5.95951   3
 -13  -3   5 25.5540 3.52032   4
  13  -3  -5 17.9768 3.14661   2
 -13   3   5 21.6543 3.39217   2
 -13   3   5 25.3522 3.50504   3
 -13   3   5 22.0582 3.20466   2
  11  -3  -5 737.684 28.9370   2
  11  -3  -5 755.975 29.3723   4
 -11  -3   5 752.898 28.5672   5
  11  -3  -5 764.055 29.1522   3
 -11  -3   5 868.282 29.5040   4
  11  -3  -5 737.659 29.0097   2
 -11   3   5 766.885 29.1183   3
 -11   3   5 770.162 29.1107   2
   9  -3  -5 58.7022 4.81321   3
   9  -3  -5 46.4795 4.14725   2
   9  -3  -5 52.1704 4.34687   2
  -9   3   5 58.7217 4.57970   3
  -9   3   5 55.8874 4.54340   2
   7  -3  -5 150.738 6.96974   2
   7  -3  -5 144.447 7.17856   3
   7  -3  -5 151.976 6.96531   2
  -7   3   5 155.551 7.10840   3
  -7   3   5 147.735 7.06599   2
   5  -3  -5 447.643 17.7296   2
   5  -3  -5 446.862 17.7277   2
   5  -3  -5 461.607 17.7992   3
  -5   3   5 479.253 17.8091   2
  -5   3   5 476.343 17.8300   3
   3  -3  -5 184.967 8.01293   2
   3  -3  -5 187.265 8.04004   2
  -3  -3   5 177.847 7.70158   2
   3  -3  -5 190.792 8.03817   3
  -3   3   5 192.938 8.05250   2
  -3   3   5 189.607 7.98153   3
  -1  -3   5 1350.97 50.2661   3
   1  -3  -5 1429.08 50.2451   3
   1  -3  -5 1335.58 51.0849   2
  -1  -3   5 1320.87 50.1748   2
  -1   3   5 1372.49 50.2545   2
  -1   3   5 1355.42 50.2037   3
   1   3  -5 1361.96 50.0808   2
  -1  -3  -5 79.7276 4.27012   3
   1  -3   5 69.3980 4.46238   2
  -1  -3  -5 72.3052 4.45127   2
   1  -3   5 81.6992 4.94299   3
   1   3   5 79.0541 4.16474   3
   1   3   5 67.0362 4.38910   2
  -1   3  -5 75.6185 4.34096   2
  -3  -3  -5 5.82562 2.41326   5
   3  -3   5 8.02280 2.88979   3
   3  -3   5 10.6611 2.55010   2
  -3  -3  -5 7.36910 2.17300   2
  -3   3  -5 8.61756 2.34142   2
   3   3   5 8.70466 1.88028   3
   3   3   5 6.29445 2.08050   2
  -5  -3  -5 1179.89 43.6354   2
  -5  -3  -5 1186.24 43.8027   5
   5  -3   5 1170.04 43.9644   3
   5  -3   5 1190.14 43.8157   2
  -5   3  -5 1181.18 43.8264   2
   7  -3   5 383.276 15.1536   2
  -7  -3  -5 397.063 15.1265   5
   7  -3   5 382.229 15.4856   3
  -7  -3  -5 382.478 14.8552   2
  -7   3  -5 398.005 15.1511   2
   9  -3   5 853.226 32.3653   2
  -9  -3  -5 852.718 31.1298   5
  -9  -3  -5 807.522 30.8853   4
  -9  -3  -5 790.300 30.8328   2
   9  -3   5 829.793 31.4539   3
  -9   3  -5 856.855 31.1803   2
 -11  -3  -5 102.739 4.99633   2
  11  -3   5 115.748 6.96334   3
 -11  -3  -5 96.5346 4.91523   4
 -11  -3  -5 103.891 5.68740   5
  11  -3   5 100.113 5.91179   2
 -11   3  -5 111.384 5.77914   2
  13  -3   5 155.905 7.59686   2
 -13  -3  -5 151.307 7.08788   5
  13  -3   5 156.954 7.50368   2
  13  -3   5 150.364 8.19362   3
 -13  -3  -5 146.990 6.53158   2
 -13   3  -5 154.201 7.40123   2
  15  -3   5 149.555 7.28968   2
 -15  -3  -5 130.820 6.30320   2
  15  -3   5 152.090 7.55003   2
 -15  -3  -5 130.181 7.09966   5
  15  -3   5 128.903 8.00064   3
 -15   3  -5 143.386 7.25815   2
  17  -3   5 30.6081 3.98565   2
 -17  -3  -5 31.2368 3.62207   5
  17  -3   5 26.8636 4.22996   2
  17  -3   5 24.5145 4.62391   3
 -17   3  -5 35.9891 6.10645   2
  17   3   5 37.0004 4.13981   5
  19  -3   5 377.076 16.2338   3
 -19  -3  -5 373.499 15.3113   5
  19  -3   5 372.934 15.5153   5
  19  -3   5 397.067 15.7741   2
  19  -3   5 390.310 15.5355   2
  19   3   5 372.128 15.4132   5
 -19   3  -5 382.486 15.6055   2
  21  -3   5 127.518 10.7742   2
  21  -3   5 113.492 7.20590   5
 -21  -3  -5 98.9065 6.74977   5
  21  -3   5 109.468 7.10157   2
  21  -3   5 105.425 8.16446   3
  21   3   5 110.619 6.90718   5
  23  -3   5 68.6389 6.66796   2
  23  -3   5 55.5428 5.26318   5
  23  -3   5 61.4601 6.19909   2
 -23  -3  -5 50.2305 5.34682   5
  23  -3   5 57.9592 6.05099   3
  23   3   5 57.3391 5.33936   5
 -25  -3  -5 12.6909 4.92562   5
  25  -3   5 15.1922 4.36141   2
  25  -3   5 18.1972 4.67008   2
  25  -3   5 14.1246 4.52861   5
  25  -3   5 13.6872 5.18310   3
  25   3   5 8.40283 4.45681   5
 -27  -3  -5 11.4321 4.32773   5
  27  -3   5 12.2739 5.34086   3
  27  -3   5 5.90254 4.51970   5
  27  -3   5 11.3532 4.42851   2
  27  -3   5 13.6820 4.91262   2
  27   3   5 12.7082 4.77481   5
 -29  -3  -5 53.1536 5.07530   5
  29  -3   5 43.6772 6.20422   4
  29  -3   5 57.2333 5.55184   2
  29  -3   5 58.9248 6.17483   5
  29   3   5 44.7573 5.74116   5
  31  -3   5 2.16120 5.43861   4
  31  -3   5 5.24678 4.94528   2
  31  -3   5 5.12065 5.26342   5
  31  -3   5 2.68594 6.17807   3
  31   3   5 20.6342 5.12334   5
  33  -3   5 -1.2575 4.93863   2
  33  -3   5 4.84637 5.50365   4
  33  -3   5 4.87961 6.33414   3
  33  -3   5 4.93812 5.42232   5
  33   3   5 7.27029 5.07141   5
  35  -3   5 140.147 9.73218   4
  35  -3   5 122.450 9.68681   5
  35  -3   5 145.895 11.4392   2
  35  -3   5 130.798 11.6600   3
  37  -3   5 44.1136 6.51964   4
  37  -3   5 31.1442 7.85580   3
  37  -3   5 62.5732 7.11794   5
  38  -4  -5 -1.7363 6.94578   3
  38  -4  -5 5.16445 6.83581   4
  38  -4  -5 2.31631 5.18818   5
  38  -4  -5 2.21315 4.64252   2
  36  -4  -5 13.8457 4.84713   2
  36  -4  -5 13.4598 6.51621   4
  36  -4  -5 21.6769 6.93186   3
  36  -4  -5 11.2144 5.23240   5
  34  -4  -5 9.41967 4.82768   2
  34  -4  -5 -1.6674 6.24098   4
  34  -4  -5 -3.0010 6.28037   3
  34  -4  -5 12.9318 5.30262   5
  32  -4  -5 86.0254 8.00522   5
  32  -4  -5 79.0380 8.48136   2
  32  -4  -5 102.875 9.13791   3
  32  -4  -5 96.2712 9.17386   4
  30  -4  -5 94.0687 10.4707   4
  30  -4  -5 99.9058 7.75628   2
  30  -4  -5 99.6457 9.16853   3
  28  -4  -5 5.72195 5.60091   4
  28  -4  -5 0.11643 5.33635   3
  28  -4  -5 4.67393 4.47627   2
  26  -4  -5 7.62056 5.48104   4
  26  -4  -5 4.58908 5.28281   3
  26  -4  -5 9.80655 4.31556   2
  24  -4  -5 28.8145 4.66249   2
  24  -4  -5 30.2170 5.27829   3
  24  -4  -5 26.3933 5.41639   4
  22  -4  -5 205.235 11.2165   2
  22  -4  -5 218.716 10.3979   2
  22  -4  -5 233.266 11.1057   3
 -22  -4   5 191.070 9.53709   4
  22  -4  -5 222.371 11.4058   4
  20  -4  -5 5.68734 4.88013   4
  20  -4  -5 0.43527 4.01330   3
 -20  -4   5 4.14596 3.19952   4
  20  -4  -5 8.19413 3.93718   2
  20  -4  -5 -1.4884 3.42376   2
  18  -4  -5 399.759 16.6099   2
 -18  -4   5 381.908 16.3381   4
  18  -4  -5 412.318 16.7308   2
  18  -4  -5 427.359 17.1829   3
  18  -4  -5 428.459 17.5429   4
 -18   4   5 416.579 17.1085   3
  16  -4  -5 101.394 7.30925   3
  16  -4  -5 108.332 6.73749   2
 -16  -4   5 110.849 6.43776   4
  16  -4  -5 104.183 7.78851   4
  16  -4  -5 105.172 6.79184   2
 -16   4   5 108.518 6.99467   3
  14  -4  -5 30.8644 4.23018   3
  14  -4  -5 36.8896 5.28066   4
 -14  -4   5 38.2378 4.22061   4
  14  -4  -5 31.2958 3.98011   2
  14  -4  -5 38.5766 4.30259   2
 -14  -4   5 28.4734 3.33498   5
 -14   4   5 39.3863 4.49468   3
 -12  -4   5 53.6520 4.86487   5
 -12  -4   5 51.4663 5.05119   4
  12  -4  -5 58.1589 4.59764   2
  12  -4  -5 49.9975 4.64076   3
  12  -4  -5 48.1118 5.12235   2
 -12   4   5 49.4704 5.23977   3
  10  -4  -5 163.697 8.18011   3
  10  -4  -5 158.407 7.81264   2
  10  -4  -5 152.137 7.77708   2
 -10  -4   5 163.357 7.94143   4
 -10   4   5 153.269 7.92411   3
  -8  -4   5 1.32738 2.29781   2
   8  -4  -5 8.71931 3.07081   2
   8  -4  -5 12.4074 3.24359   2
   8  -4  -5 6.90868 3.17015   3
  -8   4   5 9.73928 3.04084   3
  -6  -4   5 28.0111 2.95590   2
   6  -4  -5 43.8394 3.71447   2
   6  -4  -5 38.8111 3.66831   2
  -6  -4   5 41.6739 3.67090   3
   6  -4  -5 39.1785 3.79231   3
  -6   4   5 41.7357 3.62738   3
   4  -4  -5 146.702 7.03070   2
  -4  -4   5 140.003 6.60937   2
   4  -4  -5 140.334 6.98126   2
  -4  -4   5 145.596 6.70373   3
   4  -4  -5 147.014 7.07837   3
  -4   4   5 139.557 6.88200   3
   2  -4  -5 1.62373 4.35906   2
   2  -4  -5 8.59196 2.63035   3
  -2  -4   5 5.77522 2.60798   2
  -2  -4   5 2.65584 2.61870   3
   2  -4  -5 1.53595 2.61009   2
   0  -4  -5 225.239 9.67909   2
   0  -4  -5 221.636 9.56608   2
   0  -4   5 220.098 9.59414   2
   0  -4   5 221.868 9.74376   3
   0  -4  -5 244.900 9.45068   3
   0   4   5 227.475 9.33009   3
   2  -4   5 473.789 18.4497   3
   2  -4   5 474.357 18.3170   2
  -2  -4  -5 464.609 18.2052   2
  -2  -4  -5 494.185 18.0316   3
  -2  -4  -5 477.997 18.3713   5
   2   4   5 461.718 17.9372   3
  -2   4  -5 468.044 18.1338   2
  -4  -4  -5 256.995 10.6833   5
   4  -4   5 256.820 10.7810   2
  -4  -4  -5 245.574 10.3198   2
   4  -4   5 256.958 10.9294   3
  -4   4  -5 245.728 10.4086   2
   6  -4   5 75.3653 5.53108   2
  -6  -4  -5 84.8088 5.35443   5
   6  -4   5 86.0430 6.23420   3
  -6  -4  -5 86.2221 4.87618   2
  -6   4  -5 88.0188 5.38801   2
   8  -4   5 113.260 6.47982   2
  -8  -4  -5 120.577 5.83456   2
   8  -4   5 115.125 6.63614   2
   8  -4   5 129.929 7.24881   3
  -8  -4  -5 116.976 6.39436   5
  -8   4  -5 119.162 6.54843   2
  10  -4   5 15.4901 3.54471   2
  10  -4   5 9.74833 3.99837   3
  10  -4   5 15.9211 3.47730   2
 -10  -4  -5 18.6289 3.44005   5
 -10  -4  -5 13.2260 2.63377   2
 -10   4  -5 14.8656 3.36056   2
 -12  -4  -5 1.35840 3.39450   5
 -12  -4  -5 4.08126 2.40819   2
  12  -4   5 2.56924 3.69510   3
  12  -4   5 0.08785 4.83167   2
  12  -4   5 3.80344 3.44847   2
 -12  -4  -5 5.98807 2.84896   4
 -12   4  -5 6.96884 3.39155   2
 -14  -4  -5 87.0813 5.35917   2
  14  -4   5 102.927 7.44934   3
 -14  -4  -5 102.216 5.25833   4
  14  -4   5 105.497 6.78403   2
  14  -4   5 104.876 7.00739   2
 -14  -4  -5 104.208 6.23961   5
 -14   4  -5 96.2363 8.02734   2
  16  -4   5 26.0036 4.36979   2
 -16  -4  -5 31.5870 4.22604   5
  16  -4   5 29.1468 5.12124   3
  16  -4   5 23.5265 4.19539   2
 -16   4  -5 28.4453 4.21525   2
 -18  -4  -5 172.856 9.96889   5
  18  -4   5 192.932 10.6674   3
  18  -4   5 210.204 11.2845   2
  18  -4   5 217.184 9.78009   2
  20  -4   5 6.15443 4.09373   2
  20  -4   5 6.16092 4.77580   3
 -20  -4  -5 11.0282 4.98060   5
  22  -4   5 19.9347 4.50908   2
  22  -4   5 22.6989 4.71046   5
 -22  -4  -5 8.96968 4.38668   5
  22  -4   5 7.80763 4.90093   3
  24  -4   5 42.6531 5.97476   3
  24  -4   5 59.0129 5.69039   2
 -24  -4  -5 52.0655 5.83576   5
  24  -4   5 60.3133 5.82660   5
  26  -4   5 3.24259 6.49803   3
  26  -4   5 -1.0718 4.77624   2
 -26  -4  -5 -1.4125 5.44657   5
  28  -4   5 105.583 9.73471   3
  28  -4   5 112.228 8.42525   5
  28  -4   5 105.865 8.35505   2
  30  -4   5 26.5765 6.74662   4
  30  -4   5 24.7811 5.58709   2
  30  -4   5 24.0025 5.56282   5
  30  -4   5 21.3709 6.46229   3
  32  -4   5 7.91198 6.49857   3
  32  -4   5 0.10254 6.74223   5
  32  -4   5 8.93592 5.19661   2
  34  -4   5 0.08090 5.76767   5
  34  -4   5 0.22025 5.20107   2
  34  -4   5 10.1141 6.71159   4
  34  -4   5 3.84263 7.10380   3
  36  -4   5 -0.1948 5.66050   2
  36  -4   5 46.6767 6.84124   5
  36  -4   5 13.7097 13.2670   3
  36  -4   5 3.54527 6.76059   4
  35  -5  -5 25.5110 6.06813   5
  35  -5  -5 52.4475 8.26367   4
  35  -5  -5 26.9863 7.22792   3
  35  -5  -5 30.0435 5.70664   2
  33  -5  -5 5.36289 4.77793   2
  33  -5  -5 2.95779 5.43296   5
  33  -5  -5 6.28449 5.94660   3
  33  -5  -5 11.4108 7.08778   4
  31  -5  -5 173.628 11.8800   4
  31  -5  -5 162.012 9.74564   2
  31  -5  -5 159.982 11.5371   3
  29  -5  -5 69.8918 6.38425   2
  29  -5  -5 57.5741 7.25184   3
  29  -5  -5 70.7819 8.29420   4
  27  -5  -5 361.219 16.9461   3
  27  -5  -5 363.624 15.9211   2
  27  -5  -5 365.654 17.2561   4
  25  -5  -5 4.80484 5.08538   3
  25  -5  -5 -0.5023 7.41221   4
  25  -5  -5 1.46417 4.61379   2
  23  -5  -5 93.6087 8.70516   3
 -23  -5   5 63.6954 5.84627   4
  23  -5  -5 101.112 8.88293   4
 -21  -5   5 22.5905 4.05201   4
  21  -5  -5 18.3508 5.86903   4
  21  -5  -5 28.3601 4.75981   2
  21  -5  -5 20.2176 5.14900   3
 -19  -5   5 224.541 9.92101   5
 -19  -5   5 195.147 10.4777   4
  19  -5  -5 233.227 11.9014   4
  19  -5  -5 236.548 11.4222   3
  19  -5  -5 235.746 10.9235   2
  17  -5  -5 20.0132 5.43084   4
  17  -5  -5 12.1119 4.61937   3
  17  -5  -5 10.0142 4.30670   2
 -17  -5   5 16.9285 4.15711   4
 -17  -5   5 9.98657 3.56316   5
 -15  -5   5 20.0959 4.08517   4
 -15  -5   5 12.0601 3.72051   5
  15  -5  -5 15.9029 5.36197   4
  15  -5  -5 18.8145 4.12702   2
  15  -5  -5 16.3230 4.42902   3
 -13  -5   5 475.771 20.0797   4
  13  -5  -5 498.981 20.0775   2
  13  -5  -5 540.463 20.4069   3
 -13  -5   5 499.053 19.7440   5
 -13   5   5 507.143 20.1342   3
 -11  -5   5 -0.8834 3.24753   5
  11  -5  -5 -2.8662 3.78857   2
  11  -5  -5 4.44907 3.91247   3
  11  -5  -5 -1.6603 4.35153   2
 -11  -5   5 -2.3896 3.67393   4
 -11   5   5 2.87287 4.19644   3
   9  -5  -5 16.7777 3.90521   2
  -9  -5   5 12.1398 3.21114   2
   9  -5  -5 13.7019 3.88575   3
   9  -5  -5 17.6110 3.72938   2
  -9   5   5 14.5363 3.66118   3
   7  -5  -5 181.089 8.78530   3
  -7  -5   5 167.776 8.12523   2
   7  -5  -5 178.745 8.70068   2
   7  -5  -5 166.429 8.52521   2
  -7   5   5 183.781 8.48526   3
   5  -5  -5 129.858 7.31266   3
  -5  -5   5 131.992 6.92734   2
   5  -5  -5 134.704 7.32722   2
   5  -5  -5 124.261 7.13889   2
  -5  -5   5 141.057 6.66324   3
  -5   5   5 131.376 6.92262   3
  -3  -5   5 412.764 16.0415   3
   3  -5  -5 403.229 16.4178   2
   3  -5  -5 419.785 16.1942   3
  -3   5   5 389.444 15.9691   3
  -1  -5   5 74.8635 5.56916   2
   1  -5  -5 60.3807 5.51128   2
  -1  -5   5 74.5561 5.45474   3
   1  -5  -5 70.3803 5.07828   3
   1  -5  -5 62.3666 5.08411   2
  -1   5   5 61.2288 4.60843   3
   1  -5   5 442.450 17.5346   2
   1  -5   5 413.346 17.4249   2
  -1  -5  -5 450.881 17.5913   2
  -1  -5  -5 422.385 17.3388   2
  -1  -5  -5 460.902 17.2040   3
   1  -5   5 460.655 17.6114   3
  -3  -5  -5 375.541 14.2769   2
  -3  -5  -5 344.319 13.9786   2
   3  -5   5 350.473 14.4767   2
   3  -5   5 359.355 14.3531   2
   3  -5   5 289.961 16.9980   3
   5  -5   5 575.356 21.7614   3
   5  -5   5 557.183 21.5402   2
  -5  -5  -5 525.326 21.1570   2
   5  -5   5 545.506 21.6171   2
   7  -5   5 22.2095 4.36212   3
   7  -5   5 16.8129 3.94231   2
  -7  -5  -5 21.3066 3.23907   2
   7  -5   5 13.3881 3.88432   2
  -7   5  -5 16.4551 3.58854   2
   9  -5   5 310.201 13.0533   2
   9  -5   5 301.721 13.1573   2
   9  -5   5 323.093 13.4927   3
  -9  -5  -5 276.241 12.3215   2
  -9  -5  -5 296.134 13.3584   5
  -9   5  -5 314.274 12.8145   2
  11  -5   5 809.367 29.6004   3
  11  -5   5 771.092 29.1513   2
 -11  -5  -5 673.101 28.5613   2
 -11  -5  -5 740.549 29.2963   5
 -11   5  -5 798.007 29.1968   2
  13  -5   5 88.0800 6.84729   2
 -13  -5  -5 82.3046 7.15261   5
  13  -5   5 99.3868 7.67316   3
 -13  -5  -5 75.6274 5.45472   2
 -13  -5  -5 89.9989 5.94671   4
 -13   5  -5 88.0813 6.41948   2
  15  -5   5 9.55059 4.78589   3
 -15  -5  -5 8.69845 4.13312   5
  15  -5   5 -2.0102 4.05839   2
 -15  -5  -5 8.81343 3.02825   2
 -15  -5  -5 5.43092 3.36277   4
  17  -5   5 338.863 14.2919   2
 -17  -5  -5 304.992 14.4407   5
  17  -5   5 338.729 15.0081   3
  19  -5   5 33.9668 5.67916   3
 -19  -5  -5 44.1769 6.63698   5
  19  -5   5 46.0232 5.39522   2
  21  -5   5 2.67115 4.86201   3
  23  -5   5 41.6599 6.65680   3
  23  -5   5 54.6103 6.07776   5
  23  -5   5 59.1385 5.96490   2
  25  -5   5 145.450 9.36684   2
  25  -5   5 144.652 10.3992   3
  25  -5   5 133.052 9.31949   5
  27  -5   5 4.94095 5.87371   3
  27  -5   5 -0.8271 5.30409   2
  27  -5   5 1.95873 5.49963   5
  29  -5   5 14.8330 6.60370   3
  29  -5   5 21.3963 5.70323   2
  29  -5   5 16.2110 5.54795   5
  31  -5   5 54.1352 6.61917   2
  31  -5   5 66.9454 9.07248   4
  31  -5   5 47.5164 8.02290   3
  31  -5   5 58.3997 6.64016   5
  33  -5   5 54.4373 6.60035   2
  33  -5   5 42.3845 10.9683   3
  33  -5   5 49.8869 8.79232   4
  33  -5   5 49.6849 6.99202   5
  32  -6  -5 23.8478 9.38509   2
  32  -6  -5 29.0444 6.63141   3
  30  -6  -5 9.66409 7.61447   4
  30  -6  -5 3.75741 6.50850   3
  30  -6  -5 4.88922 5.27839   2
  28  -6  -5 20.1089 7.51134   4
  28  -6  -5 35.2650 5.72065   2
  28  -6  -5 16.7195 6.22345   3
  26  -6  -5 6.11944 5.12959   2
  26  -6  -5 -6.1771 6.44387   4
  26  -6  -5 -4.5316 5.09318   3
  24  -6  -5 12.8826 6.72505   4
  24  -6  -5 8.76464 5.06305   2
 -24  -6   5 9.29795 4.27548   4
  24  -6  -5 4.61693 5.22849   3
  22  -6  -5 15.5810 5.15906   2
  22  -6  -5 15.8735 6.63155   4
  22  -6  -5 2.88855 5.05078   3
 -22  -6   5 14.6608 4.24581   4
  20  -6  -5 9.63182 4.76600   2
  20  -6  -5 5.14529 4.89744   3
  20  -6  -5 15.0203 6.19165   4
  18  -6  -5 10.4807 6.54231   4
  18  -6  -5 14.3869 4.94089   3
 -18  -6   5 6.94582 4.10160   5
  18  -6  -5 14.8454 4.94230   2
 -18  -6   5 13.9276 4.99559   4
 -16  -6   5 58.3898 6.30338   4
  16  -6  -5 70.0613 7.19800   3
  16  -6  -5 71.9783 7.98657   4
 -16  -6   5 52.8018 6.15682   5
  16  -6  -5 66.1890 6.65814   2
  14  -6  -5 354.429 15.5986   4
  14  -6  -5 338.648 14.3643   2
  14  -6  -5 337.650 14.4795   3
 -14  -6   5 273.223 14.0896   4
  12  -6  -5 384.814 15.8367   2
 -12  -6   5 370.642 15.4634   2
 -12  -6   5 341.687 16.2419   5
 -12  -6   5 326.342 15.8896   4
  12  -6  -5 419.000 15.9996   3
 -10  -6   5 49.7611 5.30631   2
  10  -6  -5 52.3189 5.18132   3
 -10  -6   5 50.6055 4.89148   2
  10  -6  -5 56.2013 6.23534   2
 -10   6   5 47.5238 5.54827   3
  -8  -6   5 -0.7346 5.29102   2
   8  -6  -5 1.46234 3.85730   3
  -8  -6   5 1.14127 3.67818   2
   8  -6  -5 1.29452 4.13669   2
  -8   6   5 -2.3213 3.26289   3
  -6  -6   5 41.3765 4.49608   2
   6  -6  -5 40.6757 5.06858   2
  -6  -6   5 34.3881 4.09210   2
   6  -6  -5 41.2518 4.46935   3
  -6   6   5 43.6794 4.22210   3
   4  -6  -5 5.94659 4.14816   2
   4  -6  -5 5.11190 3.48532   3
  -4  -6   5 -4.8330 3.41004   2
  -4  -6   5 5.49580 3.94758   2
  -4  -6   5 0.80947 3.04761   3
  -4   6   5 -5.1865 2.84057   3
  -2  -6   5 1.21188 3.96930   2
   2  -6  -5 7.44236 4.10758   2
  -2  -6   5 4.39948 3.48820   2
   2  -6  -5 5.46455 4.40182   3
  -2  -6   5 2.63675 3.36126   3
  -2   6   5 -1.0752 2.76470   3
   0  -6   5 5.79523 3.65104   3
   0  -6   5 4.14699 4.05276   2
   0  -6  -5 3.35317 3.14235   3
   0  -6  -5 6.40663 4.13889   2
  -2  -6  -5 24.4600 4.45586   2
   2  -6   5 28.4693 4.30990   3
   2  -6   5 23.2197 4.51127   2
   4  -6   5 0.67766 4.04466   2
   4  -6   5 2.05773 4.00651   3
  -4  -6  -5 2.33221 3.95211   2
  -4  -6  -5 3.05759 4.53268   2
   6  -6   5 147.034 8.36716   2
  -6  -6  -5 124.919 7.36334   2
   6  -6   5 155.568 8.67137   3
  -6  -6  -5 142.149 8.01742   2
  -8  -6  -5 -5.2687 3.02005   2
   8  -6   5 -2.1683 4.33007   3
  -8  -6  -5 0.68029 3.95313   2
   8  -6   5 -3.9738 4.26816   2
 -10  -6  -5 15.3904 3.53743   2
  10  -6   5 15.0252 4.88049   3
  10  -6   5 18.6468 4.59664   2
  12  -6   5 164.385 9.52785   2
 -12  -6  -5 152.252 8.25917   2
  12  -6   5 172.949 9.93608   3
 -12  -6  -5 182.662 9.09974   4
 -14  -6  -5 81.2984 6.21560   2
  14  -6   5 91.1272 8.10180   3
  16  -6   5 27.2761 5.22335   2
  16  -6   5 19.9849 5.42285   3
 -16  -6  -5 28.5051 4.58170   4
  18  -6   5 16.7166 5.98112   3
  18  -6   5 14.3110 5.00399   2
  20  -6   5 63.1714 6.27599   2
  20  -6   5 59.7387 7.18069   3
  22  -6   5 45.0223 6.06521   2
  22  -6   5 36.9078 6.48260   3
  24  -6   5 69.2470 7.90653   2
  24  -6   5 84.9971 7.42616   5
  24  -6   5 54.3875 7.27385   3
  26  -6   5 87.6142 7.67803   5
  26  -6   5 52.7968 7.43938   3
  26  -6   5 71.9655 7.05749   2
  28  -6   5 47.1285 7.49226   3
  28  -6   5 83.8608 8.52855   2
  28  -6   5 51.8345 7.21614   5
  30  -6   5 10.1056 6.46969   5
  30  -6   5 16.6011 7.13692   3
  30  -6   5 21.1609 9.10627   4
  27  -7  -5 16.0154 5.85785   3
  27  -7  -5 9.79278 5.73641   2
  27  -7  -5 13.0196 7.99272   4
  25  -7  -5 117.460 9.71224   3
  25  -7  -5 162.236 16.6203   4
  23  -7  -5 8.48578 5.41536   3
  23  -7  -5 19.0595 7.57122   4
  23  -7  -5 10.7385 5.51217   2
  21  -7  -5 49.6116 8.16536   4
  21  -7  -5 36.0764 6.08156   2
  21  -7  -5 37.6282 6.20265   3
  19  -7  -5 19.7580 7.00303   4
  19  -7  -5 6.20979 5.05681   3
  19  -7  -5 10.8084 5.30670   2
  17  -7  -5 37.6124 5.97245   2
  17  -7  -5 36.0601 5.62508   3
  17  -7  -5 31.5543 7.22744   4
  15  -7  -5 9.07419 6.31319   4
  15  -7  -5 -3.3391 4.82770   2
  15  -7  -5 -2.6579 5.44244   3
  13  -7  -5 188.678 9.97842   3
  13  -7  -5 182.764 10.3545   2
  13  -7  -5 163.228 11.5007   4
 -13  -7   5 165.330 9.52231   2
  11  -7  -5 226.572 10.9809   3
  11  -7  -5 210.005 11.3424   2
  11  -7  -5 222.115 12.7205   4
 -11  -7   5 211.477 11.0035   2
   9  -7  -5 336.527 14.8847   2
  -9  -7   5 303.504 14.4751   2
   9  -7  -5 339.138 14.5637   3
  -7  -7   5 119.611 8.20025   2
   7  -7  -5 114.504 8.45814   2
   7  -7  -5 123.834 7.66704   3
  -5  -7   5 108.395 7.89622   2
   5  -7  -5 118.913 10.9634   2
   5  -7  -5 104.535 7.08589   3
   3  -7  -5 9.72682 4.99975   2
  -3  -7   5 11.1003 4.77173   2
   3  -7  -5 7.69125 3.67675   3
   1  -7  -5 251.581 11.3018   3
  -1  -7   5 261.223 11.4312   3
   1  -7  -5 256.435 12.3465   2
  -1  -7   5 244.099 12.1401   2
  -1  -7  -5 4.06683 4.66725   2
   1  -7   5 12.7647 4.12558   3
   1  -7   5 7.34861 4.76894   2
   3  -7   5 32.9937 4.88701   3
  -3  -7  -5 28.1737 5.39451   2
   3  -7   5 28.1152 5.32073   2
  -5  -7  -5 205.546 11.0956   2
   5  -7   5 214.409 10.9303   3
   5  -7   5 217.494 11.2521   2
   7  -7   5 106.698 8.06967   3
  -7  -7  -5 79.9788 8.13668   2
   7  -7   5 114.668 8.40578   2
  -9  -7  -5 33.8914 5.42522   2
   9  -7   5 31.2155 5.60311   3
   9  -7   5 28.3922 5.48033   2
  -9  -7  -5 30.8187 5.85080   4
 -11  -7  -5 69.3858 7.81485   4
  11  -7   5 71.6398 6.64797   2
  11  -7   5 71.4001 7.91089   3
 -11  -7  -5 64.6660 6.41614   2
 -13  -7  -5 64.8781 6.42933   2
  13  -7   5 70.3759 8.26403   3
 -13  -7  -5 74.6752 6.96546   4
  13  -7   5 71.5500 7.78501   2
  15  -7   5 102.142 8.67420   2
  15  -7   5 111.732 9.08688   3
 -15  -7  -5 91.3664 8.16640   2
 -15  -7  -5 97.1415 8.32852   4
 -17  -7  -5 20.1666 5.30346   4
  17  -7   5 31.8460 6.15640   3
 -17  -7  -5 25.3361 5.39929   2
  17  -7   5 30.7406 5.85086   2
 -19  -7  -5 25.2098 5.51249   2
  19  -7   5 50.7511 6.40498   2
  19  -7   5 33.3641 6.63949   3
  21  -7   5 5.09060 5.51822   2
  21  -7   5 12.1234 6.02429   3
  23  -7   5 144.646 11.2019   3
  23  -7   5 159.267 16.1235   2
  25  -7   5 -2.9199 5.78696   5
  25  -7   5 6.44514 5.91659   2
  25  -7   5 3.70954 6.74293   3
  18  -8  -5 -0.5090 7.77212   4
  18  -8  -5 2.93512 5.77951   2
  18  -8  -5 6.79604 4.93757   3
  16  -8  -5 20.1141 5.15662   3
  16  -8  -5 25.6337 8.18951   4
  16  -8  -5 31.6282 9.86833   2
 -16  -8   5 40.9119 6.25125   2
 -14  -8   5 16.1192 5.22056   2
  14  -8  -5 -3.5150 6.82666   4
  14  -8  -5 0.57168 4.41688   3
  14  -8  -5 16.0320 5.82962   2
  12  -8  -5 8.33994 4.43967   3
 -12  -8   5 11.7220 5.36755   2
  12  -8  -5 17.0175 5.79161   2
  12  -8  -5 11.5758 7.01483   4
  10  -8  -5 0.91817 5.45466   2
 -10  -8   5 -0.0057 4.98264   2
  10  -8  -5 3.50525 6.08627   3
  10  -8  -5 3.89300 6.80619   4
   8  -8  -5 18.8962 4.37886   3
  -8  -8   5 21.9737 5.60362   2
   8  -8  -5 18.2857 6.99663   4
   8  -8  -5 30.1126 5.99608   2
   6  -8  -5 4.12795 6.70504   4
   6  -8  -5 7.68389 3.91426   3
   6  -8  -5 8.35309 5.66715   2
  -4  -8   5 49.8423 6.24267   2
   4  -8  -5 45.7220 4.90605   3
   4  -8  -5 61.9087 8.17774   4
   4  -8  -5 65.6594 7.01202   2
   2  -8  -5 18.8753 4.07227   3
   2  -8  -5 26.8170 7.25242   4
   2  -8  -5 33.5424 6.29196   2
  -2  -8   5 25.4510 5.74239   2
   0  -8  -5 10.2599 6.64997   4
   0  -8   5 3.76888 3.72298   3
   0  -8   5 -1.1407 5.37095   2
   0  -8  -5 6.97270 5.67164   2
  -2  -8  -5 34.7934 7.39389   4
   2  -8   5 34.9119 4.69282   3
  -2  -8  -5 39.5197 6.44488   2
   2  -8   5 32.1292 6.04933   2
   4  -8   5 49.7183 6.58491   2
   4  -8   5 45.8469 5.39178   3
  -4  -8  -5 61.6277 7.73227   4
  -4  -8  -5 48.2055 6.55515   2
   6  -8   5 54.2582 6.80312   2
  -6  -8  -5 65.9086 8.06031   4
   6  -8   5 63.5005 6.11107   3
  -6  -8  -5 57.2105 7.27157   2
   8  -8   5 11.5923 5.38314   3
  -8  -8  -5 9.80919 5.61932   2
   8  -8   5 11.6928 5.71919   2
 -10  -8  -5 18.0471 6.83052   4
  10  -8   5 0.38906 4.94415   3
  10  -8   5 3.59868 5.69255   2
 -10  -8  -5 0.17157 5.58301   2
  12  -8   5 0.41113 5.10316   3
 -12  -8  -5 -0.2609 5.94918   4
 -12  -8  -5 13.2584 6.12354   2
  12  -8   5 -0.9084 5.62688   2
 -14  -8  -5 40.7429 7.82558   2
  14  -8   5 38.8158 6.47486   3
 -14  -8  -5 36.6206 6.28768   4
  14  -8   5 47.6652 6.75506   2
  16  -8   5 -5.1943 5.54090   3
  16  -8   5 5.50658 7.28545   2
 -16  -8  -5 8.47031 5.85848   4
  18  -8   5 -2.9855 5.62552   3
  18  -8   5 3.21312 5.87737   2
  42   0  -6 40.3035 6.55925   3
  40   0  -6 56.2451 6.95824   4
  40   0  -6 57.7573 6.92980   3
  38   0  -6 127.171 8.96750   4
  36   0  -6 46.6442 5.85367   3
  36   0  -6 48.9466 6.27333   4
  34   0  -6 10.3693 4.93996   3
  34   0  -6 14.2611 4.94042   4
  32   0  -6 7.24790 5.25249   4
 -32   0   6 7.99409 3.70082   2
  32   0  -6 5.11659 4.47948   3
  30   0  -6 134.004 8.39030   4
 -30   0   6 130.123 7.10230   2
  30   0  -6 120.312 7.90951   3
 -30   0   6 106.210 7.86067   3
 -28   0   6 -0.3478 3.81196   3
  28   0  -6 -1.0402 3.80528   3
 -28   0   6 0.87659 2.94072   2
 -28   0   6 3.77901 3.43606   2
  28   0  -6 9.77354 3.81805   4
 -26   0   6 52.4597 4.78915   3
  26   0  -6 46.8947 5.10843   4
 -26   0   6 37.6316 4.11725   2
  26   0  -6 37.9306 4.48602   3
 -26   0   6 40.9204 4.40564   2
 -24   0   6 279.943 11.7386   3
 -24   0   6 264.192 10.9055   2
  24   0  -6 266.814 11.6398   3
 -24   0   6 252.882 11.0648   2
  24   0  -6 265.337 11.3367   4
  22   0  -6 141.256 6.90026   4
 -22   0   6 127.713 6.54061   2
 -22   0   6 135.006 6.38195   2
 -22   0   6 134.849 7.35455   3
  22   0  -6 135.512 7.37898   3
 -20   0   6 496.035 19.3522   3
  20   0  -6 521.206 19.2548   4
 -20   0   6 495.503 18.9062   2
  20   0  -6 490.057 19.3213   3
 -20   0   6 479.260 18.9423   2
  18   0  -6 681.934 26.4315   3
 -18   0   6 693.148 26.0588   2
  18   0  -6 725.408 26.4052   4
 -18   0   6 683.210 26.1074   2
 -18   0   6 705.737 26.4806   3
 -16   0   6 221.280 9.07621   2
 -16   0   6 219.384 9.48513   4
 -16   0   6 212.578 8.92360   2
  16   0  -6 242.325 9.38092   4
  16   0  -6 218.107 9.47644   3
 -16   0   6 230.093 9.58990   3
  14   0  -6 197.061 8.60586   3
 -14   0   6 197.684 8.12173   2
 -14   0   6 205.214 8.70677   3
  14   0  -6 212.051 8.52903   4
 -14   0   6 193.042 8.58601   4
 -14   0   6 204.078 8.23023   2
 -12   0   6 152.512 7.06165   3
  12   0  -6 156.633 6.87238   4
 -12   0   6 138.920 6.30156   2
  12   0  -6 155.433 7.01079   3
 -12   0   6 155.004 6.51418   2
 -12   0   6 153.947 7.05624   4
 -10   0   6 3225.98 127.626   2
  10   0  -6 3428.72 127.829   3
  10   0  -6 3668.99 127.914   4
 -10   0   6 3557.00 127.897   4
 -10   0   6 3475.42 127.649   2
 -10   0   6 3581.54 127.865   3
   8   0  -6 27.3383 2.70398   4
  -8   0   6 18.8196 2.67292   3
   8   0  -6 14.8488 1.92041   2
   8   0  -6 19.0363 2.57123   3
  -8   0   6 19.8692 2.07500   2
  -8   0   6 19.1414 2.83137   4
   8   0  -6 25.9775 1.88409   2
  -6   0   6 1192.73 44.4536   3
  -6   0   6 1205.72 44.2770   2
   6   0  -6 1213.26 44.2250   2
   6   0  -6 1208.51 44.4885   4
  -6   0   6 1204.36 44.5013   4
  -4   0   6 735.289 27.3122   5
  -4   0   6 748.417 27.4342   2
   4   0  -6 731.037 27.2814   5
   4   0  -6 741.880 27.3872   2
  -4   0   6 745.861 27.6495   4
   4   0  -6 751.966 27.6255   4
   2   0  -6 547.851 20.5803   4
  -2   0   6 538.393 20.6280   4
  -2   0   6 547.228 20.4582   2
   2   0  -6 556.914 20.3464   5
   2   0  -6 559.627 20.4237   2
  -2   0   6 548.929 20.3560   5
   0   0   6 4271.53 159.947   1
   0   0  -6 4303.73 159.956   1
  -2   0  -6 404.717 15.2311   4
  -2   0  -6 408.619 15.1804   5
   2   0   6 399.559 15.2603   4
   2   0   6 405.939 15.2340   5
  -2   0  -6 403.542 15.1916   2
   2   0   6 400.628 15.2518   2
   4   0   6 551.447 20.1659   2
  -4   0  -6 547.710 20.1143   5
   4   0   6 530.301 20.1573   5
  -4   0  -6 535.471 20.0890   2
  -4   0  -6 528.318 20.0923   4
   4   0   6 536.810 20.0989   4
   6   0   6 18.5878 2.41693   2
   6   0   6 15.9575 2.07637   4
   6   0   6 16.8002 2.51460   5
  -6   0  -6 15.4907 2.15476   2
  -6   0  -6 17.4269 2.16268   5
  -8   0  -6 3098.24 114.252   5
   8   0   6 3225.38 114.253   2
   8   0   6 3155.62 114.303   5
   8   0   6 3022.11 114.132   4
  -8   0  -6 3094.63 114.221   2
  10   0   6 737.017 26.9604   5
 -10   0  -6 718.565 26.8720   5
  10   0   6 683.313 26.6788   4
  10   0   6 753.921 26.8757   2
 -10   0  -6 710.594 26.8173   2
  12   0   6 42.7614 4.34964   3
  12   0   6 45.5395 4.05942   5
 -12   0  -6 41.5441 3.51284   5
  12   0   6 48.3694 3.71565   2
 -12   0  -6 44.1275 3.34626   2
  14   0   6 1963.55 70.4647   2
  14   0   6 1878.43 70.6023   5
 -14   0  -6 1928.71 70.5539   5
  14   0   6 1829.57 70.6332   3
 -14   0  -6 1981.00 70.7599   2
 -16   0  -6 609.151 22.5595   5
 -16   0  -6 589.211 22.4316   2
  16   0   6 618.069 22.3889   2
  16   0   6 585.224 22.6852   5
  16   0   6 570.178 22.7355   3
 -18   0  -6 149.120 6.81530   2
  18   0   6 147.956 6.82410   2
  18   0   6 145.603 6.77630   2
 -18   0  -6 160.251 7.07274   5
  18   0   6 150.412 7.74365   3
  20   0   6 2.11800 3.33544   5
  20   0   6 2.24707 2.47402   2
 -20   0  -6 2.13647 2.59345   2
  20   0   6 3.73493 2.19219   4
  20   0   6 -0.3406 3.40708   3
  22   0   6 1623.96 60.0134   5
 -22   0  -6 1662.48 59.8155   2
  22   0   6 1555.63 60.4822   3
 -24   0  -6 9.13792 3.06409   2
  24   0   6 -1.7088 3.96419   3
  24   0   6 0.13892 3.93331   5
  26   0   6 96.5434 6.86437   5
 -26   0  -6 89.8169 5.90739   2
  26   0   6 83.2242 7.25096   3
  28   0   6 22.5655 4.75016   5
  28   0   6 22.1413 4.76819   3
  30   0   6 130.528 8.76632   3
  30   0   6 129.034 8.78818   5
  32   0   6 26.7436 5.38084   3
  32   0   6 25.2096 5.27494   5
  34   0   6 -0.2497 5.17067   3
  34   0   6 -3.4147 5.10414   5
  36   0   6 14.1823 7.30822   5
  36   0   6 5.23493 5.54097   3
  38   0   6 27.8319 6.18046   3
  38   0   6 27.0452 5.70943   5
  40   0   6 3.11707 5.99672   3
  40   0   6 3.61805 5.40428   5
  41  -1  -6 31.4362 7.10076   4
  41  -1  -6 18.3335 6.74253   3
  39  -1  -6 27.4408 6.59008   3
  39  -1  -6 44.2651 7.09281   4
  37  -1  -6 10.3971 5.68780   4
  37  -1  -6 6.60901 5.74249   3
  37   1  -6 2.17888 4.79433   3
  35  -1  -6 10.8622 5.33813   4
  35  -1  -6 -1.7549 5.27650   3
  35   1  -6 4.82643 4.41991   3
  33  -1  -6 42.7945 4.59801   5
 -33  -1   6 30.1561 4.95828   3
  33  -1  -6 33.7157 5.55648   3
  33  -1  -6 39.5214 5.63889   4
  33   1  -6 32.4031 4.83271   3
  31  -1  -6 39.5219 5.57998   3
  31  -1  -6 45.9424 5.35763   4
 -31  -1   6 40.6670 4.80193   3
  31  -1  -6 54.1266 4.42203   5
  31   1  -6 50.3758 4.65599   4
  31   1  -6 34.0019 4.68602   3
 -29  -1   6 15.3692 3.88303   3
  29  -1  -6 16.9018 4.60648   3
 -29  -1   6 14.3639 3.04344   2
  29  -1  -6 12.8750 4.20168   4
  29   1  -6 11.1798 3.77727   3
  29   1  -6 15.4726 3.94915   4
  27  -1  -6 73.4644 6.61565   3
  27  -1  -6 72.8274 6.02680   4
  27  -1  -6 70.6825 5.23738   5
 -27  -1   6 67.2373 5.88223   3
  27   1  -6 67.7562 5.80020   3
 -27   1   6 66.1840 5.97524   2
  27   1  -6 71.5816 5.69260   4
 -27   1   6 77.9307 5.37144   2
 -27   1   6 80.0999 6.71690   3
  25  -1  -6 60.4236 6.18234   3
 -25  -1   6 45.2743 5.20841   3
  25  -1  -6 52.7940 4.61448   5
 -25   1   6 50.1482 4.80165   2
  25   1  -6 49.0162 4.98541   4
  25   1  -6 50.1620 5.07729   3
 -25   1   6 56.7123 5.14663   3
 -25   1   6 48.8239 5.21713   2
  23  -1  -6 -2.4480 3.75380   3
  23  -1  -6 -1.5699 2.67803   5
 -23  -1   6 1.42745 3.07661   3
  23  -1  -6 1.00517 3.35623   4
 -23   1   6 -3.6136 3.11390   2
 -23   1   6 3.00387 3.44151   3
 -23   1   6 -0.7830 2.80251   2
  23   1  -6 1.26545 3.03592   4
  23   1  -6 0.41942 2.94482   3
 -21  -1   6 18.3969 3.15263   3
  21  -1  -6 21.9413 3.85696   3
 -21  -1   6 20.9024 3.73529   4
  21  -1  -6 22.3496 3.58100   4
  21  -1  -6 22.7975 2.39492   2
 -21   1   6 22.3930 3.07806   2
 -21   1   6 21.1391 3.47224   3
 -21   1   6 21.6646 3.42524   2
  21   1  -6 24.5118 3.32802   4
  21   1  -6 14.9658 3.02602   3
  19  -1  -6 35.3537 3.22833   2
 -19  -1   6 33.7436 3.29831   3
  19  -1  -6 30.2573 3.28282   2
  19  -1  -6 32.6345 3.95492   3
 -19  -1   6 35.0456 3.62881   4
  19  -1  -6 33.5421 3.73648   4
 -19   1   6 37.4831 3.83928   3
  19   1  -6 38.0348 3.43958   4
 -19   1   6 29.5945 3.34874   2
 -19   1   6 35.6376 3.22890   2
  19   1  -6 26.7913 3.10040   3
  17  -1  -6 82.0496 4.52123   2
  17  -1  -6 90.9624 5.32561   4
 -17  -1   6 89.5570 5.17443   4
  17  -1  -6 84.6910 4.46449   2
 -17  -1   6 87.5612 5.11640   3
  17  -1  -6 86.8239 5.76130   3
  17   1  -6 78.2108 4.88083   3
 -17   1   6 79.2821 5.12752   2
 -17   1   6 83.5728 4.83696   2
 -17   1   6 92.9341 5.61295   3
  17   1  -6 86.9489 4.89871   4
 -15  -1   6 1023.41 37.9586   3
  15  -1  -6 1024.14 37.7791   2
 -15  -1   6 1010.34 38.0331   4
  15  -1  -6 1024.66 38.2176   3
  15  -1  -6 1014.59 37.8113   2
  15  -1  -6 1020.06 38.1574   4
 -15   1   6 1041.38 38.0018   2
 -15   1   6 1044.40 38.2277   3
  15   1  -6 1009.38 37.9050   3
  15   1  -6 1010.91 38.0139   4
 -15   1   6 1017.99 38.2312   2
 -13  -1   6 170.450 7.32114   3
  13  -1  -6 166.578 7.62603   4
  13  -1  -6 159.496 7.10437   2
  13  -1  -6 163.156 7.02676   2
 -13  -1   6 167.380 7.28902   4
  13  -1  -6 169.746 7.67548   3
  13   1  -6 170.280 7.27550   4
 -13   1   6 156.262 7.19041   2
 -13   1   6 179.936 7.79684   3
 -13   1   6 169.769 7.38285   2
 -11  -1   6 457.830 16.9890   4
  11  -1  -6 434.440 16.7991   2
  11  -1  -6 442.239 16.7479   2
  11  -1  -6 448.678 17.1278   3
  11  -1  -6 441.459 17.1031   4
 -11  -1   6 448.719 16.8866   3
 -11   1   6 434.162 16.8344   2
 -11   1   6 448.130 16.9366   2
 -11   1   6 444.443 17.1395   3
 -11   1   6 435.942 17.1375   4
  11   1  -6 433.253 16.9362   4
   9  -1  -6 2.09419 2.19695   2
  -9  -1   6 -0.4178 2.25169   3
   9  -1  -6 3.08011 2.01640   2
   9  -1  -6 -0.2124 2.38195   3
  -9  -1   6 1.66724 2.39009   4
   9  -1  -6 3.53166 2.56815   4
   9   1  -6 2.86269 2.39418   4
  -9   1   6 4.74298 2.37982   2
  -9   1   6 3.05004 2.82685   4
  -9   1   6 3.56284 2.61556   3
   7  -1  -6 313.671 12.2072   3
   7  -1  -6 294.377 11.9395   2
   7  -1  -6 307.841 11.9078   2
   7  -1  -6 305.605 12.2456   4
  -7  -1   6 314.951 12.0768   4
   7   1  -6 309.909 12.0762   4
  -7   1   6 310.096 12.2203   3
  -7   1   6 305.573 12.3218   4
  -7   1   6 318.530 12.0747   2
  -5  -1   6 476.173 17.9445   4
   5  -1  -6 470.422 17.7482   2
   5  -1  -6 482.183 17.9343   3
  -5  -1   6 476.753 17.5293   2
   5  -1  -6 466.511 18.0005   4
  -5   1   6 460.870 18.0373   4
  -5   1   6 467.338 17.9348   3
  -5   1   6 484.153 17.8696   2
   5   1  -6 466.077 17.9061   4
   3  -1  -6 5839.93 214.057   1
  -3   1   6 5655.34 213.790   1
   1  -1  -6 1615.91 59.9919   2
  -1  -1   6 1640.23 60.1591   4
   1  -1  -6 1653.76 60.1106   4
   1  -1  -6 1658.31 59.9940   5
  -1  -1   6 1631.46 59.9081   5
  -1  -1   6 1627.67 59.9506   2
  -1   1   6 1606.06 60.0942   4
   1   1  -6 1600.84 59.9258   2
  -1   1   6 1664.34 60.0599   3
  -1   1   6 1654.22 60.0247   5
  -1   1   6 1630.01 60.0301   2
  -1  -1  -6 11.4571 2.18933   4
   1  -1   6 9.00423 2.08681   5
   1  -1   6 8.42755 2.04489   2
  -1  -1  -6 12.9861 2.06029   5
  -1  -1  -6 10.9448 1.97468   2
   1  -1   6 14.1482 2.86899   4
   1   1   6 10.8636 2.42165   4
   1   1   6 10.7699 2.28962   5
  -1   1  -6 10.0112 1.94659   2
   1   1   6 10.0860 2.18755   2
  -3  -1  -6 212.078 8.47141   4
  -3  -1  -6 216.413 8.55355   5
   3  -1   6 218.645 8.52970   5
  -3  -1  -6 213.667 8.46260   2
   3  -1   6 207.050 8.59336   2
   3   1   6 217.081 8.60706   2
   3   1   6 216.611 8.68985   5
   3   1   6 213.113 8.52428   4
  -3   1  -6 212.743 8.52703   2
  -5  -1  -6 919.763 33.8959   2
  -5  -1  -6 930.951 33.9809   5
  -5  -1  -6 925.536 33.8293   4
   5  -1   6 906.187 33.9796   2
   5  -1   6 901.570 33.9602   5
   5   1   6 902.176 33.8261   4
   5   1   6 931.748 34.0117   5
   5   1   6 924.186 33.9027   2
  -5   1  -6 922.552 33.9729   2
  -7  -1  -6 17.5542 2.49199   5
  -7  -1  -6 21.0918 1.80331   4
   7  -1   6 18.2952 2.41135   5
  -7  -1  -6 15.0156 2.10242   2
   7  -1   6 13.3031 2.44284   2
   7   1   6 16.2223 2.15327   2
   7   1   6 15.0980 2.53303   5
   7   1   6 14.4206 1.82038   4
  -7   1  -6 19.1872 2.35042   2
  -9  -1  -6 -1.2434 2.11415   5
  -9  -1  -6 1.18548 1.84991   2
   9  -1   6 2.02811 2.74764   3
   9  -1   6 0.79096 2.30174   5
   9  -1   6 -0.0251 2.22754   2
   9   1   6 2.31692 2.39474   5
  -9   1  -6 -1.8848 2.15248   2
   9   1   6 -1.2010 1.93117   2
  11  -1   6 656.395 24.7073   2
 -11  -1  -6 682.108 24.7252   5
 -11  -1  -6 659.359 24.5517   2
  11  -1   6 645.531 25.0534   3
  11  -1   6 652.636 24.7312   5
  11   1   6 657.890 24.7732   5
  13  -1   6 134.693 6.23174   2
  13  -1   6 136.352 7.03579   3
 -13  -1  -6 133.780 5.85228   2
  13  -1   6 135.464 6.29930   5
  13   1   6 132.490 6.40925   5
 -13   1  -6 131.352 6.16567   2
  13   1   6 135.309 6.30737   3
  15  -1   6 141.424 7.27028   3
  15  -1   6 141.935 6.32442   2
 -15  -1  -6 139.073 6.22478   5
  15  -1   6 132.918 6.41275   5
 -15  -1  -6 120.865 6.22394   2
 -15   1  -6 129.411 6.28280   2
  15   1   6 135.099 6.54722   5
  15   1   6 126.606 6.39374   3
  17  -1   6 6.60955 2.97346   5
 -17  -1  -6 4.45954 2.27321   2
  17  -1   6 3.34679 3.42514   3
  17  -1   6 1.57379 2.80050   2
 -17  -1  -6 6.85509 2.45416   5
  17  -1   6 9.85446 2.79786   2
  17   1   6 6.39231 2.77416   3
  17   1   6 3.01174 3.02485   5
 -17   1  -6 3.53589 2.55452   2
  19  -1   6 105.557 6.10374   5
 -19  -1  -6 100.287 5.32844   2
 -19  -1  -6 102.170 5.69170   5
  19  -1   6 107.107 7.01407   3
  19  -1   6 104.155 6.11090   2
  19   1   6 112.726 6.73809   5
  19   1   6 99.7196 5.96887   3
 -19   1  -6 107.796 5.77724   2
  21  -1   6 124.504 6.39447   2
  21  -1   6 114.939 6.88999   5
  21  -1   6 111.502 6.58574   2
  21  -1   6 124.592 7.60780   3
 -21  -1  -6 118.132 6.37716   5
 -21  -1  -6 118.676 6.05391   2
 -21   1  -6 115.084 6.45514   2
  21   1   6 125.859 6.93998   5
  21   1   6 117.849 6.65553   3
 -23  -1  -6 10.4377 2.95783   2
  23  -1   6 14.4200 3.39498   2
  23  -1   6 8.34238 4.42348   3
  23  -1   6 10.4824 3.86715   5
  23  -1   6 0.16637 3.33953   2
 -23  -1  -6 12.8490 3.62538   5
  23   1   6 13.4929 3.90837   5
 -23   1  -6 9.77252 3.80177   2
  23   1   6 11.6389 3.59428   3
  25  -1   6 124.278 7.96221   5
  25  -1   6 132.219 8.61715   3
  25  -1   6 134.582 6.95761   4
 -25  -1  -6 131.368 6.86811   2
  25  -1   6 138.536 7.17227   2
  25  -1   6 142.685 7.41779   2
 -25   1  -6 129.698 7.33159   2
  25   1   6 120.158 8.66237   3
  25   1   6 137.118 7.78311   5
  27  -1   6 120.796 6.34813   4
  27  -1   6 99.1007 7.77227   5
  27  -1   6 112.925 8.42499   3
 -27  -1  -6 106.388 6.67026   2
  27   1   6 99.1364 7.14420   3
  27   1   6 119.126 7.60632   5
  29  -1   6 74.9890 5.57428   4
 -29  -1  -6 71.3999 5.67238   2
  29  -1   6 82.4512 7.49805   5
  29   1   6 79.9314 6.98360   5
  29   1   6 69.0380 6.51412   3
  31  -1   6 15.6530 5.00212   5
  31  -1   6 8.34792 3.67245   4
  31  -1   6 8.14262 5.53556   3
  31   1   6 2.30066 4.36572   3
  31   1   6 9.87868 4.78711   5
  33  -1   6 4.71784 5.11331   5
  33  -1   6 11.4907 5.79444   3
  33   1   6 34.9921 5.13408   3
  33   1   6 14.6176 5.38486   5
  35  -1   6 2.60769 5.69076   3
  35   1   6 9.19551 4.95533   3
  35   1   6 20.6890 5.89149   5
  37  -1   6 1.63303 6.24447   3
  37  -1   6 1.27398 5.37510   5
  37   1   6 5.66046 5.03784   3
  39  -1   6 9.41441 5.79463   5
  39  -1   6 39.5974 7.15214   3
  39   1   6 -1.7517 6.19708   5
  39   1   6 13.9181 5.15384   3
  40  -2  -6 7.78370 6.68628   3
  40  -2  -6 13.4648 6.53128   4
  40  -2  -6 4.55160 4.88634   5
  38  -2  -6 17.5027 5.04727   5
  38  -2  -6 20.5612 6.27270   4
  38  -2  -6 12.8735 6.64926   3
  36  -2  -6 18.9756 5.87417   4
  36  -2  -6 2.50018 5.87982   3
  36  -2  -6 10.3350 4.56668   5
  34  -2  -6 150.716 10.3678   3
  34  -2  -6 178.630 10.2526   4
  34  -2  -6 146.266 8.87019   5
  32  -2  -6 23.9572 5.36899   4
  32  -2  -6 23.4594 4.51125   5
  32  -2  -6 12.6504 5.38988   3
 -32  -2   6 12.6290 3.79777   3
  30  -2  -6 13.7109 4.10854   5
  30  -2  -6 12.9110 5.05752   3
  30  -2  -6 5.95018 4.64811   4
  28  -2  -6 235.242 10.3405   5
  28  -2  -6 247.738 11.5991   3
  28  -2  -6 221.384 9.79332   2
 -28  -2   6 205.302 10.0788   3
  28  -2  -6 229.223 10.8567   4
 -26  -2   6 97.3163 6.23178   3
  26  -2  -6 111.057 7.74845   3
 -26  -2   6 116.994 7.48126   4
  26  -2  -6 102.821 6.28023   2
  26  -2  -6 104.220 6.02972   2
  26  -2  -6 108.624 7.16848   4
 -26   2   6 113.452 7.01297   2
 -26   2   6 110.171 7.77236   2
  24  -2  -6 484.654 18.7395   4
  24  -2  -6 458.744 18.1060   2
  24  -2  -6 447.413 17.9483   2
  24  -2  -6 470.251 18.9709   3
 -24  -2   6 433.874 18.0283   3
 -24  -2   6 432.287 18.4254   4
 -24   2   6 496.561 18.6667   2
 -24   2   6 461.440 18.3720   2
 -24   2   6 492.105 19.1110   3
 -22  -2   6 52.1679 5.33668   3
  22  -2  -6 46.9232 5.47748   4
  22  -2  -6 42.7327 4.67624   2
  22  -2  -6 45.3067 4.77839   3
  22  -2  -6 42.1915 4.41598   2
 -22  -2   6 42.8854 4.81351   4
 -22   2   6 49.8539 4.50408   2
 -22   2   6 54.6097 5.61434   3
 -22   2   6 46.9982 4.69651   2
  20  -2  -6 106.163 5.91395   2
  20  -2  -6 104.859 6.58290   4
 -20  -2   6 109.823 5.77081   3
  20  -2  -6 115.366 7.14208   3
 -20  -2   6 106.774 6.10142   4
  20  -2  -6 109.695 6.07218   2
 -20   2   6 107.543 6.12887   2
 -20   2   6 109.087 6.54041   2
 -20   2   6 112.663 6.90328   3
  18  -2  -6 41.5265 5.71125   2
  18  -2  -6 39.5107 4.20934   4
  18  -2  -6 38.0470 3.34618   2
  18  -2  -6 34.4968 4.18590   3
 -18  -2   6 34.6794 3.84508   4
 -18  -2   6 34.4780 3.75891   3
 -18   2   6 38.3369 4.18328   2
 -18   2   6 33.2902 3.78675   2
 -18   2   6 44.0325 4.95490   3
  16  -2  -6 -1.2956 2.61134   2
 -16  -2   6 1.98935 2.58263   4
  16  -2  -6 1.34591 3.89237   3
  16  -2  -6 0.05775 2.40726   2
 -16  -2   6 1.77553 2.14887   3
  16  -2  -6 2.70188 3.26918   4
 -16   2   6 1.92332 2.96850   3
 -16   2   6 2.19179 2.58233   2
 -16   2   6 -1.6974 4.39158   2
  14  -2  -6 555.120 20.7059   2
 -14  -2   6 538.354 20.4648   3
 -14  -2   6 569.912 20.7991   4
  14  -2  -6 523.075 21.0653   4
  14  -2  -6 544.893 20.7310   2
  14  -2  -6 543.991 21.0714   3
 -14   2   6 551.668 20.8700   2
 -14   2   6 541.512 21.0220   3
 -14   2   6 531.206 20.7601   2
 -12  -2   6 572.627 21.2410   3
  12  -2  -6 555.940 21.7202   3
 -12  -2   6 590.032 21.5105   4
  12  -2  -6 563.019 21.8620   4
  12  -2  -6 553.692 21.4611   2
 -12   2   6 572.141 21.7354   3
 -12   2   6 554.827 21.5421   2
  10  -2  -6 1048.58 39.6664   4
  10  -2  -6 1036.42 39.5490   3
 -10  -2   6 1102.72 39.2008   3
  10  -2  -6 1044.55 39.3777   2
 -10  -2   6 1092.61 39.4782   4
  10  -2  -6 1031.19 39.3408   2
 -10   2   6 1069.68 39.4537   2
 -10   2   6 1062.69 39.5644   3
   8  -2  -6 2.83829 2.28103   2
  -8  -2   6 6.68229 2.81122   4
   8  -2  -6 0.64142 2.51524   2
   8  -2  -6 5.94571 3.18074   4
   8  -2  -6 0.51585 2.62889   3
  -8   2   6 2.83922 3.05724   3
  -8   2   6 4.94880 2.59134   2
   6  -2  -6 517.943 20.2398   2
   6  -2  -6 538.071 20.3989   3
   6  -2  -6 532.213 20.2340   2
   6  -2  -6 528.407 20.5657   4
  -6  -2   6 559.028 20.4284   4
  -6   2   6 535.807 20.3830   3
  -6   2   6 538.442 20.3272   2
  -4  -2   6 253.770 10.2808   2
   4  -2  -6 269.514 11.0669   4
   4  -2  -6 265.965 10.6315   2
   4  -2  -6 273.488 10.7625   3
  -4  -2   6 289.860 10.9885   4
  -4   2   6 261.036 10.7277   2
  -4   2   6 261.868 10.7918   3
   2  -2  -6 316.984 12.3926   4
  -2  -2   6 295.754 11.8494   2
   2  -2  -6 322.379 12.1254   3
   2  -2  -6 313.053 12.0576   2
  -2   2   6 315.299 12.1305   3
  -2   2   6 301.477 12.1269   2
   2   2  -6 301.649 11.7689   2
   0  -2  -6 1.05539 2.59887   4
   0  -2   6 1.28228 2.04814   2
   0  -2  -6 -0.0687 2.03248   2
   0  -2  -6 0.13998 2.14119   5
   0   2   6 -1.9127 2.11479   3
   0   2   6 -0.6816 2.20012   2
   0   2  -6 1.25496 1.86336   2
  -2  -2  -6 2823.96 106.059   2
  -2  -2  -6 2922.61 106.136   5
  -2  -2  -6 2997.35 106.178   4
   2  -2   6 2845.13 106.082   2
  -2   2  -6 2845.61 106.050   2
   2   2   6 2847.14 106.040   2
   2   2   6 2984.96 106.020   3
   4  -2   6 8.32513 2.39893   2
  -4  -2  -6 0.53911 1.98036   2
  -4  -2  -6 1.96642 2.26391   4
  -4  -2  -6 3.37862 2.32441   5
  -4   2  -6 -0.8171 2.24257   2
   4   2   6 1.33075 2.02646   2
   4   2   6 0.98722 1.88549   3
   4   2   6 1.64667 2.73384   5
  -6  -2  -6 645.778 23.0837   5
   6  -2   6 612.624 23.3424   3
   6  -2   6 606.771 23.0796   2
  -6  -2  -6 607.564 22.8929   2
  -6  -2  -6 600.840 22.8761   4
   6   2   6 602.058 22.8140   2
   6   2   6 617.963 23.1398   5
  -6   2  -6 615.627 23.0474   2
  -8  -2  -6 28.5502 2.93480   2
  -8  -2  -6 34.0001 3.29571   5
  -8  -2  -6 33.6490 2.69127   4
   8  -2   6 31.7691 3.40759   3
   8  -2   6 32.2824 3.00600   2
  -8   2  -6 41.6534 4.96901   2
   8   2   6 31.8490 3.22931   5
  10  -2   6 123.814 5.96443   2
  10  -2   6 114.942 6.73093   3
 -10  -2  -6 124.557 5.43516   2
  10  -2   6 111.486 5.99812   5
  10   2   6 124.384 6.03858   5
 -10   2  -6 126.560 5.90164   2
 -12  -2  -6 2727.87 97.5762   5
 -12  -2  -6 2561.26 97.3512   2
  12  -2   6 2611.86 97.5790   5
  12  -2   6 2614.12 97.8218   3
  12  -2   6 2631.46 97.5628   2
  12   2   6 2737.72 97.5715   5
 -12   2  -6 2703.54 97.6175   2
 -14  -2  -6 2.84275 2.49179   5
 -14  -2  -6 -2.4678 2.02847   2
  14  -2   6 5.25491 2.80573   5
  14  -2   6 -0.3860 3.27866   3
  14  -2   6 5.29048 2.91065   2
  14   2   6 1.21962 2.98528   5
 -14   2  -6 6.12227 2.73349   2
  16  -2   6 3.02458 3.01181   2
  16  -2   6 4.58038 3.92168   3
 -16  -2  -6 8.08976 2.76239   5
  16  -2   6 7.21058 3.03620   2
  16  -2   6 7.89601 3.01454   5
  16   2   6 5.06974 3.24902   5
 -16   2  -6 9.25295 2.89856   2
  18  -2   6 33.6459 4.03682   2
  18  -2   6 33.0713 3.78213   2
 -18  -2  -6 38.4501 4.12169   5
  18  -2   6 33.0170 4.74878   3
 -18  -2  -6 30.4925 3.48642   2
  18  -2   6 36.5534 3.85856   5
  18   2   6 32.2659 4.05255   5
 -18   2  -6 47.8268 4.02614   2
 -20  -2  -6 50.1133 4.63231   5
  20  -2   6 54.9042 5.26985   2
  20  -2   6 54.4213 5.29112   5
  20  -2   6 51.2824 4.58421   2
  20  -2   6 46.5945 5.24128   3
 -20  -2  -6 49.7203 4.18615   2
  20   2   6 63.8442 4.84576   5
  22  -2   6 -1.0227 4.23106   3
 -22  -2  -6 0.92354 2.78118   2
  22  -2   6 -1.2259 3.43676   2
  22  -2   6 6.03423 3.73252   5
  22  -2   6 -3.6186 3.73434   2
  22   2   6 -0.4942 2.78404   3
 -22   2  -6 1.28206 3.48843   2
  22   2   6 2.15035 3.92035   5
  24  -2   6 7.44598 5.01620   3
  24  -2   6 4.95970 4.03714   5
  24  -2   6 12.3410 3.81459   2
 -24  -2  -6 14.8192 3.10980   2
  24  -2   6 20.7719 4.18635   2
 -24  -2  -6 12.4130 3.57626   5
  24   2   6 8.80992 4.22562   5
  26  -2   6 303.726 12.7440   2
  26  -2   6 292.614 13.0051   5
  26  -2   6 309.830 13.9482   3
 -26  -2  -6 266.807 12.1132   2
  26  -2   6 308.165 12.8419   2
  26   2   6 278.593 13.0763   5
  28  -2   6 8.34331 4.44883   4
  28  -2   6 -0.5888 4.12442   2
  28  -2   6 5.50910 4.14864   2
  28  -2   6 8.54641 4.57715   5
 -28  -2  -6 5.57272 3.73343   2
  28  -2   6 2.76273 5.19634   3
 -28  -2  -6 3.48867 4.63989   5
  28   2   6 -2.2796 5.06336   5
  30  -2   6 17.0048 5.05482   5
  30  -2   6 15.3141 4.72947   4
 -30  -2  -6 12.4715 3.57433   2
  30  -2   6 20.1165 4.60406   2
  30  -2   6 15.9057 6.07865   3
  30   2   6 11.8202 5.56257   5
  32  -2   6 178.405 12.6740   3
  32  -2   6 191.483 9.85699   4
  32  -2   6 161.756 8.97780   2
  32  -2   6 182.347 12.2761   5
  32  -2   6 212.411 9.96867   2
  32   2   6 163.038 10.6778   5
  34  -2   6 -2.4402 5.42669   5
  34  -2   6 5.14179 4.61987   4
  34  -2   6 -1.4913 6.09545   3
  34   2   6 6.67212 5.51546   5
  36  -2   6 124.402 9.88040   5
  36  -2   6 113.264 8.06774   4
  36  -2   6 133.866 11.4133   3
  36   2   6 88.3593 9.41035   5
  38  -2   6 4.14862 5.65524   5
  38  -2   6 5.15210 4.46785   4
  38  -2   6 1.03449 6.74671   3
  38   2   6 10.6352 5.98778   5
  39  -3  -6 18.5770 5.03275   5
  39  -3  -6 25.7199 7.61927   3
  39  -3  -6 24.8111 6.68082   4
  37  -3  -6 3.17849 6.45173   3
  37  -3  -6 3.97094 6.23139   4
  35  -3  -6 6.73938 6.50374   4
  35  -3  -6 3.04680 5.84430   3
  35  -3  -6 6.78443 4.52962   5
  33  -3  -6 25.2460 4.98408   5
  33  -3  -6 30.6657 4.72000   2
  33  -3  -6 26.7895 4.28984   2
  33  -3  -6 20.0715 5.65835   3
  33  -3  -6 20.6229 5.99520   4
  31  -3  -6 45.3016 6.09262   2
  31  -3  -6 52.4453 5.46212   5
  31  -3  -6 47.2635 6.19403   4
  31  -3  -6 55.5467 6.07078   2
  31  -3  -6 45.1559 6.49130   3
  29  -3  -6 67.1788 6.18216   2
  29  -3  -6 69.7214 7.34594   4
  29  -3  -6 79.0902 7.85913   3
  29  -3  -6 63.0390 6.37319   2
  27  -3  -6 94.7187 8.14107   3
  27  -3  -6 105.439 6.64215   2
  27  -3  -6 111.888 7.07129   2
  27  -3  -6 112.347 7.93043   4
  25  -3  -6 70.7640 5.71174   2
  25  -3  -6 72.8718 7.13857   3
  25  -3  -6 69.0674 6.96409   4
  25  -3  -6 74.0765 6.11673   2
  23  -3  -6 55.4875 6.42765   4
  23  -3  -6 52.8790 5.38739   3
  23  -3  -6 44.1197 5.12283   2
  23  -3  -6 61.1422 5.51436   2
  21  -3  -6 13.5085 3.41262   2
  21  -3  -6 10.9359 4.16238   3
  21  -3  -6 15.8218 4.54668   4
  21  -3  -6 10.0674 3.68939   2
 -21  -3   6 17.4651 4.13837   4
 -21   3   6 15.6582 3.87265   2
 -21   3   6 17.2833 4.20674   3
 -21   3   6 18.9591 3.62866   2
 -19  -3   6 276.644 13.2253   4
  19  -3  -6 312.598 13.5763   4
  19  -3  -6 312.478 12.8178   2
  19  -3  -6 324.639 13.6215   3
  19  -3  -6 310.019 12.9942   2
 -19   3   6 329.645 13.5695   3
 -19   3   6 296.550 13.2532   2
 -19   3   6 324.584 13.2283   2
  17  -3  -6 1734.06 66.2612   2
 -17  -3   6 1733.18 66.5953   4
  17  -3  -6 1798.58 66.3518   2
  17  -3  -6 1778.95 66.6153   3
  17  -3  -6 1785.57 66.7312   4
 -17   3   6 1774.58 66.3753   2
 -17   3   6 1860.86 66.5188   2
 -17   3   6 1868.23 66.7377   3
  15  -3  -6 20.5527 3.42610   2
  15  -3  -6 25.7918 3.29874   2
 -15  -3   6 23.8720 3.37417   4
  15  -3  -6 28.4918 4.36722   4
  15  -3  -6 30.0679 3.84329   3
 -15   3   6 19.1217 3.65958   2
 -15   3   6 25.8399 3.71698   3
  13  -3  -6 116.387 6.30793   2
  13  -3  -6 128.984 8.01838   4
 -13  -3   6 130.387 6.42951   4
  13  -3  -6 120.306 9.73719   3
  13  -3  -6 118.889 6.41421   2
 -13   3   6 125.299 6.61128   2
 -13   3   6 121.496 6.77130   3
  11  -3  -6 136.776 6.86979   2
  11  -3  -6 145.038 7.66262   4
 -11  -3   6 151.757 6.94376   4
  11  -3  -6 138.324 6.87447   2
  11  -3  -6 138.131 7.30420   3
 -11   3   6 142.860 7.20263   3
 -11   3   6 141.263 7.01560   2
   9  -3  -6 6.15166 2.53864   2
  -9  -3   6 5.49291 2.75522   4
   9  -3  -6 6.20940 4.15854   2
   9  -3  -6 5.09166 2.90325   3
   9  -3  -6 5.29552 3.37961   4
  -9   3   6 2.63187 3.33309   2
  -9   3   6 7.86263 2.72472   3
   7  -3  -6 293.361 12.2253   2
   7  -3  -6 304.665 12.4390   3
  -7  -3   6 331.052 12.5428   4
   7  -3  -6 309.480 12.7803   4
   7  -3  -6 291.506 12.2002   2
  -7   3   6 303.882 12.3252   3
  -7   3   6 305.170 12.2915   2
   5  -3  -6 125.816 6.16688   2
   5  -3  -6 134.701 6.86788   4
   5  -3  -6 131.775 6.32469   3
   5  -3  -6 119.133 6.13617   2
  -5  -3   6 122.022 5.63313   2
  -5   3   6 127.389 6.23873   2
   3  -3  -6 115.246 5.79546   2
   3  -3  -6 119.369 6.46241   4
   3  -3  -6 121.052 5.86983   3
  -3  -3   6 112.434 5.48625   2
  -3   3   6 122.165 5.86787   2
  -3   3   6 121.253 5.86051   3
   1  -3  -6 133.445 6.70262   4
   1  -3  -6 133.624 6.00181   3
  -1  -3   6 121.112 5.88262   2
   1  -3  -6 123.476 5.98278   2
   1   3  -6 125.317 5.66337   2
  -1   3   6 125.128 5.97978   3
  -1   3   6 126.049 6.00458   2
  -1  -3  -6 7.48153 2.20309   3
   1  -3   6 5.87769 2.61114   3
  -1  -3  -6 6.87724 2.60853   5
  -1  -3  -6 7.21383 2.73549   2
  -1  -3  -6 6.77983 2.89769   4
   1  -3   6 6.27101 2.45345   2
  -1   3  -6 2.75859 2.20937   2
   1   3   6 10.2885 2.12724   3
   1   3   6 4.83545 2.25071   2
  -3  -3  -6 44.4780 4.63348   2
   3  -3   6 49.8713 4.60968   3
   3  -3   6 42.0209 3.95579   2
  -3  -3  -6 49.3500 4.14573   4
  -3  -3  -6 41.6931 3.82203   5
   3   3   6 46.7958 3.32212   3
   3   3   6 49.5835 3.53761   2
  -3   3  -6 47.2818 3.75643   2
  -5  -3  -6 72.6231 4.44008   5
   5  -3   6 61.7926 4.52969   2
  -5  -3  -6 64.6610 4.19428   2
  -5  -3  -6 66.5361 4.49204   4
   5  -3   6 73.0454 5.15393   3
   5   3   6 68.8648 3.83681   2
  -7  -3  -6 161.087 7.06723   4
   7  -3   6 157.092 7.24552   2
   7  -3   6 153.930 7.80885   3
  -7  -3  -6 167.624 7.20405   5
  -7  -3  -6 150.004 6.75350   2
  -7   3  -6 155.604 7.11153   2
   9  -3   6 87.1539 5.38093   2
  -9  -3  -6 86.0340 4.79031   4
  -9  -3  -6 84.3304 4.67643   2
   9  -3   6 93.6549 6.22752   3
  -9  -3  -6 95.6197 5.16516   5
  -9   3  -6 88.9916 5.25620   2
  11  -3   6 29.7341 5.58139   3
 -11  -3  -6 27.5386 3.15188   5
 -11  -3  -6 27.1042 2.59382   4
 -11  -3  -6 23.4820 2.88853   2
  11  -3   6 18.5196 3.22304   2
 -11   3  -6 30.5941 3.29736   2
  13  -3   6 87.3831 5.75689   2
 -13  -3  -6 95.1927 5.33936   5
  13  -3   6 84.9805 6.72287   3
 -13   3  -6 86.5512 5.62355   2
  15  -3   6 49.6372 5.35614   2
  15  -3   6 43.7847 4.83685   3
 -15  -3  -6 44.7551 3.94653   5
  15  -3   6 43.6180 4.06802   2
 -15  -3  -6 38.1291 3.67921   2
  15   3   6 43.7350 4.29048   5
 -15   3  -6 45.4912 4.84485   2
 -17  -3  -6 296.942 12.8920   5
  17  -3   6 304.537 12.9082   5
  17  -3   6 303.652 13.6638   3
 -17  -3  -6 283.007 12.2161   2
  17  -3   6 321.502 13.1524   2
  17  -3   6 323.339 12.9276   2
 -17   3  -6 318.722 14.1875   2
  17   3   6 309.977 12.9865   5
  19  -3   6 472.643 18.1640   2
  19  -3   6 455.144 19.2295   2
 -19  -3  -6 455.142 17.9626   5
 -19  -3  -6 418.520 17.4681   2
  19  -3   6 452.142 18.1295   5
  19  -3   6 456.910 18.8284   3
  19   3   6 444.138 18.1210   5
 -19   3  -6 471.464 18.2107   2
  21  -3   6 22.0972 5.13717   3
 -21  -3  -6 30.0530 3.98779   5
  21  -3   6 20.9939 4.27770   5
  21  -3   6 21.0346 4.60772   2
  21  -3   6 20.0636 4.30524   2
  21   3   6 22.7264 4.27445   5
 -23  -3  -6 7.01163 4.64884   5
  23  -3   6 8.04932 4.07123   2
  23  -3   6 6.71111 5.27772   3
  23  -3   6 11.8947 4.58570   2
  23  -3   6 15.9853 4.47462   5
 -23  -3  -6 6.74782 3.04749   2
  23   3   6 5.22988 4.32735   5
 -25  -3  -6 190.781 9.53615   2
 -25  -3  -6 200.379 10.1831   5
  25  -3   6 225.142 10.5406   2
  25  -3   6 223.167 11.6641   3
  25  -3   6 225.564 10.5186   5
  25  -3   6 242.733 11.0759   2
  25   3   6 198.148 10.4980   5
  27  -3   6 22.2958 4.72925   2
 -27  -3  -6 28.9239 4.89836   5
  27  -3   6 24.0362 5.66438   3
  27  -3   6 22.5997 4.98247   5
  27   3   6 20.5710 5.08411   5
  29  -3   6 9.50546 6.65077   3
  29  -3   6 6.52842 4.50145   2
  29  -3   6 3.38797 6.40687   5
  29   3   6 -0.5117 4.81700   5
  31  -3   6 5.07612 4.88812   2
  31  -3   6 3.83174 6.20969   3
  31  -3   6 4.08234 5.17037   5
  31  -3   6 7.09864 5.63289   4
  31   3   6 8.48689 5.19948   5
  33  -3   6 47.5233 7.44890   3
  33  -3   6 48.5877 6.46423   4
  33  -3   6 50.1605 6.62226   2
  33  -3   6 48.6285 6.30274   5
  33   3   6 50.1801 6.15728   5
  35  -3   6 22.2070 7.02249   2
  35  -3   6 14.2688 6.98738   3
  35  -3   6 13.6640 5.87223   4
  35  -3   6 15.4136 5.93480   5
  35   3   6 23.2023 5.72099   5
  37  -3   6 14.3987 6.01576   2
  37  -3   6 12.7391 5.84405   4
  37  -3   6 12.3132 7.67755   3
  37  -3   6 19.2504 6.38206   5
  38  -4  -6 6.87493 7.45265   4
  38  -4  -6 3.28719 7.20127   3
  38  -4  -6 -3.0692 4.98893   5
  36  -4  -6 38.0138 7.51714   3
  36  -4  -6 37.0092 5.76403   5
  36  -4  -6 46.5255 5.38032   2
  36  -4  -6 33.1712 7.44261   4
  34  -4  -6 9.10255 5.72927   3
  34  -4  -6 22.3903 5.43844   5
  34  -4  -6 22.9410 5.04890   2
  34  -4  -6 20.1537 6.74493   4
  32  -4  -6 9.06912 5.90801   4
  32  -4  -6 1.51205 6.02641   5
  32  -4  -6 -3.4927 5.84834   3
  32  -4  -6 5.03229 5.12934   2
  30  -4  -6 20.1910 4.92446   2
  30  -4  -6 17.3464 6.04867   3
  28  -4  -6 20.7632 4.70869   2
  28  -4  -6 24.2790 5.99667   3
  28  -4  -6 25.0991 6.02051   4
  26  -4  -6 37.6177 4.94709   2
  26  -4  -6 31.5075 5.99524   4
  26  -4  -6 29.5012 5.48707   3
  24  -4  -6 -1.3605 4.08636   2
  24  -4  -6 -0.9801 4.77949   4
 -24  -4   6 4.22128 3.34884   4
  24  -4  -6 3.59294 4.49494   3
  22  -4  -6 111.604 7.41336   2
  22  -4  -6 109.024 8.31336   4
 -22  -4   6 107.268 6.68605   4
  22  -4  -6 126.581 8.21318   3
  20  -4  -6 16.8293 4.38858   3
 -20  -4   6 25.6625 3.86285   4
  20  -4  -6 18.5383 3.78946   2
  20  -4  -6 23.0971 5.18014   4
  20  -4  -6 27.0964 4.28381   2
  18  -4  -6 63.9848 7.31707   4
 -18  -4   6 72.6418 5.52229   4
  18  -4  -6 68.9028 6.72990   3
  18  -4  -6 60.5970 5.38922   2
  18  -4  -6 72.3758 6.13753   2
 -18   4   6 67.8091 6.96821   3
 -16  -4   6 41.7638 5.34198   4
  16  -4  -6 40.6450 4.36274   2
  16  -4  -6 40.6788 4.85133   3
  16  -4  -6 47.2622 4.47506   2
  16  -4  -6 53.3834 5.60308   4
 -16   4   6 42.4025 4.61888   3
  14  -4  -6 115.231 6.71310   2
  14  -4  -6 113.296 8.01090   2
  14  -4  -6 109.011 7.67948   4
  14  -4  -6 111.618 7.18405   3
 -14  -4   6 115.205 6.66145   4
 -14  -4   6 101.732 5.65433   5
 -14   4   6 112.601 6.72874   2
 -14   4   6 105.113 7.52489   3
  12  -4  -6 39.7459 4.89694   4
  12  -4  -6 26.5949 4.20190   3
  12  -4  -6 31.8813 3.93881   2
  12  -4  -6 35.0426 3.85817   2
 -12  -4   6 28.0081 3.85812   4
 -12  -4   6 31.1755 3.17911   5
 -12   4   6 40.3485 4.32663   3
 -12   4   6 30.8317 3.93838   2
 -10  -4   6 257.152 10.7579   4
  10  -4  -6 231.419 10.4367   2
  10  -4  -6 246.087 11.3136   4
  10  -4  -6 230.816 10.3883   2
  10  -4  -6 233.426 10.6914   3
 -10   4   6 250.300 10.5342   2
 -10   4   6 233.911 10.5727   3
   8  -4  -6 46.5589 4.05042   2
   8  -4  -6 47.4068 4.15578   2
  -8  -4   6 41.6432 3.76142   2
   8  -4  -6 50.1393 4.27773   3
  -8   4   6 48.0712 4.61668   2
  -8   4   6 42.8035 4.69429   3
  -6  -4   6 402.228 15.8191   2
   6  -4  -6 395.430 16.1966   2
   6  -4  -6 402.692 16.2724   2
  -6  -4   6 421.440 15.9042   3
   6  -4  -6 410.190 16.3017   3
  -6   4   6 435.284 16.2524   2
  -6   4   6 413.976 16.2152   3
   4  -4  -6 246.683 10.4317   3
   4  -4  -6 233.108 10.3419   2
  -4  -4   6 262.548 10.2653   3
   4  -4  -6 245.677 10.4450   2
  -4  -4   6 240.406 10.1245   2
  -4   4   6 252.246 10.3441   2
  -4   4   6 245.149 10.3160   3
   2  -4  -6 15.5374 2.89219   2
   2  -4  -6 19.6606 2.80043   3
  -2  -4   6 16.9836 2.89876   2
  -2  -4   6 16.8617 3.07199   3
   2  -4  -6 19.1187 3.56541   2
  -2   4   6 18.0597 2.75820   3
  -2   4   6 16.6376 2.85979   2
   0  -4  -6 186.279 8.00911   3
   0  -4   6 186.494 8.43266   3
   0  -4   6 185.378 8.17384   2
   0  -4  -6 174.102 8.10251   2
   0   4   6 180.005 7.94023   2
   0   4   6 183.671 7.83943   3
   2  -4   6 46.6011 4.50648   2
   2  -4   6 42.3168 4.86164   3
  -2  -4  -6 41.6843 4.05670   2
  -2  -4  -6 45.3537 4.28263   5
   2   4   6 43.8761 3.54564   3
  -2   4  -6 41.1634 3.99153   2
  -4  -4  -6 134.825 6.77758   5
   4  -4   6 126.476 6.84952   2
  -4  -4  -6 127.000 6.34872   2
   4  -4   6 144.027 7.33394   3
  -4   4  -6 140.071 6.65251   2
  -6  -4  -6 17.3680 3.28501   5
   6  -4   6 17.3308 3.33686   2
   6  -4   6 16.8555 3.81357   3
  -6  -4  -6 14.5600 2.69373   2
  -6   4  -6 19.4981 3.22947   2
   8  -4   6 810.568 30.3714   2
   8  -4   6 835.593 30.7245   3
  -8  -4  -6 760.192 30.0368   2
  -8  -4  -6 780.681 30.4339   5
  -8  -4  -6 812.129 30.2448   4
  -8   4  -6 814.930 30.3277   2
 -10  -4  -6 -1.5651 2.97453   4
 -10  -4  -6 3.07029 2.48682   2
  10  -4   6 2.40051 3.25083   2
 -10  -4  -6 0.52144 3.08967   5
  10  -4   6 0.16117 3.29280   2
  10  -4   6 7.37537 3.96564   3
 -10   4  -6 2.27068 3.18201   2
  12  -4   6 4.57389 4.09256   3
  12  -4   6 4.15017 3.75799   2
  12  -4   6 -1.8022 4.49095   2
 -12  -4  -6 1.87391 2.83581   4
 -12  -4  -6 2.59556 2.55079   2
 -12  -4  -6 6.39125 3.51727   5
 -12   4  -6 6.89804 3.41449   2
 -14  -4  -6 182.580 9.06374   5
  14  -4   6 201.368 9.57925   2
  14  -4   6 201.042 9.34194   2
 -14  -4  -6 170.549 8.26067   2
  14  -4   6 194.286 10.0462   3
 -14   4  -6 205.751 9.31485   2
  16  -4   6 -0.0111 4.02327   2
  16  -4   6 -0.6531 4.44461   3
 -16  -4  -6 0.23788 2.62717   2
  16  -4   6 1.20750 3.78420   2
 -16  -4  -6 1.25797 3.62369   5
 -16   4  -6 0.57067 3.60622   2
 -18  -4  -6 65.7647 6.19351   5
  18  -4   6 61.7875 6.20746   2
 -18  -4  -6 61.9614 4.81943   2
  18  -4   6 62.3389 7.15683   3
  20  -4   6 14.3258 4.43970   2
  20  -4   6 17.9128 5.54142   3
 -20  -4  -6 23.5724 4.65518   5
  20  -4   6 22.1998 4.70267   5
  22  -4   6 29.7450 5.75123   3
 -22  -4  -6 34.2831 4.82048   5
  22  -4   6 25.5637 5.13291   5
  22  -4   6 23.1378 4.90461   2
  24  -4   6 13.4058 4.85366   2
  24  -4   6 12.6706 4.78050   5
  24  -4   6 18.8243 5.78746   3
 -24  -4  -6 9.14117 5.68110   5
  26  -4   6 44.2516 6.29350   5
  26  -4   6 31.6477 6.28432   3
  26  -4   6 46.1492 8.61007   2
  28  -4   6 74.7401 7.63600   2
  28  -4   6 78.0001 6.75468   5
  28  -4   6 62.5258 7.48234   3
  30  -4   6 10.4752 6.34950   3
  30  -4   6 9.81823 5.15858   2
  30  -4   6 16.2348 5.63781   5
  32  -4   6 54.9877 10.4925   4
  32  -4   6 49.6229 8.06076   3
  32  -4   6 46.0180 6.69739   5
  32  -4   6 47.0165 6.14370   2
  34  -4   6 21.0123 7.52380   3
  34  -4   6 27.5752 6.36610   5
  34  -4   6 28.3139 7.36557   4
  36  -4   6 14.3299 10.1342   3
  36  -4   6 7.45762 5.89906   2
  36  -4   6 1.17715 5.83973   5
  36  -4   6 14.2940 7.07422   4
  35  -5  -6 -3.2436 5.57748   5
  35  -5  -6 8.63281 7.79425   4
  35  -5  -6 9.09062 6.55990   3
  35  -5  -6 9.54933 5.06590   2
  33  -5  -6 13.5781 5.46727   5
  33  -5  -6 12.7046 4.87172   2
  33  -5  -6 7.83387 6.10112   3
  33  -5  -6 7.02291 6.95109   4
  31  -5  -6 32.4744 5.40247   2
  31  -5  -6 33.5444 7.30928   4
  31  -5  -6 31.3011 6.39073   3
  29  -5  -6 5.73622 6.60454   4
  29  -5  -6 17.3568 6.21485   3
  29  -5  -6 12.1052 5.06470   2
  27  -5  -6 17.6727 4.96697   2
  27  -5  -6 16.6811 6.42555   4
  27  -5  -6 13.7261 5.65873   3
  25  -5  -6 25.8401 4.99090   2
  25  -5  -6 27.7829 6.62102   4
 -25  -5   6 17.3429 4.12623   4
  25  -5  -6 29.1900 5.53811   3
  23  -5  -6 3.00911 5.92101   4
  23  -5  -6 6.69960 5.45708   3
 -23  -5   6 5.61334 3.55624   4
  21  -5  -6 34.1698 6.21888   4
 -21  -5   6 29.4766 4.30486   4
  21  -5  -6 28.8098 4.81567   2
  21  -5  -6 29.9974 5.23337   3
 -19  -5   6 7.98554 3.91571   4
  19  -5  -6 6.82445 5.36996   4
  19  -5  -6 8.23583 4.48800   3
  19  -5  -6 8.66345 4.19049   2
  17  -5  -6 15.8558 5.43626   4
 -17  -5   6 22.4344 4.51986   4
  17  -5  -6 19.9580 4.73015   3
 -17  -5   6 15.0580 3.59078   5
  17  -5  -6 22.8393 4.54925   2
 -15  -5   6 1.98677 3.93979   4
  15  -5  -6 4.76554 4.82440   4
  15  -5  -6 0.62965 3.99524   3
 -15  -5   6 6.47836 3.42099   5
  15  -5  -6 -3.9124 3.77587   2
 -13  -5   6 -2.1652 3.99261   4
  13  -5  -6 7.57661 4.79257   4
  13  -5  -6 1.64773 3.75041   2
  13  -5  -6 9.90401 3.96160   3
 -13  -5   6 3.51091 3.38268   5
 -13   5   6 6.34526 3.60163   3
  11  -5  -6 31.3219 4.28768   2
 -11  -5   6 30.3748 4.49817   4
 -11  -5   6 28.1857 3.38043   2
  11  -5  -6 34.0390 4.50619   3
  11  -5  -6 31.6986 5.47313   4
 -11   5   6 34.3841 4.26507   3
  -9  -5   6 101.063 5.70332   2
   9  -5  -6 84.4921 6.23728   2
   9  -5  -6 90.3411 6.53404   2
   9  -5  -6 102.388 6.87221   3
  -9   5   6 96.1638 6.25926   3
   7  -5  -6 52.8110 4.55388   3
   7  -5  -6 46.5773 5.16766   2
  -7  -5   6 45.0187 4.75266   2
   7  -5  -6 48.2229 4.56598   2
  -7   5   6 49.9914 4.93735   3
   5  -5  -6 14.7106 3.39131   2
   5  -5  -6 25.1290 4.38248   3
  -5  -5   6 10.9926 3.15336   3
   5  -5  -6 15.3311 3.72789   2
  -5  -5   6 -0.6904 3.30993   2
  -5   5   6 7.80415 3.08714   3
   3  -5  -6 0.35136 3.49508   2
  -3  -5   6 0.18071 3.72698   2
   3  -5  -6 2.19210 2.97477   3
   3  -5  -6 1.14776 3.73318   2
  -3  -5   6 -1.2372 3.12868   3
  -3   5   6 2.08498 2.80827   3
   1  -5  -6 18.4251 3.78136   2
   1  -5  -6 25.7226 4.11214   2
  -1  -5   6 18.5673 3.74385   3
   1  -5  -6 24.9658 3.41122   3
  -1  -5   6 19.7282 3.65692   2
  -1   5   6 19.5463 3.03007   3
  -1  -5  -6 21.6577 3.35426   2
   1  -5   6 19.9652 3.80827   3
  -1  -5  -6 19.7613 3.80782   2
  -1  -5  -6 16.0636 3.17587   3
   1  -5   6 21.2670 3.79829   2
  -1  -5  -6 20.5003 3.77735   5
   1   5   6 16.2565 3.21449   3
   3  -5   6 117.232 7.09075   2
   3  -5   6 131.118 7.43237   3
  -3  -5  -6 117.907 7.03962   5
  -3  -5  -6 129.059 7.02520   2
  -3  -5  -6 108.121 6.36141   2
  -5  -5  -6 6.99788 3.52848   5
   5  -5   6 7.08239 3.76721   2
   5  -5   6 1.32390 3.47651   2
   5  -5   6 7.60555 3.95277   3
  -5  -5  -6 7.28078 2.92179   2
  -5   5  -6 4.17779 3.26007   2
   7  -5   6 139.509 8.23357   3
  -7  -5  -6 142.555 7.65562   5
  -7  -5  -6 125.204 6.90256   2
   7  -5   6 143.319 7.90469   2
   7  -5   6 146.394 7.77473   2
  -7   5  -6 142.432 7.46206   2
  -9  -5  -6 91.7245 6.88280   5
   9  -5   6 115.607 8.86545   2
   9  -5   6 96.7870 7.59850   3
   9  -5   6 103.566 6.84352   2
  -9  -5  -6 105.282 6.56329   4
  -9  -5  -6 84.2718 5.76486   2
  -9   5  -6 96.5954 6.49615   2
 -11  -5  -6 24.2863 4.28931   5
  11  -5   6 19.5725 4.22423   2
  11  -5   6 15.1523 4.75387   3
 -11  -5  -6 16.2840 3.13198   2
 -11  -5  -6 24.7019 4.03793   4
 -11   5  -6 17.1254 3.95833   2
 -13  -5  -6 167.570 8.45973   2
 -13  -5  -6 170.212 8.63717   4
 -13  -5  -6 180.618 9.86043   5
  13  -5   6 198.226 10.1912   3
  13  -5   6 200.719 9.56899   2
 -13   5  -6 194.884 9.40632   2
  15  -5   6 4.50076 4.45328   2
  15  -5   6 9.54510 5.05448   3
 -15  -5  -6 10.9438 3.21462   2
 -15  -5  -6 -0.0187 4.32104   5
 -15  -5  -6 6.13017 3.52577   4
  17  -5   6 1.01757 4.91647   3
  17  -5   6 3.80971 4.39707   2
  19  -5   6 5.26766 4.46435   2
 -19  -5  -6 7.85383 3.59047   2
  19  -5   6 6.15048 5.01402   3
  21  -5   6 1.28515 4.81422   2
  21  -5   6 -3.0061 5.94237   3
  21  -5   6 4.38343 5.69347   5
  23  -5   6 6.30021 5.40672   3
  23  -5   6 18.2666 5.26848   2
  23  -5   6 9.90779 5.17078   5
  25  -5   6 7.26827 6.25410   3
  25  -5   6 14.1568 5.60792   5
  25  -5   6 11.7806 5.34807   2
  27  -5   6 15.4677 5.71329   2
  27  -5   6 11.1088 6.37361   3
  27  -5   6 12.6664 5.84793   5
  29  -5   6 13.7450 5.57872   2
  29  -5   6 2.23237 6.10736   3
  29  -5   6 6.80060 5.51846   5
  31  -5   6 3.07464 7.55110   4
  31  -5   6 10.4752 5.72748   5
  31  -5   6 8.96533 6.95081   3
  31  -5   6 4.14573 5.57948   2
  33  -5   6 1.13848 5.58623   2
  33  -5   6 32.0220 8.62670   5
  33  -5   6 9.79557 7.34783   3
  33  -5   6 -0.1499 7.71016   4
  30  -6  -6 35.4939 7.46418   3
  30  -6  -6 43.8987 6.08484   2
  30  -6  -6 57.9944 8.77510   4
  28  -6  -6 19.5995 5.62016   3
  28  -6  -6 20.4637 5.43072   2
  28  -6  -6 21.7057 7.45569   4
  26  -6  -6 3.00434 6.60239   4
  26  -6  -6 2.04517 5.53047   3
  26  -6  -6 5.11928 5.12813   2
 -24  -6   6 18.8267 4.29794   4
  24  -6  -6 7.76538 6.86714   4
  24  -6  -6 10.6836 5.50205   3
  24  -6  -6 15.9092 5.27454   2
  22  -6  -6 42.2087 7.26632   4
  22  -6  -6 47.0235 5.79177   2
  22  -6  -6 35.3487 5.81482   3
  20  -6  -6 29.1126 6.73000   4
  20  -6  -6 26.2337 5.54126   3
 -20  -6   6 23.9225 4.70008   4
  20  -6  -6 24.3951 5.30612   2
 -18  -6   6 -5.3916 3.45526   5
  18  -6  -6 -1.0133 5.87581   4
  18  -6  -6 9.36847 4.94472   3
  18  -6  -6 -0.5380 4.46597   2
 -18  -6   6 11.2696 4.73185   4
  16  -6  -6 27.5534 5.28470   2
 -16  -6   6 31.9783 4.50764   5
 -16  -6   6 29.5595 5.02611   4
  16  -6  -6 31.4572 5.20287   3
  16  -6  -6 48.4289 9.08038   4
 -14  -6   6 8.42618 4.41993   4
 -14  -6   6 16.5658 4.97236   5
  14  -6  -6 16.5958 5.55965   4
  14  -6  -6 15.6309 4.86757   2
  14  -6  -6 9.59802 4.50683   3
  12  -6  -6 63.8321 8.04314   4
 -12  -6   6 42.1051 4.73911   2
 -12  -6   6 48.0176 6.03496   4
  12  -6  -6 58.7188 6.56526   2
  12  -6  -6 60.3235 6.50534   3
  10  -6  -6 55.6839 5.07869   3
 -10  -6   6 49.2660 4.62406   2
  10  -6  -6 50.3760 6.52685   4
 -10  -6   6 40.8498 4.03030   2
  10  -6  -6 50.9467 5.45730   2
 -10   6   6 50.5002 6.10766   3
  -8  -6   6 288.548 12.6305   2
   8  -6  -6 299.159 12.9721   3
   8  -6  -6 301.483 13.1588   2
  -8   6   6 290.080 12.6786   3
   6  -6  -6 13.3970 3.81005   3
   6  -6  -6 18.8833 4.47261   2
  -6  -6   6 8.73089 3.48083   2
  -6  -6   6 17.4039 4.05504   2
  -6   6   6 9.34395 3.40571   3
   4  -6  -6 316.464 12.5173   3
  -4  -6   6 309.877 12.7033   2
   4  -6  -6 281.657 12.9162   2
  -4  -6   6 269.826 12.4258   2
  -4  -6   6 293.748 12.2710   3
  -4   6   6 280.397 12.2944   3
   2  -6  -6 22.7050 4.44941   2
  -2  -6   6 8.08286 3.67745   2
  -2  -6   6 23.2345 4.21068   2
  -2  -6   6 22.5360 4.03272   3
  -2   6   6 17.2851 3.10922   3
   0  -6   6 140.077 7.67196   3
   0  -6  -6 133.364 7.04672   3
   0  -6  -6 139.107 7.97689   2
   0  -6   6 128.670 7.78820   2
   0   6   6 112.707 6.42716   3
   2  -6   6 194.082 9.56990   2
  -2  -6  -6 178.381 9.38960   2
   2  -6   6 182.798 9.49394   3
  -4  -6  -6 1.78472 4.03363   2
   4  -6   6 0.57451 4.24928   3
   4  -6   6 6.75101 4.23747   2
   6  -6   6 62.1974 6.89489   3
  -6  -6  -6 58.2561 5.37650   2
   6  -6   6 59.7803 6.57411   2
  -8  -6  -6 0.23938 4.14935   2
   8  -6   6 -2.3554 4.26882   2
  -8  -6  -6 -1.3524 4.28324   2
  -8  -6  -6 -3.2770 4.38621   4
   8  -6   6 -1.4504 4.48580   3
 -10  -6  -6 47.9564 4.93199   2
  10  -6   6 54.1402 5.99108   3
  10  -6   6 53.7134 5.52398   2
 -10  -6  -6 56.6359 5.67421   4
 -10   6  -6 58.1480 5.33076   2
 -12  -6  -6 10.8408 4.45027   4
  12  -6   6 3.53123 5.00149   3
  12  -6   6 14.3079 4.64548   2
 -12  -6  -6 9.61812 4.01491   2
  14  -6   6 66.2678 6.70277   3
  14  -6   6 82.2612 8.16130   2
 -14  -6  -6 54.8866 5.46163   2
  16  -6   6 13.6244 5.21092   3
 -16  -6  -6 21.5754 4.45740   4
  16  -6   6 18.4636 5.04442   2
  18  -6   6 10.3656 5.60706   3
  18  -6   6 17.7182 5.10986   2
  20  -6   6 137.899 9.11343   2
  20  -6   6 125.250 10.0902   3
  22  -6   6 14.0685 5.40239   2
  22  -6   6 14.5221 5.93499   3
  24  -6   6 45.5634 6.49402   5
  24  -6   6 38.2751 6.20233   2
  24  -6   6 47.2455 6.79253   3
  26  -6   6 0.40057 6.08075   3
  26  -6   6 6.79628 6.06737   5
  26  -6   6 7.10208 5.74829   2
  28  -6   6 111.443 11.6005   3
  28  -6   6 131.604 10.0847   5
  28  -6   6 123.683 9.60060   2
  30  -6   6 -2.3864 6.00361   5
  30  -6   6 -0.3162 6.87468   3
  30  -6   6 8.23950 6.23128   2
  27  -7  -6 10.6700 5.54403   2
  25  -7  -6 24.2464 5.70244   3
  23  -7  -6 4.56226 5.54965   2
  23  -7  -6 13.9857 5.21031   3
  23  -7  -6 10.8093 7.17964   4
  21  -7  -6 21.3010 5.64881   2
  21  -7  -6 22.3801 7.33906   4
  21  -7  -6 19.7821 5.27776   3
  19  -7  -6 24.8868 7.34984   4
  19  -7  -6 18.9907 5.15265   3
  19  -7  -6 28.2638 5.69049   2
  17  -7  -6 3.15426 4.62430   3
  17  -7  -6 5.84227 5.30986   2
  17  -7  -6 5.58763 6.64224   4
  15  -7  -6 9.10434 5.22693   2
  15  -7  -6 12.2134 6.31261   4
  15  -7  -6 9.65124 5.13032   3
  13  -7  -6 24.7044 4.87245   3
  13  -7  -6 33.5418 6.85586   4
  13  -7  -6 23.3346 5.34549   2
 -11  -7   6 15.1456 4.72879   2
  11  -7  -6 19.3750 5.25045   2
  11  -7  -6 14.8872 6.24517   4
  11  -7  -6 16.4961 4.43591   3
   9  -7  -6 14.3907 5.89490   4
   9  -7  -6 12.3514 4.17342   3
  -9  -7   6 20.3142 4.74960   2
   9  -7  -6 21.6777 5.28783   2
   7  -7  -6 1.78044 3.75652   3
   7  -7  -6 5.32549 6.94776   4
   7  -7  -6 8.33196 5.03420   2
  -7  -7   6 4.21473 4.50442   2
  -5  -7   6 53.7091 5.62446   2
   5  -7  -6 69.5587 8.10740   4
   5  -7  -6 51.0692 5.04317   3
   5  -7  -6 54.8923 10.0788   2
   3  -7  -6 8.76406 5.03829   2
   3  -7  -6 9.93949 3.74144   3
  -3  -7   6 14.0967 3.68981   3
   3  -7  -6 13.1391 5.96048   4
  -3  -7   6 12.5427 4.71333   2
  -1  -7   6 9.96298 4.82071   2
  -1  -7   6 5.94421 3.90748   3
   1  -7  -6 8.05334 5.73688   4
   1  -7  -6 8.59114 4.95017   2
   1  -7   6 37.8718 4.72304   3
   1  -7   6 26.6087 5.25694   2
  -1  -7  -6 18.7085 5.24397   2
  -1  -7  -6 36.8399 6.24730   4
  -3  -7  -6 7.20558 4.97234   2
  -3  -7  -6 9.64224 5.52697   4
   3  -7   6 0.74388 4.82382   2
   3  -7   6 2.31553 4.20627   3
  -5  -7  -6 11.4097 5.54703   4
  -5  -7  -6 16.4762 5.32070   2
   5  -7   6 11.0829 6.52586   2
   5  -7   6 13.4911 4.76401   3
   7  -7   6 -0.8317 4.86594   2
  -7  -7  -6 0.11467 5.05664   4
  -7  -7  -6 8.15634 4.99384   2
   7  -7   6 -4.6395 4.77207   3
   9  -7   6 0.42213 5.12823   2
  -9  -7  -6 11.7151 5.10908   2
   9  -7   6 2.46829 4.92795   3
  -9  -7  -6 5.12998 5.38475   4
  11  -7   6 16.6600 5.43555   3
 -11  -7  -6 22.3819 5.63903   4
  11  -7   6 19.5556 5.49418   2
 -11  -7  -6 20.0003 5.20259   2
  13  -7   6 55.7808 6.43170   2
 -13  -7  -6 52.5821 6.15047   4
 -13  -7  -6 51.1020 6.14037   2
  13  -7   6 48.3458 6.52664   3
  15  -7   6 10.8155 5.64685   2
 -15  -7  -6 2.10145 5.02092   4
 -15  -7  -6 4.70779 5.03530   2
  15  -7   6 -2.2938 5.38427   3
 -17  -7  -6 -2.4295 5.10995   2
  17  -7   6 -1.6687 5.22382   2
  17  -7   6 -2.0079 5.62005   3
 -17  -7  -6 2.26037 4.89251   4
  19  -7   6 7.45803 5.51775   2
  19  -7   6 13.7301 6.36471   3
  21  -7   6 19.6364 5.93010   2
  21  -7   6 22.9788 6.42522   3
  23  -7   6 -1.9337 5.93876   3
  23  -7   6 1.42503 9.20746   2
  25  -7   6 10.9958 6.65850   3
  25  -7   6 2.47942 5.87801   5
  25  -7   6 4.10781 6.06939   2
  18  -8  -6 86.3913 8.26849   3
  18  -8  -6 101.412 11.2404   4
  18  -8  -6 104.332 8.94412   2
  16  -8  -6 22.7739 5.06905   3
 -16  -8   6 29.7209 5.91656   2
  16  -8  -6 23.3165 9.09947   4
  14  -8  -6 16.1387 5.83076   2
 -14  -8   6 19.5707 6.17071   2
  14  -8  -6 18.1751 4.76527   3
  14  -8  -6 20.5788 7.49786   4
 -12  -8   6 -0.7524 5.43161   2
  12  -8  -6 0.83502 4.13234   3
  12  -8  -6 10.8043 7.29071   4
  12  -8  -6 2.14519 5.64043   2
  10  -8  -6 34.8213 6.07894   2
  10  -8  -6 14.3951 7.05176   4
  10  -8  -6 18.5245 4.95998   3
 -10  -8   6 14.5439 5.34209   2
  -8  -8   6 66.1448 6.82377   2
   8  -8  -6 71.2982 7.21695   2
   8  -8  -6 66.7090 8.46327   4
   8  -8  -6 59.9242 5.62940   3
   6  -8  -6 1.50990 6.43069   4
   6  -8  -6 -0.8423 3.76735   3
   6  -8  -6 2.40608 5.58459   2
  -4  -8   6 146.494 9.51251   2
   4  -8  -6 138.692 9.98954   2
   4  -8  -6 136.316 8.17972   3
   4  -8  -6 157.919 11.7584   4
   2  -8  -6 1.22432 6.36278   4
  -2  -8   6 -6.4193 5.15827   2
   2  -8  -6 6.52909 5.79826   2
   0  -8  -6 2.67663 6.42299   4
   0  -8  -6 14.0388 5.97470   2
   0  -8   6 12.1244 4.06542   3
   0  -8   6 14.8289 5.86487   2
   2  -8   6 24.2644 4.66333   3
  -2  -8  -6 18.4995 5.99379   2
   2  -8   6 29.8555 5.90833   2
  -2  -8  -6 11.1215 6.68815   4
   4  -8   6 14.5819 4.64298   3
  -4  -8  -6 12.4512 6.64606   4
  -4  -8  -6 15.0973 6.02234   2
   4  -8   6 15.2684 5.78261   2
  -6  -8  -6 52.4839 7.62354   4
   6  -8   6 57.9931 6.75267   2
  -6  -8  -6 41.3438 6.45640   2
   6  -8   6 44.1731 5.66752   3
   8  -8   6 18.2550 5.19152   3
  -8  -8  -6 16.5011 6.86919   2
   8  -8   6 24.7539 6.08672   2
  10  -8   6 31.7438 6.25504   2
  10  -8   6 31.6245 5.65975   3
 -10  -8  -6 39.7798 7.13984   4
 -10  -8  -6 39.7482 6.45233   2
  12  -8   6 9.85645 5.39578   3
  12  -8   6 -4.8846 5.74881   2
 -12  -8  -6 7.58352 5.81527   4
 -12  -8  -6 2.88586 5.85362   2
  14  -8   6 0.82392 5.39629   3
  14  -8   6 1.53129 6.01550   2
 -14  -8  -6 -1.9678 5.88034   2
 -14  -8  -6 12.0325 6.08667   4
  16  -8   6 32.8439 6.61274   2
 -16  -8  -6 17.8276 6.23328   2
 -16  -8  -6 27.0926 6.09139   4
  16  -8   6 18.0188 6.19739   3
  42   0  -7 -3.5138 5.58448   3
  40   0  -7 -0.7805 5.37927   3
  40   0  -7 9.48308 4.99525   4
  38   0  -7 10.5722 5.40145   4
  38   0  -7 5.99438 7.42338   3
  36   0  -7 5.81105 5.16985   4
  36   0  -7 -1.0454 4.73990   3
  34   0  -7 7.18917 4.61622   3
  34   0  -7 0.12619 4.66243   4
 -32   0   7 6.80929 4.15583   2
  32   0  -7 -0.0771 4.29953   3
  32   0  -7 1.42748 4.37109   4
 -30   0   7 4.94316 3.23634   2
  30   0  -7 3.07411 4.17962   4
 -30   0   7 -8.3776 3.55120   2
 -30   0   7 -2.5091 4.16651   3
  30   0  -7 9.97717 4.30381   3
 -28   0   7 2.61182 3.91973   3
 -28   0   7 3.52319 3.35827   2
 -28   0   7 -0.0233 2.91883   2
  28   0  -7 -0.6452 4.33538   4
  28   0  -7 1.16118 3.93039   3
  26   0  -7 -0.3182 3.46607   4
  26   0  -7 2.62936 3.64918   3
 -26   0   7 -3.1645 3.18641   2
 -26   0   7 -0.7224 3.75385   3
 -26   0   7 -6.7867 2.76884   2
  24   0  -7 -0.9917 3.29362   3
 -24   0   7 -0.6972 2.65940   2
 -24   0   7 -4.4363 2.96063   2
 -24   0   7 -0.9126 3.47888   3
  24   0  -7 2.79663 3.46190   4
  22   0  -7 -1.6039 3.13958   4
 -22   0   7 -3.1419 2.80701   2
 -22   0   7 2.28250 2.50493   2
 -22   0   7 -1.7116 3.15167   3
 -20   0   7 1.55591 2.97534   3
 -20   0   7 1.36769 2.34961   2
 -20   0   7 0.76480 2.60303   2
  20   0  -7 1.40845 2.84419   4
  20   0  -7 0.42062 2.92839   3
 -20   0   7 2.62967 3.11540   4
 -18   0   7 2.10452 2.44981   2
  18   0  -7 3.98002 2.73461   4
  18   0  -7 1.91039 2.68379   3
 -18   0   7 4.89968 3.08070   4
 -18   0   7 0.69355 2.80288   3
 -18   0   7 4.23204 2.17069   2
  16   0  -7 1.55067 2.63609   3
 -16   0   7 3.81191 2.01483   2
 -16   0   7 -1.4660 2.18994   2
 -16   0   7 0.10953 2.63730   3
  16   0  -7 -3.9292 2.45652   4
 -14   0   7 0.49917 2.83234   4
  14   0  -7 -1.7503 2.38043   4
 -14   0   7 2.43965 2.15176   2
  14   0  -7 0.34069 2.50692   3
 -14   0   7 -1.5990 4.95891   3
 -14   0   7 1.01097 1.88787   2
  12   0  -7 -1.1718 2.34461   3
 -12   0   7 0.92502 2.02242   2
  12   0  -7 2.85449 2.43918   4
 -12   0   7 1.19800 2.53822   3
 -12   0   7 3.14409 2.85801   4
  10   0  -7 3.95602 2.30919   3
 -10   0   7 1.65799 2.03958   2
 -10   0   7 0.99349 2.51530   3
  10   0  -7 -1.0189 1.73530   2
  10   0  -7 1.16884 1.56440   2
  10   0  -7 2.76752 2.51360   4
 -10   0   7 -1.1872 2.71747   4
   8   0  -7 -0.1424 2.27318   4
   8   0  -7 0.16109 1.75543   2
   8   0  -7 0.96838 1.58310   2
  -8   0   7 0.96440 2.60033   4
  -8   0   7 1.32881 1.87171   2
  -8   0   7 2.58574 2.41196   3
   6   0  -7 1.59810 2.28778   4
  -6   0   7 -0.7981 2.48290   3
   6   0  -7 1.09387 1.67793   2
  -6   0   7 -0.8745 2.20652   4
  -6   0   7 -0.9297 1.93724   2
  -4   0   7 4.40032 1.99944   2
   4   0  -7 1.97347 1.79374   2
  -4   0   7 4.09847 2.45359   4
  -4   0   7 1.34395 1.69770   5
   4   0  -7 2.78399 1.51157   5
   4   0  -7 1.12253 2.31080   4
   2   0  -7 -0.5602 2.12530   4
   2   0  -7 0.57378 1.79865   2
  -2   0   7 1.65709 2.60324   4
   2   0  -7 1.98956 1.62136   5
  -2   0   7 0.64028 1.72026   5
  -2   0   7 3.76484 2.05076   2
   0   0  -7 1.68712 2.11603   4
   0   0  -7 1.99578 1.83670   5
   0   0   7 0.42985 2.18404   2
   0   0   7 1.67776 1.91534   5
   0   0   7 1.35464 2.25439   4
   0   0  -7 3.15718 1.76251   2
   2   0   7 -2.9855 2.18377   4
  -2   0  -7 1.23992 1.93900   5
  -2   0  -7 1.92808 1.82405   2
  -2   0  -7 2.15410 1.99641   4
   2   0   7 0.62309 2.22591   2
   2   0   7 -1.1832 2.04333   5
   4   0   7 0.00932 2.27227   2
  -4   0  -7 1.81859 2.06851   4
   4   0   7 0.57451 2.30180   5
   4   0   7 2.72674 2.07494   4
  -4   0  -7 0.65273 1.87587   5
  -4   0  -7 2.06128 1.86741   2
  -6   0  -7 -0.1663 1.98041   5
   6   0   7 -0.2207 2.20892   5
  -6   0  -7 -1.8456 1.93066   2
   6   0   7 1.43794 2.12908   4
   6   0   7 -0.6031 2.32264   2
  -8   0  -7 6.77764 2.07234   2
   8   0   7 1.86362 2.44450   2
   8   0   7 -0.6402 2.59992   5
  -8   0  -7 3.20491 2.06510   5
   8   0   7 -0.2802 1.95285   4
  10   0   7 -0.3842 2.44811   2
  10   0   7 0.10843 1.91829   4
  10   0   7 -1.5881 2.72008   5
 -10   0  -7 -0.6330 2.01620   2
 -10   0  -7 0.22893 2.34594   5
  12   0   7 0.25548 1.92515   4
  12   0   7 2.39279 2.72687   3
  12   0   7 -0.9622 2.37053   2
  12   0   7 -1.2498 2.82905   5
 -12   0  -7 -4.2363 2.46057   2
 -12   0  -7 1.02549 2.63624   5
  14   0   7 2.92037 2.73342   5
 -14   0  -7 2.14195 2.51154   5
 -14   0  -7 2.85198 2.21448   2
  14   0   7 4.46167 2.44028   2
  14   0   7 3.80912 2.90698   3
  14   0   7 0.87753 1.92989   4
 -16   0  -7 0.94650 2.40923   2
  16   0   7 -0.3544 1.99969   4
  16   0   7 -0.3106 2.53460   2
 -16   0  -7 -0.4437 2.67980   5
  16   0   7 -2.8761 3.07369   5
  16   0   7 -1.1747 3.02892   3
  18   0   7 -0.4686 2.13197   4
  18   0   7 -2.1464 2.62174   2
 -18   0  -7 2.07664 2.83253   5
  18   0   7 -6.6997 3.26669   3
 -18   0  -7 1.59166 2.49963   2
  18   0   7 3.16469 2.43869   2
  18   0   7 1.14281 3.25292   5
  20   0   7 1.50966 2.88683   2
  20   0   7 -1.0127 2.70463   2
 -20   0  -7 -0.6132 2.69056   2
  20   0   7 1.17951 3.54515   3
  20   0   7 -6.3079 3.40091   5
  22   0   7 2.60167 3.76879   3
  22   0   7 9.64136 2.98163   2
  22   0   7 7.34619 3.92299   5
 -22   0  -7 1.71547 2.93874   2
  24   0   7 2.22717 4.11124   5
  24   0   7 1.77821 4.05287   3
  26   0   7 0.93594 4.11975   5
  26   0   7 -0.2544 4.28208   3
 -26   0  -7 6.63672 3.30737   2
  28   0   7 -4.2672 4.37260   3
  28   0   7 -0.4194 4.53836   5
  30   0   7 2.78508 4.76055   3
  30   0   7 2.86151 4.80077   5
  32   0   7 -5.3293 4.94024   5
  32   0   7 -5.0711 4.82805   3
  34   0   7 -0.0891 5.34732   5
  34   0   7 3.71872 5.23425   3
  36   0   7 1.30437 5.38661   5
  36   0   7 4.61344 6.16862   3
  38   0   7 -0.8408 6.11956   5
  38   0   7 4.87699 5.84281   3
  40   0   7 9.61258 6.11707   3
  40   0   7 2.72164 5.69687   5
  41  -1  -7 17.5582 6.37394   3
  41  -1  -7 22.1886 7.05474   4
  39  -1  -7 107.499 9.95125   4
  39  -1  -7 104.178 9.53402   3
  37  -1  -7 7.61356 5.81449   4
  37  -1  -7 10.9375 5.82061   3
  35  -1  -7 1.92488 5.55904   3
  35  -1  -7 1.11446 5.23426   4
  35   1  -7 8.16669 4.64880   4
  35   1  -7 2.06923 4.51769   3
  33  -1  -7 39.9977 5.76348   3
  33  -1  -7 45.8360 5.71051   4
 -33  -1   7 41.9621 4.65661   2
 -33  -1   7 32.8537 5.62245   3
  33   1  -7 40.5552 5.28322   4
  33   1  -7 33.6465 4.98015   3
  31  -1  -7 5.07103 4.61032   4
 -31  -1   7 -0.0334 3.81040   3
  31  -1  -7 -0.9647 4.51217   3
  31   1  -7 4.16341 4.08930   3
  31   1  -7 0.03933 4.04881   4
  29  -1  -7 0.56830 4.11494   4
 -29  -1   7 3.31683 3.86251   3
  29  -1  -7 15.9304 4.44112   3
  29  -1  -7 5.03494 3.22499   5
 -29  -1   7 -0.9559 2.72678   2
 -29   1   7 5.93678 3.86927   2
 -29   1   7 1.52244 3.33820   2
  29   1  -7 7.50389 4.01853   4
  29   1  -7 4.33717 3.68007   3
 -27  -1   7 136.233 7.78150   3
  27  -1  -7 133.351 6.86409   5
  27  -1  -7 146.888 7.93904   4
  27  -1  -7 140.678 8.46632   3
 -27   1   7 146.176 7.24323   2
 -27   1   7 136.900 7.71042   2
  27   1  -7 131.625 7.59315   4
 -27   1   7 142.324 8.48220   3
  27   1  -7 134.109 7.55577   3
  25  -1  -7 48.5131 4.78396   4
  25  -1  -7 37.2554 4.74776   3
 -25  -1   7 46.9930 4.45430   3
  25  -1  -7 43.1510 3.62792   5
  25   1  -7 38.8150 4.30153   4
 -25   1   7 46.4495 4.84388   3
 -25   1   7 33.9626 3.80192   2
 -25   1   7 33.5335 4.20342   2
 -23  -1   7 21.5609 3.59478   3
 -23  -1   7 25.8128 3.88903   4
  23  -1  -7 29.1416 6.44948   4
  23  -1  -7 25.5678 4.15021   3
  23  -1  -7 24.4135 3.14371   5
  23   1  -7 20.1425 3.33945   3
 -23   1   7 22.5465 3.69063   2
 -23   1   7 20.0811 3.20708   2
  23   1  -7 26.5427 3.69801   4
 -23   1   7 22.9680 4.12435   3
 -21  -1   7 293.364 12.4952   4
  21  -1  -7 303.807 12.9257   3
 -21  -1   7 313.913 12.6485   3
  21  -1  -7 312.325 12.7491   4
  21   1  -7 295.213 12.4053   3
  21   1  -7 297.230 12.4809   4
 -21   1   7 320.149 12.5239   2
 -21   1   7 309.666 12.3368   2
 -21   1   7 294.179 12.8745   3
  19  -1  -7 650.324 23.9847   2
  19  -1  -7 632.232 24.0121   2
  19  -1  -7 661.011 24.5923   4
 -19  -1   7 657.678 24.4331   3
 -19   1   7 647.884 24.2780   2
 -19   1   7 646.213 24.3887   2
  19   1  -7 635.569 24.3026   3
  19   1  -7 634.577 24.4325   4
 -19   1   7 606.695 24.6133   3
 -17  -1   7 53.8031 4.74286   4
 -17  -1   7 64.8573 6.26204   3
  17  -1  -7 54.2033 3.55591   2
  17  -1  -7 56.5333 5.00285   3
  17  -1  -7 56.7946 3.88245   2
  17  -1  -7 65.0255 4.78304   4
  17   1  -7 58.2417 4.32051   4
 -17   1   7 54.0032 4.50548   2
 -17   1   7 52.5719 5.03208   3
 -17   1   7 51.5699 4.07495   2
  15  -1  -7 896.990 33.9913   4
  15  -1  -7 913.663 34.0622   3
  15  -1  -7 901.050 33.5958   2
  15  -1  -7 900.599 33.6576   2
 -15  -1   7 921.980 33.8464   3
 -15  -1   7 908.685 33.9408   4
 -15   1   7 916.050 33.8284   2
 -15   1   7 898.073 33.7635   2
  15   1  -7 904.913 33.9065   4
 -15   1   7 907.338 34.0646   3
  13  -1  -7 127.498 5.60579   2
 -13  -1   7 126.776 6.19329   4
 -13  -1   7 126.126 6.06996   3
  13  -1  -7 121.026 6.37741   4
  13  -1  -7 129.686 6.44345   3
  13  -1  -7 120.106 5.77068   2
  13   1  -7 133.534 6.10612   4
 -13   1   7 120.985 6.47266   3
 -13   1   7 121.910 6.14567   2
 -13   1   7 120.958 5.86725   2
 -13   1   7 130.417 7.13201   4
 -11  -1   7 -2.7212 2.52966   4
  11  -1  -7 -0.5860 1.95817   2
  11  -1  -7 0.05442 2.43602   3
  11  -1  -7 -0.5542 2.20798   2
 -11  -1   7 -2.1039 2.41165   3
  11  -1  -7 1.30656 2.72124   4
 -11   1   7 -0.6381 2.92617   4
 -11   1   7 -2.2755 4.73172   3
 -11   1   7 1.83913 2.49800   2
  11   1  -7 -1.1358 2.29540   4
  -9  -1   7 647.195 23.4079   3
   9  -1  -7 610.732 23.5668   4
   9  -1  -7 631.058 23.5394   3
   9  -1  -7 619.964 23.2343   2
   9  -1  -7 595.398 23.2902   2
  -9  -1   7 635.770 23.5109   4
  -9   1   7 621.698 23.6213   4
  -9   1   7 632.071 23.3804   2
   9   1  -7 611.139 23.4572   4
  -9   1   7 620.080 23.5437   3
   7  -1  -7 1260.46 46.7141   2
  -7  -1   7 1314.55 46.5595   2
   7  -1  -7 1262.56 46.9633   4
   7  -1  -7 1270.50 46.9014   3
   7  -1  -7 1226.57 46.7509   2
  -7  -1   7 1279.34 46.9118   4
  -7   1   7 1254.03 46.9102   3
   7   1  -7 1264.33 46.9153   4
  -7   1   7 1288.84 46.8136   2
  -7   1   7 1264.66 46.9811   4
  -5  -1   7 2397.75 87.4341   2
   5  -1  -7 2380.21 87.5518   2
   5  -1  -7 2446.77 87.6937   3
  -5  -1   7 2393.78 87.7247   4
   5  -1  -7 2343.40 87.4834   5
  -5   1   7 2410.14 87.6960   3
   5   1  -7 2370.60 87.7404   4
  -5   1   7 2312.37 87.7229   4
  -5   1   7 2444.10 87.6187   2
   3   1  -7 5603.49 204.732   2
   1  -1  -7 1343.13 50.1975   4
   1  -1  -7 1373.31 50.1031   2
  -1  -1   7 1348.80 50.2559   4
   1  -1  -7 1365.69 50.0815   5
  -1  -1   7 1352.19 49.9884   5
  -1  -1   7 1350.94 50.0496   2
  -1   1   7 1369.94 50.2297   4
   1   1  -7 1357.85 50.0270   2
  -1   1   7 1383.40 50.1235   5
  -1   1   7 1374.57 50.1395   2
  -1  -1  -7 121.264 5.59434   4
   1  -1   7 121.760 5.84807   4
   1  -1   7 122.692 5.51672   2
   1  -1   7 118.734 5.34634   5
  -1  -1  -7 120.003 5.46445   2
  -1  -1  -7 128.528 5.54103   5
   1   1   7 125.911 5.79091   4
   1   1   7 123.087 5.66329   5
  -1   1  -7 125.043 5.45938   2
   1   1   7 122.962 5.75127   2
  -3  -1  -7 720.697 26.5458   4
   3  -1   7 707.043 26.5776   2
   3  -1   7 704.597 26.7319   4
  -3  -1  -7 712.410 26.5484   5
  -3  -1  -7 726.193 26.5387   2
   3  -1   7 699.288 26.5253   5
   3   1   7 728.328 26.6376   5
   3   1   7 715.598 26.5697   2
   3   1   7 714.921 26.5607   4
  -3   1  -7 717.708 26.5734   2
   5  -1   7 5.89208 2.12493   5
  -5  -1  -7 6.42091 2.22216   5
   5  -1   7 2.84164 2.18326   2
  -5  -1  -7 1.15871 2.00125   2
  -5  -1  -7 5.65335 1.80920   4
   5   1   7 4.85899 2.05190   4
   5   1   7 5.47996 2.51995   5
   5   1   7 7.99800 2.16827   2
  -5   1  -7 4.66681 2.22401   2
  -7  -1  -7 1680.44 61.2781   5
  -7  -1  -7 1759.92 61.1079   4
   7  -1   7 1625.64 61.2604   5
  -7  -1  -7 1617.50 61.1895   2
   7  -1   7 1656.57 61.2839   2
  -7   1  -7 1668.71 61.2775   2
   7   1   7 1661.76 61.0798   4
   7   1   7 1667.95 61.3047   5
   7   1   7 1649.59 61.1678   2
  -9  -1  -7 454.368 17.2345   5
   9  -1   7 455.033 17.2705   2
  -9  -1  -7 457.020 17.1049   2
   9  -1   7 434.488 17.2432   5
   9   1   7 442.967 16.8341   4
   9   1   7 455.393 17.3348   5
   9   1   7 460.142 17.0818   2
  -9   1  -7 458.999 17.2339   2
 -11  -1  -7 325.074 12.6038   2
  11  -1   7 328.896 12.8354   2
  11  -1   7 327.232 12.8477   5
  11  -1   7 315.597 13.2478   3
  11   1   7 338.967 12.5468   2
 -11   1  -7 325.939 12.7694   2
  11   1   7 318.403 12.9035   5
  13  -1   7 213.618 8.88526   2
 -13  -1  -7 211.558 8.75229   5
  13  -1   7 202.346 9.42084   3
 -13  -1  -7 202.627 8.58127   2
  13  -1   7 208.927 8.93558   5
  13   1   7 209.599 8.87405   3
 -13   1  -7 218.963 8.82455   2
  13   1   7 204.797 8.95547   5
  13   1   7 222.923 8.47981   2
  15  -1   7 170.116 8.38917   3
 -15  -1  -7 157.942 7.18891   2
 -15  -1  -7 176.637 7.52525   5
  15  -1   7 165.420 7.60881   2
  15   1   7 180.253 7.78490   5
 -15   1  -7 166.989 7.49121   2
  15   1   7 164.429 7.61581   3
 -17  -1  -7 528.344 20.0260   2
 -17  -1  -7 548.052 20.2150   5
  17  -1   7 530.848 20.2929   5
  17  -1   7 513.033 20.6066   2
  17  -1   7 509.337 20.8602   3
  17   1   7 516.175 20.2139   3
 -17   1  -7 541.286 20.2457   2
  19  -1   7 229.295 9.49563   2
 -19  -1  -7 207.810 9.17656   2
  19  -1   7 211.256 9.53514   2
 -19  -1  -7 222.462 9.49736   5
  19  -1   7 231.993 10.5993   3
  19  -1   7 211.188 9.79975   5
  19   1   7 210.983 9.62253   3
  19   1   7 227.856 9.86136   5
 -19   1  -7 217.811 9.45085   2
 -21  -1  -7 655.900 24.9221   2
  21  -1   7 677.519 25.7436   3
 -21  -1  -7 647.471 25.1401   5
  21  -1   7 627.413 25.2636   5
  21  -1   7 681.116 25.1415   2
  21  -1   7 666.593 25.1176   2
  21   1   7 638.170 25.1284   3
  21   1   7 650.033 25.3436   5
 -21   1  -7 673.452 25.1645   2
  23  -1   7 232.067 11.3949   3
  23  -1   7 232.608 10.8964   5
 -23  -1  -7 240.912 10.5980   5
  23  -1   7 248.187 10.4713   2
 -23  -1  -7 225.320 10.0805   2
  23  -1   7 254.724 10.4549   2
 -23   1  -7 236.902 10.4411   2
  23   1   7 224.290 10.8474   5
  23   1   7 224.701 10.5723   3
  25  -1   7 15.8879 4.49583   5
  25  -1   7 21.0900 3.93908   2
  25  -1   7 18.1205 3.72561   2
  25  -1   7 8.85256 4.92611   3
 -25  -1  -7 17.2656 3.43367   2
  25   1   7 19.3362 4.42992   5
  25   1   7 13.7677 4.44379   3
  27  -1   7 52.1828 5.62986   5
 -27  -1  -7 46.2260 4.96888   2
  27  -1   7 56.6457 5.23847   2
  27  -1   7 57.6855 5.59137   2
  27  -1   7 51.4859 5.96425   3
  27  -1   7 56.8931 5.07923   4
  27   1   7 47.0985 4.97394   3
  27   1   7 63.9784 5.52881   5
  29  -1   7 71.3233 7.23468   5
  29  -1   7 76.5939 7.91824   3
  29  -1   7 75.4753 5.66106   4
  29   1   7 68.3671 6.70403   3
  29   1   7 72.1420 7.12227   5
  31  -1   7 15.9653 5.66783   3
  31  -1   7 18.4056 5.12918   5
  31   1   7 13.9899 4.51866   3
  31   1   7 10.4196 5.27872   5
  33  -1   7 81.5633 8.06434   5
  33  -1   7 81.6760 8.85088   3
  33   1   7 69.1794 7.58211   3
  33   1   7 79.9641 7.03363   5
  35  -1   7 70.3189 6.99689   5
  35  -1   7 58.1536 7.43826   3
  35   1   7 65.9590 7.19017   5
  35   1   7 60.2527 6.30544   3
  37  -1   7 4.83024 5.75742   5
  37  -1   7 0.49593 6.35498   3
  37   1   7 7.74590 6.43256   5
  37   1   7 11.8157 5.41357   3
  39  -1   7 20.3416 5.98615   5
  39  -1   7 23.9251 7.00274   3
  39   1   7 16.8214 6.78622   5
  39   1   7 11.4349 5.70652   3
  40  -2  -7 30.9186 7.08733   3
  38  -2  -7 1.67102 6.13967   4
  38  -2  -7 -1.8359 6.08542   3
  38  -2  -7 -0.4049 4.52901   5
  36  -2  -7 29.3787 4.77634   5
  36  -2  -7 21.7026 6.28103   3
  36  -2  -7 34.0436 6.21994   4
  34  -2  -7 5.29260 5.46854   3
  34  -2  -7 14.4518 5.46037   4
 -34  -2   7 -1.0231 5.92904   3
  34  -2  -7 1.50002 4.23986   5
 -32  -2   7 10.1872 3.91098   3
  32  -2  -7 21.2874 5.30948   4
  32  -2  -7 18.3289 4.13063   5
  32  -2  -7 23.9058 5.69040   3
  30  -2  -7 -0.3945 4.69298   3
  30  -2  -7 5.13966 4.69560   4
  30  -2  -7 3.75616 3.69300   5
 -30  -2   7 2.90644 3.47188   3
  28  -2  -7 15.0028 4.75263   3
  28  -2  -7 28.1918 3.67161   2
  28  -2  -7 18.9869 3.88820   5
 -28  -2   7 16.1899 3.65954   3
  28  -2  -7 21.3392 3.13022   2
  28  -2  -7 19.7727 4.65878   4
 -26  -2   7 50.9782 5.40261   4
 -26  -2   7 51.5435 5.01331   3
  26  -2  -7 51.0114 5.33541   3
  26  -2  -7 48.4102 4.91963   2
  26  -2  -7 45.5053 4.58314   2
  26  -2  -7 51.7677 5.27532   4
 -26   2   7 53.3060 5.05911   2
  24  -2  -7 1.84347 3.19027   2
  24  -2  -7 6.46086 4.28432   3
  24  -2  -7 2.71011 3.92338   4
 -24  -2   7 2.34580 3.02407   3
 -24  -2   7 11.3475 3.60301   4
  24  -2  -7 -2.3735 2.80669   2
 -24   2   7 -2.9966 3.11006   2
 -24   2   7 -1.7288 3.79946   3
 -24   2   7 -7.0875 3.64029   2
  22  -2  -7 3.78580 3.18082   2
 -22  -2   7 12.7357 3.60181   4
  22  -2  -7 5.64515 4.10618   3
  22  -2  -7 8.35862 3.74883   4
  22  -2  -7 2.58512 2.72826   2
 -22  -2   7 6.33165 2.85509   3
 -22   2   7 -2.9701 3.51672   2
 -22   2   7 2.82499 3.41158   2
  22   2  -7 7.18493 3.48159   4
 -22   2   7 6.78530 3.75484   3
  20  -2  -7 382.973 14.7904   2
 -20  -2   7 374.728 15.2639   3
  20  -2  -7 380.766 15.3511   4
  20  -2  -7 368.077 14.6425   2
 -20  -2   7 347.634 15.5139   4
  20  -2  -7 379.468 15.4649   3
  20   2  -7 322.935 14.8816   4
 -20   2   7 370.139 14.8991   2
 -20   2   7 397.039 15.4780   3
 -20   2   7 394.637 15.1522   2
  18  -2  -7 158.059 8.25382   2
  18  -2  -7 161.719 8.28476   3
 -18  -2   7 164.086 7.32048   3
  18  -2  -7 159.886 7.35567   2
 -18   2   7 157.527 7.63382   2
 -18   2   7 170.898 8.22169   3
  18   2  -7 154.724 7.64890   4
 -18   2   7 167.687 7.86033   2
  16  -2  -7 -2.8332 2.63864   2
  16  -2  -7 -3.1073 5.41051   3
  16  -2  -7 -4.6771 3.26383   4
  16  -2  -7 -0.6046 2.34791   2
 -16  -2   7 -0.1545 2.32897   3
 -16  -2   7 0.16962 2.96106   4
 -16   2   7 -3.5902 2.57666   2
 -16   2   7 1.54389 3.05724   3
 -16   2   7 -1.8278 5.35970   2
  16   2  -7 3.23840 2.83276   4
  14  -2  -7 270.763 11.5021   3
  14  -2  -7 271.147 11.0391   2
 -14  -2   7 287.266 11.2565   4
  14  -2  -7 263.665 11.0928   2
 -14  -2   7 274.888 10.8984   3
  14  -2  -7 273.519 11.5676   4
 -14   2   7 274.134 11.2909   2
 -14   2   7 269.313 11.5006   3
  12  -2  -7 105.296 6.09443   4
  12  -2  -7 97.2552 5.81037   3
  12  -2  -7 93.2094 5.32429   2
  12  -2  -7 95.1747 5.72657   2
 -12  -2   7 102.252 5.31845   4
 -12  -2   7 103.190 5.16176   3
 -12   2   7 97.7667 5.64401   2
 -12   2   7 108.223 5.91951   3
  10  -2  -7 52.9752 4.69521   2
  10  -2  -7 52.2860 4.81243   4
  10  -2  -7 53.5137 4.07055   2
  10  -2  -7 53.9485 4.66146   3
 -10  -2   7 55.5581 4.26070   4
 -10   2   7 56.1374 4.46897   2
 -10   2   7 48.7401 4.62752   3
   8  -2  -7 208.132 9.06587   3
  -8  -2   7 210.463 8.95631   4
   8  -2  -7 211.372 9.24625   4
   8  -2  -7 201.546 8.74956   2
   8  -2  -7 216.975 8.76667   2
  -8   2   7 210.812 9.69293   3
  -8   2   7 210.358 8.93557   2
   6  -2  -7 1951.80 69.5915   3
   6  -2  -7 1846.48 69.4884   2
   6  -2  -7 1880.78 69.7010   4
  -6  -2   7 1823.57 69.1951   2
   6  -2  -7 1880.92 69.4799   2
  -6  -2   7 1929.41 69.6454   4
  -6   2   7 1896.53 69.5711   3
  -6   2   7 1900.69 69.5154   2
  -4  -2   7 147.763 6.71392   4
   4  -2  -7 141.111 6.92781   4
   4  -2  -7 148.919 6.65061   3
  -4  -2   7 138.242 5.99196   2
   4  -2  -7 140.763 6.33248   2
  -4   2   7 138.004 6.63569   3
  -4   2   7 139.004 6.58175   2
  -2  -2   7 626.204 23.4899   2
   2  -2  -7 643.189 23.6329   5
  -2  -2   7 643.774 23.9221   4
   2  -2  -7 663.109 23.7146   3
   2  -2  -7 649.300 23.9020   4
   2  -2  -7 625.925 23.6208   2
   2   2  -7 581.645 23.3698   2
  -2   2   7 620.239 23.6795   2
  -2   2   7 623.396 23.6542   3
   0  -2   7 9.10039 2.23309   2
   0  -2  -7 14.1029 2.32509   2
   0  -2  -7 14.0839 2.78001   4
   0  -2  -7 10.1288 2.22844   5
   0   2  -7 10.6091 2.12407   2
   0   2   7 10.1883 2.50412   2
   0   2   7 11.2080 2.31229   3
   2  -2   7 278.866 11.1866   2
  -2  -2  -7 283.941 11.3265   4
  -2  -2  -7 281.907 11.1501   2
  -2  -2  -7 286.475 11.2140   5
   2   2   7 291.287 11.1142   3
  -2   2  -7 277.888 11.0845   2
   2   2   7 287.746 11.2083   2
  -4  -2  -7 437.883 16.5320   2
  -4  -2  -7 444.907 16.6617   5
   4  -2   7 432.688 16.6603   2
  -4  -2  -7 413.024 16.5712   4
   4   2   7 449.511 16.4576   3
  -4   2  -7 427.472 16.5853   2
   4   2   7 448.279 16.8220   5
   4   2   7 434.834 16.5429   2
   6  -2   7 582.978 22.1694   2
  -6  -2  -7 594.596 22.1783   5
  -6  -2  -7 588.370 21.9946   2
  -6  -2  -7 579.189 21.9733   4
  -6   2  -7 588.720 22.1348   2
   6   2   7 596.473 22.2629   5
   6   2   7 583.275 21.9540   2
   8  -2   7 36.0020 3.87873   2
  -8  -2  -7 43.1070 3.44062   5
   8  -2   7 40.5629 3.74239   3
   8  -2   7 36.8229 3.82005   5
  -8  -2  -7 39.1877 3.18274   2
  -8  -2  -7 37.8188 2.84332   4
  -8   2  -7 40.7478 3.60695   2
   8   2   7 39.4210 3.18784   2
   8   2   7 37.8189 4.08123   5
  10  -2   7 16.6069 3.27295   3
 -10  -2  -7 25.6216 2.37187   2
 -10  -2  -7 26.7863 2.82826   5
  10  -2   7 24.9566 3.02532   2
  10  -2   7 21.9788 2.92728   5
 -10   2  -7 23.2122 2.96428   2
  10   2   7 25.6353 3.14476   5
  12  -2   7 109.020 6.66945   3
 -12  -2  -7 112.745 5.60443   5
 -12  -2  -7 106.571 5.24837   2
 -12   2  -7 106.670 5.70989   2
  12   2   7 110.128 5.89780   5
  14  -2   7 2.64108 2.82243   5
  14  -2   7 3.86961 2.86739   2
  14  -2   7 -2.4435 5.40820   3
 -14  -2  -7 3.42598 2.63427   5
  14   2   7 7.17647 3.11798   5
 -14   2  -7 9.48305 2.76270   2
  16  -2   7 0.93848 3.02586   2
 -16  -2  -7 5.17096 2.38563   2
  16  -2   7 6.71472 3.21014   5
 -16  -2  -7 1.75448 2.83655   5
  16  -2   7 4.21975 4.03331   3
 -16   2  -7 0.73421 2.88500   2
  16   2   7 3.89270 3.82374   5
  16   2   7 3.72650 2.29055   3
  18  -2   7 24.4540 3.61737   5
 -18  -2  -7 17.4291 3.24251   5
 -18  -2  -7 22.5432 2.90345   2
  18  -2   7 15.2564 3.50881   2
  18  -2   7 18.0474 3.73728   2
  18  -2   7 20.5256 4.46704   3
 -18   2  -7 21.5166 3.53495   2
  18   2   7 19.4149 3.91943   5
  20  -2   7 8.85228 3.53031   2
  20  -2   7 5.63567 3.84464   2
  20  -2   7 9.68467 3.56523   5
 -20  -2  -7 8.55909 2.79159   2
 -20  -2  -7 10.4388 3.36339   5
  20  -2   7 4.11962 4.12008   3
 -20   2  -7 4.33597 3.30163   2
  20   2   7 5.69711 3.96997   5
  22  -2   7 13.0891 3.76181   2
 -22  -2  -7 13.6051 3.09231   2
 -22  -2  -7 11.9406 3.66276   5
  22  -2   7 8.61410 3.95799   2
  22  -2   7 9.94987 4.63956   3
  22  -2   7 13.6031 4.09898   5
  22   2   7 16.5384 4.35785   5
 -22   2  -7 16.1206 3.83020   2
 -24  -2  -7 2.63504 2.91374   2
 -24  -2  -7 3.38533 4.41898   5
  24  -2   7 5.64737 4.04435   5
  24  -2   7 -2.1760 4.76580   3
  24  -2   7 1.55338 3.89227   2
  24   2   7 1.41960 4.24285   5
 -26  -2  -7 13.1279 3.84797   5
  26  -2   7 9.73552 4.46854   5
  26  -2   7 -1.8451 3.97325   2
 -26  -2  -7 7.35905 3.28873   2
  26  -2   7 6.55962 5.22723   3
  26  -2   7 5.63319 4.20188   2
  26   2   7 2.49247 4.83994   5
 -28  -2  -7 10.7570 5.12514   5
  28  -2   7 20.0667 4.37746   2
  28  -2   7 9.75838 5.43692   3
  28  -2   7 13.2989 4.28796   2
  28  -2   7 8.54091 4.73872   5
 -28  -2  -7 13.5150 3.46000   2
  28   2   7 4.72298 4.82951   5
  30  -2   7 22.6533 5.96421   3
  30  -2   7 32.9742 5.21762   4
  30  -2   7 28.4390 4.71407   2
  30  -2   7 32.8739 5.03926   2
  30  -2   7 43.8178 5.78496   5
  30   2   7 27.1126 5.88943   5
  32  -2   7 4.14268 6.23763   3
  32  -2   7 10.0504 4.04695   2
  32  -2   7 -5.0231 5.94027   5
  32  -2   7 5.07275 4.74174   2
  32  -2   7 7.18529 4.68337   4
  32   2   7 -2.7338 5.74856   5
  34  -2   7 1.69611 4.67338   4
  34  -2   7 -5.1780 5.64821   5
  34  -2   7 -2.1969 6.24400   3
  34   2   7 2.67039 5.38354   5
  36  -2   7 10.7471 4.68569   4
  36  -2   7 4.79876 5.86987   5
  36  -2   7 4.70175 6.73091   3
  38  -2   7 3.38341 6.92404   3
  38  -2   7 -0.8599 5.76178   5
  38  -2   7 7.62762 4.27594   4
  38   2   7 2.21143 5.43347   5
  39  -3  -7 53.8135 7.82958   3
  39  -3  -7 80.6921 9.60082   4
  39  -3  -7 48.8633 5.74853   5
  37  -3  -7 75.4795 8.23786   3
  37  -3  -7 83.5695 8.50976   4
  37  -3  -7 83.0133 7.94375   5
  35  -3  -7 118.222 10.3452   3
  35  -3  -7 92.2937 7.82246   5
  33  -3  -7 68.1270 5.92810   5
  33  -3  -7 67.9096 7.15150   4
  33  -3  -7 55.9997 5.75808   2
  33  -3  -7 58.2569 6.34717   2
  33  -3  -7 49.1133 6.78166   3
  31  -3  -7 66.6145 5.82330   5
  31  -3  -7 42.0876 6.36485   3
  31  -3  -7 54.7053 4.93696   2
  31  -3  -7 53.9727 5.46642   2
  31  -3  -7 67.2745 6.78918   4
  29  -3  -7 7.77302 4.19053   2
  29  -3  -7 4.21185 3.96738   2
  29  -3  -7 6.26112 5.09430   3
  29  -3  -7 4.23382 4.93349   4
  27  -3  -7 70.9367 5.69071   2
  27  -3  -7 74.6098 6.28328   2
  27  -3  -7 71.6267 7.08883   4
  27  -3  -7 75.3066 7.65696   3
 -27  -3   7 91.0208 6.17073   4
 -25  -3   7 53.2798 5.26901   4
  25  -3  -7 44.6518 5.57998   3
  25  -3  -7 46.3627 5.56051   4
  25  -3  -7 43.0002 4.58687   2
  25  -3  -7 39.8154 4.15599   2
  23  -3  -7 511.989 20.0807   3
 -23  -3   7 461.121 19.2506   4
  23  -3  -7 478.974 19.1996   2
  23  -3  -7 494.274 20.0364   4
  23  -3  -7 480.189 19.3241   2
 -23   3   7 506.651 19.6929   2
  21  -3  -7 210.032 10.6802   3
  21  -3  -7 213.198 9.74025   2
  21  -3  -7 203.093 10.7350   4
 -21  -3   7 222.687 9.82818   4
  21  -3  -7 225.461 10.0159   2
 -21   3   7 223.753 10.2855   2
 -21   3   7 220.435 10.6379   3
 -21   3   7 219.295 9.94238   2
  19  -3  -7 359.664 14.4271   2
 -19  -3   7 336.432 14.3419   4
  19  -3  -7 353.297 14.8745   3
  19  -3  -7 343.629 14.9748   4
  19  -3  -7 349.727 14.2424   2
 -19   3   7 355.878 14.6341   2
 -19   3   7 358.353 14.9197   3
 -17  -3   7 66.9502 5.31466   4
  17  -3  -7 58.4212 5.05807   2
  17  -3  -7 62.4923 5.39371   2
  17  -3  -7 72.9105 6.08960   3
  17  -3  -7 78.1129 6.51674   4
 -17   3   7 66.9991 5.67188   3
 -17   3   7 58.5516 5.77098   2
  15  -3  -7 713.848 27.2203   4
  15  -3  -7 666.836 26.6031   2
 -15  -3   7 709.402 26.7581   4
  15  -3  -7 701.251 26.7075   2
  15  -3  -7 688.454 26.9943   3
 -15   3   7 712.119 26.8733   2
 -15   3   7 723.074 27.0067   3
 -13  -3   7 69.6817 4.97603   4
  13  -3  -7 60.5765 4.93545   2
  13  -3  -7 55.1283 4.61916   2
  13  -3  -7 65.9388 5.89475   4
  13  -3  -7 61.7054 5.56498   3
 -13   3   7 63.8867 5.29774   3
 -13   3   7 63.4050 5.02845   2
  11  -3  -7 40.5172 4.09914   2
 -11  -3   7 38.6286 4.39107   4
  11  -3  -7 45.8771 3.77612   2
  11  -3  -7 45.9291 5.28382   4
  11  -3  -7 41.7934 4.10852   3
 -11   3   7 38.1545 4.59899   3
 -11   3   7 48.5093 4.02305   2
  -9  -3   7 187.176 8.21285   4
   9  -3  -7 177.178 8.30693   3
   9  -3  -7 175.085 7.96941   2
   9  -3  -7 171.735 8.62516   2
   9  -3  -7 188.203 8.77837   4
  -9   3   7 179.145 8.31115   3
  -9   3   7 191.280 8.94531   2
   7  -3  -7 302.850 12.1707   3
   7  -3  -7 284.934 11.9482   2
   7  -3  -7 283.564 11.8849   2
  -7  -3   7 313.690 12.3167   4
   7  -3  -7 293.137 12.5039   4
  -7   3   7 303.300 12.0376   2
  -7   3   7 299.521 12.1179   3
   5  -3  -7 317.362 12.6686   2
   5  -3  -7 325.607 13.2151   4
   5  -3  -7 328.808 12.8210   3
  -5  -3   7 307.784 12.3640   2
   5  -3  -7 319.659 12.7376   2
  -5   3   7 324.799 12.8134   3
  -5   3   7 320.677 12.7638   2
   3  -3  -7 269.617 11.2586   4
   3  -3  -7 261.805 10.7397   2
   3  -3  -7 279.013 10.8254   3
  -3  -3   7 263.102 10.5525   2
  -3   3   7 266.846 10.7970   2
  -3   3   7 258.209 10.7994   3
   1  -3  -7 945.009 34.9002   5
   1  -3  -7 930.893 34.8682   2
   1  -3  -7 935.276 35.1456   4
  -1  -3   7 916.648 34.7614   2
   1  -3  -7 991.279 34.8646   3
   1   3  -7 919.050 34.6511   2
  -1   3   7 914.438 34.7899   3
  -1   3   7 940.124 34.8539   2
  -1  -3  -7 -0.5693 2.18172   2
  -1  -3  -7 -0.7664 2.79980   4
  -1  -3  -7 3.34803 2.34251   5
   1  -3   7 -1.7451 2.39061   2
   1   3   7 -0.2743 2.26565   2
   1   3   7 1.77768 2.05677   3
  -1   3  -7 -0.7715 2.12249   2
   3  -3   7 353.781 14.2175   3
   3  -3   7 354.268 13.8980   2
  -3  -3  -7 344.667 13.7731   2
  -3  -3  -7 356.144 13.9475   5
  -3  -3  -7 353.994 14.0334   4
   3   3   7 366.447 13.6327   3
  -3   3  -7 358.111 13.8271   2
   3   3   7 354.581 13.6998   2
   5  -3   7 37.6778 3.37313   2
   5  -3   7 40.9776 3.94838   3
  -5  -3  -7 35.2810 3.74885   5
  -5  -3  -7 44.4860 3.40889   2
  -5  -3  -7 45.9764 3.92066   4
  -5   3  -7 33.6147 3.65121   2
   5   3   7 35.5710 3.29153   2
   7  -3   7 45.5078 4.56315   2
   7  -3   7 34.0746 3.69431   3
  -7  -3  -7 31.2734 3.53226   2
  -7  -3  -7 43.7158 3.91603   5
  -7  -3  -7 39.6392 3.75885   4
  -7   3  -7 33.5673 3.87338   2
   7   3   7 35.9065 3.06078   2
  -9  -3  -7 1025.59 39.5396   2
   9  -3   7 1074.88 40.1057   3
  -9  -3  -7 1032.26 39.4766   4
   9  -3   7 1081.17 39.8087   2
  -9  -3  -7 1108.66 39.8262   5
  -9   3  -7 1080.17 39.7896   2
 -11  -3  -7 0.14695 2.10500   2
  11  -3   7 -0.4599 3.47896   3
 -11  -3  -7 2.61317 2.16056   4
 -11  -3  -7 2.23514 2.60759   5
  11  -3   7 -6.6651 2.93301   2
 -11   3  -7 -1.5973 2.84862   2
 -13  -3  -7 750.137 29.9599   2
  13  -3   7 807.664 30.7557   3
  13  -3   7 827.048 30.3451   2
 -13  -3  -7 784.887 30.2996   5
  13   3   7 817.974 30.3434   5
 -13   3  -7 824.290 30.3621   2
  15  -3   7 204.091 9.34360   2
 -15  -3  -7 210.068 9.09995   5
 -15  -3  -7 189.423 8.59186   2
  15  -3   7 201.309 9.31743   5
  15  -3   7 210.049 10.3103   3
  15  -3   7 195.596 9.41720   2
 -15   3  -7 205.040 9.33225   2
  15   3   7 206.368 9.43912   5
 -17  -3  -7 429.873 17.6597   2
  17  -3   7 458.409 18.8811   3
  17  -3   7 455.162 18.1652   5
  17  -3   7 473.230 18.2631   2
 -17  -3  -7 452.408 18.0697   5
  17  -3   7 471.624 18.4161   2
  17   3   7 449.625 18.2136   5
 -17   3  -7 468.987 18.2624   2
 -19  -3  -7 72.5179 5.11817   2
  19  -3   7 70.8736 7.65601   2
  19  -3   7 74.4937 6.31575   2
 -19  -3  -7 78.0419 5.85196   5
  19  -3   7 70.8711 7.38167   3
  19  -3   7 84.2414 6.25341   5
  19   3   7 82.3737 6.51742   5
 -19   3  -7 83.4692 6.11991   2
  21  -3   7 105.636 7.02034   5
 -21  -3  -7 100.351 6.89647   5
  21  -3   7 126.551 7.51482   2
 -21  -3  -7 100.974 5.98666   2
  21  -3   7 100.341 7.11207   2
  21  -3   7 103.165 8.20526   3
  21   3   7 96.6775 7.47774   5
 -23  -3  -7 287.886 12.7003   2
  23  -3   7 311.564 13.4821   5
  23  -3   7 321.162 14.6019   3
  23  -3   7 320.064 13.4766   2
 -23  -3  -7 296.326 13.3447   5
  23  -3   7 324.433 13.7413   2
  23   3   7 285.254 13.5138   5
  25  -3   7 20.9540 4.52224   2
 -25  -3  -7 18.9341 3.54783   2
  25  -3   7 20.2946 4.67334   5
 -25  -3  -7 19.6515 4.38767   5
  25  -3   7 29.8426 5.81943   3
  25   3   7 24.6831 5.28103   5
 -27  -3  -7 84.0993 6.69641   2
  27  -3   7 100.772 7.47417   2
  27  -3   7 95.1251 7.96197   5
  27  -3   7 92.0854 9.18882   3
  27   3   7 94.9039 7.79357   5
 -29  -3  -7 35.5390 4.55067   2
  29  -3   7 42.1177 6.86020   3
  29  -3   7 50.0531 5.83425   2
  29   3   7 50.3559 5.81074   5
  31  -3   7 -0.6878 6.35534   3
  31  -3   7 0.49367 5.09113   2
  31  -3   7 0.17883 5.49713   4
  31  -3   7 -0.8662 5.18507   5
  31   3   7 2.48068 5.29594   5
  33  -3   7 74.0685 8.48605   3
  33  -3   7 85.0911 8.89427   4
  33  -3   7 81.5788 7.54543   5
  33  -3   7 113.057 9.81914   2
  33   3   7 80.9962 7.23454   5
  35  -3   7 59.0603 7.30055   5
  35  -3   7 68.2158 7.32263   4
  35  -3   7 79.1341 8.07130   2
  35  -3   7 59.4692 8.57772   3
  37  -3   7 81.7186 8.81248   4
  37  -3   7 83.2863 10.0582   3
  37  -3   7 87.2552 8.17428   5
  38  -4  -7 16.4331 7.28192   3
  38  -4  -7 11.5420 5.31193   5
  38  -4  -7 18.3261 7.02849   4
  36  -4  -7 31.6885 5.42339   5
  36  -4  -7 39.3858 7.73780   4
  36  -4  -7 35.5693 5.26155   2
  36  -4  -7 29.4404 6.91104   3
  34  -4  -7 1.19011 6.19017   4
  34  -4  -7 7.13494 5.02666   5
  34  -4  -7 2.83652 6.19533   3
  34  -4  -7 -1.4542 4.48792   2
  32  -4  -7 41.5928 6.55067   3
  32  -4  -7 45.3387 6.13447   2
  32  -4  -7 40.0330 6.88260   4
  30  -4  -7 17.0547 5.72330   3
  30  -4  -7 34.0246 5.20622   2
  28  -4  -7 23.1664 5.92283   3
  28  -4  -7 26.0007 5.99920   4
  28  -4  -7 24.3485 4.75938   2
  26  -4  -7 37.3729 4.94684   2
  26  -4  -7 29.0872 5.29793   3
  26  -4  -7 42.5096 6.05373   4
 -26  -4   7 39.0161 4.48680   4
  24  -4  -7 8.94633 4.32693   2
  24  -4  -7 17.9324 4.94162   3
  24  -4  -7 12.8960 5.33239   4
 -24  -4   7 13.7704 3.75744   4
  22  -4  -7 8.20098 4.54918   3
 -22  -4   7 18.8802 3.82824   4
  22  -4  -7 17.8473 4.28388   2
  22  -4  -7 16.4308 5.03684   4
 -20  -4   7 133.201 7.76545   4
  20  -4  -7 128.402 7.41980   2
  20  -4  -7 157.752 9.15335   4
  20  -4  -7 139.832 8.59702   3
  20  -4  -7 143.586 8.00273   2
  18  -4  -7 295.451 13.5713   4
  18  -4  -7 297.766 12.7368   2
  18  -4  -7 314.794 13.2320   3
 -18  -4   7 256.170 12.5673   4
  18  -4  -7 287.881 12.4308   2
 -18   4   7 310.283 12.8524   2
  16  -4  -7 199.910 9.92048   3
  16  -4  -7 200.620 10.4674   4
 -16  -4   7 190.038 9.48931   4
  16  -4  -7 193.269 9.38747   2
  16  -4  -7 181.599 9.05044   2
 -16   4   7 212.743 9.49794   2
 -16   4   7 192.229 9.69613   3
  14  -4  -7 0.75481 4.30577   4
  14  -4  -7 1.40772 3.34689   2
 -14  -4   7 -1.5071 3.52863   4
  14  -4  -7 2.05018 3.75355   3
 -14   4   7 4.31132 3.55165   2
  12  -4  -7 336.312 14.2423   3
  12  -4  -7 349.880 14.6992   4
 -12  -4   7 337.851 14.0866   4
  12  -4  -7 332.791 13.8940   2
  12  -4  -7 327.340 13.7538   2
 -12   4   7 343.120 14.0374   2
 -12   4   7 338.541 14.1270   3
  10  -4  -7 53.7747 5.46101   3
  10  -4  -7 60.4953 6.13619   4
  10  -4  -7 53.6556 4.72497   2
  10  -4  -7 48.6831 4.86168   2
 -10  -4   7 57.7666 5.08070   4
 -10   4   7 50.5817 5.07071   2
 -10   4   7 53.9107 5.07336   3
   8  -4  -7 57.2063 5.07202   2
  -8  -4   7 63.8662 5.50197   4
   8  -4  -7 56.8259 5.29286   3
   8  -4  -7 59.2585 6.03193   4
   8  -4  -7 60.5331 4.78054   2
  -8   4   7 62.4127 5.01435   3
  -8   4   7 71.5552 5.16659   2
   6  -4  -7 13.9673 3.23296   2
   6  -4  -7 22.7272 4.23408   4
   6  -4  -7 19.1347 3.01573   2
   6  -4  -7 18.0235 3.26315   3
  -6  -4   7 15.2894 2.75404   2
  -6   4   7 21.6400 3.38174   2
  -6   4   7 18.5115 3.08484   3
  -4  -4   7 250.134 10.4411   3
   4  -4  -7 242.623 10.4314   2
   4  -4  -7 246.244 10.5748   2
   4  -4  -7 251.821 10.5235   3
  -4  -4   7 244.718 10.2278   2
   4  -4  -7 251.514 13.8565   4
  -4   4   7 257.049 10.5346   2
  -4   4   7 246.942 10.3973   3
   2  -4  -7 123.755 6.27719   2
   2  -4  -7 108.070 6.99615   4
   2  -4  -7 103.127 5.94020   2
  -2  -4   7 107.484 5.94199   2
   2  -4  -7 113.086 5.98902   3
  -2  -4   7 122.073 6.31092   3
  -2   4   7 124.178 8.87975   2
  -2   4   7 107.331 5.81836   3
   0  -4  -7 383.204 14.3964   3
   0  -4  -7 358.434 14.9556   4
   0  -4   7 365.685 14.6618   3
   0  -4   7 358.609 14.4490   2
   0  -4  -7 357.450 14.4123   2
   0  -4  -7 364.561 14.5714   5
   0   4  -7 367.565 14.2207   2
   0   4   7 368.526 14.3668   2
   0   4   7 363.907 14.2464   3
  -2  -4  -7 51.4362 4.53305   5
  -2  -4  -7 45.5288 4.18725   2
  -2  -4  -7 44.0699 5.10354   4
   2  -4   7 53.7647 5.34635   3
   2   4   7 54.1029 4.01123   2
   2   4   7 52.9323 3.79204   3
  -2   4  -7 50.9219 4.72975   2
  -4  -4  -7 -1.8850 3.21910   4
  -4  -4  -7 2.46000 2.50213   2
   4  -4   7 2.17907 3.02053   2
  -4  -4  -7 4.07513 2.79699   5
   4  -4   7 2.83930 3.40749   3
  -4   4  -7 2.92929 2.84359   2
  -6  -4  -7 3.38691 2.93613   5
   6  -4   7 2.62650 4.45302   3
  -6  -4  -7 -2.0147 3.11366   4
  -6  -4  -7 0.54035 2.45995   2
   6  -4   7 -0.9249 3.06303   2
  -6   4  -7 -0.2866 2.95830   2
   8  -4   7 242.867 10.9200   3
  -8  -4  -7 222.034 9.72130   2
  -8  -4  -7 236.594 10.2840   5
   8  -4   7 236.135 10.3555   2
  -8  -4  -7 231.749 10.0742   4
  -8   4  -7 237.052 10.2294   2
 -10  -4  -7 32.1751 3.17503   2
  10  -4   7 28.5850 4.00415   2
 -10  -4  -7 30.1886 3.96615   5
  10  -4   7 25.8346 4.69731   3
 -10  -4  -7 35.2601 4.28036   4
 -10   4  -7 33.0785 3.94994   2
  12  -4   7 18.1427 3.87871   2
 -12  -4  -7 25.3404 3.79366   5
 -12  -4  -7 19.2494 3.18837   4
 -12  -4  -7 18.3119 2.84629   2
  12  -4   7 9.13358 4.46826   3
  12  -4   7 14.9136 3.77162   2
 -12   4  -7 22.1265 3.83069   2
 -14  -4  -7 2.10381 2.62819   2
 -14  -4  -7 7.08670 2.61652   4
  14  -4   7 6.37577 3.70854   2
  14  -4   7 0.91596 3.92440   2
 -14  -4  -7 -1.2266 3.52852   5
  14  -4   7 4.90242 4.25934   3
 -14   4  -7 -1.4344 3.57922   2
  16  -4   7 -1.7368 3.85495   2
  16  -4   7 -1.1536 4.47143   3
  16  -4   7 -5.4950 4.33733   2
 -16  -4  -7 2.23098 2.88997   2
 -16   4  -7 -2.5900 3.72887   2
  18  -4   7 21.4559 4.64735   5
  18  -4   7 22.8415 4.58364   2
 -18  -4  -7 24.9012 3.37287   2
 -18  -4  -7 19.1053 4.10870   5
  18  -4   7 16.8749 5.20105   3
 -20  -4  -7 16.5786 4.40483   5
  20  -4   7 18.0907 4.70793   5
  20  -4   7 7.05598 4.83447   3
  20  -4   7 8.94672 4.40473   2
 -22  -4  -7 75.6263 7.13312   5
  22  -4   7 66.3999 6.97487   5
  22  -4   7 63.5296 6.68627   3
  22  -4   7 69.4083 6.08077   2
  24  -4   7 76.4972 7.21460   2
  24  -4   7 62.4335 7.27597   3
  24  -4   7 72.1987 7.31019   5
  26  -4   7 128.738 10.0347   3
  26  -4   7 140.770 11.1526   2
  26  -4   7 133.772 8.82367   5
  28  -4   7 92.3765 8.12933   5
  28  -4   7 83.5762 7.83393   2
  28  -4   7 70.2199 7.54828   3
  30  -4   7 -3.6360 5.50303   5
  30  -4   7 7.19685 6.67014   3
  30  -4   7 -1.9484 5.10659   2
  32  -4   7 -2.5313 6.52675   3
  32  -4   7 2.37240 5.86384   5
  32  -4   7 -3.4001 6.85552   4
  32  -4   7 3.78546 5.54008   2
  34  -4   7 15.4513 7.52009   3
  34  -4   7 15.2561 6.17669   5
  34  -4   7 23.3021 6.21306   2
  34  -4   7 17.5527 7.21174   4
  36  -4   7 1.43111 6.84279   4
  36  -4   7 10.3714 8.10553   3
  36  -4   7 -1.5461 5.63233   2
  35  -5  -7 5.59005 6.36603   3
  35  -5  -7 9.27533 5.50552   5
  35  -5  -7 6.74683 4.70771   2
  35  -5  -7 11.6463 7.90625   4
  33  -5  -7 338.283 16.8770   4
  33  -5  -7 309.085 16.2803   3
  33  -5  -7 308.152 14.3976   2
  31  -5  -7 2.57825 4.86368   2
  31  -5  -7 8.04613 5.61052   3
  31  -5  -7 2.01915 6.41475   4
  29  -5  -7 1.21181 5.05231   3
  29  -5  -7 2.68617 4.75978   2
  29  -5  -7 4.30951 6.33105   4
 -27  -5   7 4.22141 4.18542   4
  27  -5  -7 8.34666 4.83273   2
  27  -5  -7 -1.0451 6.08608   4
  27  -5  -7 3.89775 5.40287   3
  25  -5  -7 140.131 9.41258   3
  25  -5  -7 110.621 9.45963   4
 -25  -5   7 95.2243 6.89715   4
  25  -5  -7 103.786 8.16092   2
  23  -5  -7 12.7376 7.22817   2
  23  -5  -7 18.6286 8.30173   3
  23  -5  -7 28.9634 7.11186   4
 -23  -5   7 18.5239 3.94009   4
  21  -5  -7 33.1760 5.60431   3
  21  -5  -7 45.1798 6.57161   4
  21  -5  -7 44.4513 5.18498   2
 -21  -5   7 47.0978 5.48568   4
  19  -5  -7 167.495 9.15959   3
 -19  -5   7 115.548 8.10795   4
  19  -5  -7 153.232 8.62113   2
  19  -5  -7 157.205 9.92123   4
  17  -5  -7 -0.0731 3.92504   2
  17  -5  -7 0.25326 4.18161   3
  17  -5  -7 6.43629 5.13963   4
 -17  -5   7 6.74044 4.36104   4
  15  -5  -7 48.0506 5.04870   2
  15  -5  -7 63.6993 7.39973   4
 -15  -5   7 46.5137 5.96974   4
 -15  -5   7 47.0953 4.09086   5
  15  -5  -7 60.6577 6.46926   3
  13  -5  -7 338.880 14.8767   4
 -13  -5   7 307.504 13.3349   5
  13  -5  -7 336.082 13.9328   2
 -13  -5   7 296.862 14.0071   4
  13  -5  -7 346.017 14.2423   3
 -13   5   7 327.457 13.9777   3
 -11  -5   7 6.47187 3.78239   4
  11  -5  -7 -3.0131 4.48377   4
  11  -5  -7 1.17086 3.61574   3
  11  -5  -7 0.76138 3.71214   2
 -11   5   7 -0.5040 3.48687   3
   9  -5  -7 838.740 32.1613   2
   9  -5  -7 865.626 32.2143   3
   9  -5  -7 813.492 32.1273   2
  -9  -5   7 858.447 32.5349   4
   9  -5  -7 838.926 32.7884   4
  -9  -5   7 845.103 31.6384   2
  -9   5   7 839.282 32.1507   3
   7  -5  -7 -0.7176 3.19362   2
   7  -5  -7 7.66081 4.64725   4
   7  -5  -7 -3.3752 3.34110   3
  -7  -5   7 0.56170 2.90295   3
   7  -5  -7 2.30493 3.57283   2
  -7  -5   7 -1.2089 3.15548   2
  -7   5   7 4.35293 3.22334   3
  -5  -5   7 3.18449 3.10445   3
   5  -5  -7 -1.3277 3.59172   2
   5  -5  -7 1.40599 2.96933   2
  -5  -5   7 -3.9143 3.29472   2
   5  -5  -7 4.96570 4.47381   4
  -5   5   7 -2.2961 2.99178   3
  -3  -5   7 356.442 14.6787   2
   3  -5  -7 361.864 14.9850   2
   3  -5  -7 365.150 15.6780   4
   3  -5  -7 377.788 14.7874   3
  -3  -5   7 388.209 14.7827   3
   3  -5  -7 337.398 14.6488   2
  -3   5   7 359.961 14.5779   3
   1  -5  -7 233.961 9.99979   3
   1  -5  -7 229.826 10.3100   5
  -1  -5   7 237.705 10.3819   3
   1  -5  -7 220.313 11.6342   2
   1  -5  -7 227.922 10.4183   2
  -1  -5   7 224.921 10.2730   2
   1  -5  -7 232.988 11.1487   4
  -1   5   7 226.106 9.75450   3
  -1  -5  -7 141.163 7.76052   5
  -1  -5  -7 146.498 8.08349   2
   1  -5   7 154.519 7.89024   2
  -1  -5  -7 162.957 7.96940   2
  -1  -5  -7 151.629 8.57613   4
   1  -5   7 135.939 9.39842   3
   1   5   7 150.156 6.94350   3
   3  -5   7 1230.96 46.2363   2
  -3  -5  -7 1256.12 46.4956   4
   3  -5   7 1295.23 46.4663   3
  -3  -5  -7 1258.77 46.4219   5
  -3  -5  -7 1151.79 46.0698   2
  -3   5  -7 1225.12 46.0154   2
   5  -5   7 510.488 20.3987   3
  -5  -5  -7 515.801 20.1706   5
   5  -5   7 499.535 20.0420   2
  -5  -5  -7 468.782 19.7317   2
  -5  -5  -7 549.509 20.8000   4
  -5   5  -7 509.201 19.8355   2
   7  -5   7 40.6947 4.53879   2
   7  -5   7 35.1143 4.92522   3
  -7  -5  -7 38.7577 4.43009   5
   7  -5   7 34.6064 4.38260   2
  -7  -5  -7 36.5616 3.77665   2
  -7  -5  -7 55.8292 5.64308   4
  -7   5  -7 39.3044 4.15726   2
   9  -5   7 27.8248 4.87684   3
  -9  -5  -7 45.4989 4.61359   4
  -9  -5  -7 31.2941 3.65874   2
   9  -5   7 39.8431 4.64290   2
  -9  -5  -7 39.9775 4.62447   5
  -9   5  -7 45.5724 4.39196   2
 -11  -5  -7 444.788 19.0027   2
 -11  -5  -7 493.061 19.9982   5
 -11  -5  -7 486.269 19.1807   4
  11  -5   7 499.048 20.0694   3
  11  -5   7 501.157 19.6074   2
 -11   5  -7 508.712 19.6114   2
 -13  -5  -7 16.1503 3.29591   2
  13  -5   7 18.3126 5.14011   3
  13  -5   7 8.67155 4.39571   2
 -13  -5  -7 14.5951 4.67319   5
 -13  -5  -7 19.0262 3.82781   4
 -15  -5  -7 5.34980 3.25176   2
 -15  -5  -7 4.40080 3.33098   4
  15  -5   7 -3.2227 4.59021   3
  15  -5   7 3.00913 4.31434   2
  17  -5   7 140.500 9.50564   3
  17  -5   7 145.204 8.39125   2
 -17  -5  -7 119.856 7.16680   2
  19  -5   7 55.1619 6.57105   3
  19  -5   7 58.3026 6.57375   2
 -21  -5  -7 163.677 9.87636   2
  21  -5   7 226.827 10.6757   5
  21  -5   7 215.126 10.6945   2
  23  -5   7 -3.8959 5.09470   2
  23  -5   7 -0.1702 5.35187   3
  23  -5   7 6.97936 5.12064   5
  25  -5   7 78.4871 8.10903   5
  25  -5   7 84.4264 8.16364   2
  25  -5   7 85.6912 9.16429   3
  27  -5   7 172.428 10.4275   5
  27  -5   7 186.132 10.5472   2
  27  -5   7 158.035 11.7655   3
  29  -5   7 16.0706 5.78099   2
  29  -5   7 12.1197 5.58423   5
  29  -5   7 17.1967 6.90221   3
  31  -5   7 19.5472 6.21487   5
  31  -5   7 31.9956 6.08988   2
  31  -5   7 16.6048 7.09499   3
  33  -5   7 3.94555 7.06424   3
  33  -5   7 1.68179 8.13724   4
  33  -5   7 -4.3328 5.59583   2
  30  -6  -7 -5.2753 6.50781   3
  30  -6  -7 -0.3657 5.18726   2
  30  -6  -7 1.64715 7.33646   4
  28  -6  -7 18.1175 5.89013   3
  28  -6  -7 34.3373 7.87117   4
  28  -6  -7 29.6934 5.59145   2
  26  -6  -7 27.9867 7.28209   4
  26  -6  -7 19.8955 5.88967   3
  26  -6  -7 25.7257 5.51243   2
  24  -6  -7 7.23439 5.24000   3
  24  -6  -7 17.7994 6.78814   4
  24  -6  -7 9.66790 5.12299   2
  22  -6  -7 115.118 8.62000   3
  22  -6  -7 106.965 8.30858   2
  22  -6  -7 123.890 10.1891   4
 -22  -6   7 88.1605 7.53696   4
  20  -6  -7 172.858 10.2758   3
  20  -6  -7 190.817 11.6961   4
  20  -6  -7 174.652 10.0872   2
  18  -6  -7 16.7016 4.89115   2
  18  -6  -7 19.8052 6.48125   4
 -18  -6   7 21.4065 5.05304   4
 -18  -6   7 17.1415 3.54729   5
  18  -6  -7 22.9313 4.88514   3
  16  -6  -7 9.80041 9.78281   4
  16  -6  -7 3.57925 4.34119   3
  16  -6  -7 8.15990 4.44672   2
 -16  -6   7 8.62723 5.51931   4
 -16  -6   7 16.5078 3.82187   5
 -14  -6   7 4.55350 3.80620   5
  14  -6  -7 5.36732 4.13785   3
  14  -6  -7 3.16679 7.19547   2
  14  -6  -7 4.52410 5.50885   4
  12  -6  -7 29.5900 5.92372   4
 -12  -6   7 35.4908 5.50859   5
  12  -6  -7 31.6241 4.92535   2
  12  -6  -7 27.0210 4.66659   3
  10  -6  -7 3.49550 3.90157   3
  10  -6  -7 8.55039 5.39225   4
 -10  -6   7 0.23490 3.20418   2
 -10  -6   7 6.26619 3.77159   2
  10  -6  -7 1.85294 4.23661   2
   8  -6  -7 28.3908 4.18151   3
  -8  -6   7 16.1805 4.01589   2
  -8  -6   7 13.5137 4.22120   2
   8  -6  -7 25.1907 4.66502   2
   8  -6  -7 28.0101 5.62349   4
  -8   6   7 17.1143 3.69389   3
   6  -6  -7 144.875 9.31625   4
  -6  -6   7 122.939 6.90579   3
  -6  -6   7 119.340 7.06198   2
  -6  -6   7 135.935 7.60409   2
   6  -6  -7 126.888 7.80763   2
   6  -6  -7 135.531 7.46417   3
  -6   6   7 100.034 9.81048   3
  -4  -6   7 208.559 9.72416   2
  -4  -6   7 167.122 9.36547   2
   4  -6  -7 204.263 10.0996   2
  -4  -6   7 203.533 9.36899   3
   4  -6  -7 214.808 10.9431   4
   4  -6  -7 218.765 9.61398   3
  -4   6   7 186.088 9.07995   3
   2  -6  -7 128.699 7.82084   3
  -2  -6   7 134.618 8.07738   3
  -2  -6   7 130.238 7.72212   2
   2  -6  -7 134.138 8.06660   2
   2  -6  -7 122.549 8.90718   4
  -2  -6   7 113.151 8.71683   2
  -2   6   7 119.799 6.60986   3
   0  -6  -7 5.33464 3.32641   3
   0  -6  -7 13.1858 4.90963   4
   0  -6   7 5.68599 3.80234   3
   0  -6   7 2.84091 4.09941   2
   0  -6  -7 5.98004 4.18396   2
   0   6   7 3.44950 2.72742   3
  -2  -6  -7 37.2776 4.80958   2
   2  -6   7 31.3954 4.73997   3
  -2  -6  -7 36.6576 5.46585   4
   2  -6   7 33.8610 4.74296   2
   4  -6   7 156.689 8.81198   3
   4  -6   7 153.146 8.57461   2
  -4  -6  -7 144.857 8.95749   4
  -4  -6  -7 143.311 8.55189   2
  -6  -6  -7 14.8162 4.86516   4
   6  -6   7 10.9593 4.60707   3
   6  -6   7 16.1567 4.50484   2
  -6  -6  -7 12.4694 4.35216   2
   8  -6   7 30.8877 5.06155   2
  -8  -6  -7 27.7138 5.18527   4
   8  -6   7 37.2226 5.45945   3
 -10  -6  -7 3.91951 4.47625   4
  10  -6   7 12.0096 4.70860   2
  10  -6   7 4.86152 4.91204   3
 -10   6  -7 8.37217 4.72250   2
  12  -6   7 131.649 8.57194   2
  12  -6   7 126.931 9.11930   3
 -12  -6  -7 119.928 7.90975   4
  14  -6   7 129.943 8.44828   2
 -14  -6  -7 109.200 9.49368   4
  14  -6   7 136.262 9.39431   3
  16  -6   7 -0.1944 6.53072   3
 -16  -6  -7 4.01181 4.15555   4
  16  -6   7 6.86620 5.02250   2
  18  -6   7 0.13656 5.27944   3
  18  -6   7 11.5723 4.91562   2
  20  -6   7 47.2979 6.49713   3
  20  -6   7 45.9464 5.91904   2
  22  -6   7 25.9879 6.51896   3
  22  -6   7 36.8805 6.08870   5
  22  -6   7 40.8222 6.18591   2
  24  -6   7 13.9590 6.30946   3
  24  -6   7 5.12135 5.61342   5
  24  -6   7 5.18584 5.70626   2
  26  -6   7 8.38552 6.67181   3
  26  -6   7 7.29939 6.13951   5
  26  -6   7 3.56244 5.84828   2
  28  -6   7 11.6374 10.9194   5
  28  -6   7 8.01576 6.26789   2
  25  -7  -7 12.4708 9.16367   2
  25  -7  -7 0.12600 5.28478   3
  23  -7  -7 10.2056 7.21032   4
  23  -7  -7 9.86369 5.25842   3
  23  -7  -7 20.9507 5.82066   2
  21  -7  -7 49.9878 6.38456   3
  21  -7  -7 58.3978 8.15621   4
  21  -7  -7 72.6030 6.96686   2
  19  -7  -7 24.5224 7.37862   4
  19  -7  -7 25.8761 5.64107   2
  19  -7  -7 14.9051 5.18478   3
  17  -7  -7 58.5910 6.47649   2
  17  -7  -7 48.8601 7.62387   4
  17  -7  -7 37.1620 5.64192   3
  15  -7  -7 208.113 10.9876   3
  15  -7  -7 195.105 11.1525   2
  15  -7  -7 206.593 12.6475   4
 -13  -7   7 98.2000 7.67160   2
  13  -7  -7 106.752 8.53935   2
  13  -7  -7 122.659 8.10505   3
  13  -7  -7 137.331 10.2221   4
  11  -7  -7 20.5915 4.49963   3
 -11  -7   7 29.4381 4.90807   2
  11  -7  -7 32.8599 5.87204   2
  11  -7  -7 36.4290 6.81048   4
   9  -7  -7 4.80301 5.02763   2
   9  -7  -7 -7.8525 5.65496   4
   9  -7  -7 6.33865 3.95549   3
  -9  -7   7 2.55153 4.49455   2
  -7  -7   7 252.081 12.2200   2
   7  -7  -7 255.372 11.9100   3
   7  -7  -7 257.045 12.5941   2
   7  -7  -7 260.678 14.1292   4
   5  -7  -7 48.2756 4.89368   3
   5  -7  -7 46.3998 6.66451   2
  -5  -7   7 49.9755 5.51144   2
   5  -7  -7 60.9085 8.64626   4
   3  -7  -7 25.3725 6.94597   2
   3  -7  -7 30.4047 4.18124   3
  -3  -7   7 18.7129 4.00885   3
   3  -7  -7 27.2133 6.12534   4
  -3  -7   7 24.5462 5.01237   2
  -1  -7   7 98.5666 7.23934   3
   1  -7  -7 94.5338 7.94487   2
  -1  -7   7 117.616 8.18545   2
   1  -7  -7 112.793 9.04549   4
   1  -7   7 1.77120 4.13179   3
   1  -7   7 0.03497 4.76753   2
  -1  -7  -7 5.04436 4.97281   2
  -1  -7  -7 -1.3054 5.38434   4
  -3  -7  -7 131.451 8.82942   2
   3  -7   7 134.252 8.78325   2
  -3  -7  -7 120.485 9.61797   4
   3  -7   7 126.943 8.37950   3
  -5  -7  -7 51.7541 6.70070   4
  -5  -7  -7 44.6232 5.85486   2
   5  -7   7 47.0226 5.63272   3
   7  -7   7 -8.1691 4.57389   3
   7  -7   7 -2.6459 4.99861   2
  -7  -7  -7 7.63384 4.91686   2
  -7  -7  -7 8.87103 5.36598   4
   9  -7   7 203.132 10.9650   3
   9  -7   7 196.255 10.6623   2
  -9  -7  -7 169.151 10.6239   2
  -9  -7  -7 203.016 11.0023   4
 -11  -7  -7 -0.8667 5.00893   4
  11  -7   7 -4.5443 5.89455   3
 -11  -7  -7 -2.1928 5.08218   2
  11  -7   7 0.61683 5.14930   2
 -13  -7  -7 1.58488 5.00250   4
  13  -7   7 -2.8791 5.22493   3
 -13  -7  -7 6.39689 5.09943   2
  13  -7   7 -2.7393 5.28505   2
  15  -7   7 68.8092 6.88021   2
 -15  -7  -7 60.0201 6.65320   4
 -15  -7  -7 63.6499 6.62379   2
  15  -7   7 60.5252 7.15453   3
  17  -7   7 30.0404 5.87787   2
  17  -7   7 35.3991 6.51678   3
  19  -7   7 -2.5797 5.99130   3
  19  -7   7 -1.4717 5.53010   2
  21  -7   7 40.6640 6.53767   2
  21  -7   7 39.3941 6.67469   5
  21  -7   7 28.9805 6.61951   3
  23  -7   7 227.666 13.5994   5
  23  -7   7 238.115 13.7488   2
  23  -7   7 244.498 14.5272   3
  18  -8  -7 27.0754 6.16669   2
  18  -8  -7 31.8400 8.68569   4
  18  -8  -7 19.6681 5.00920   3
  16  -8  -7 37.8193 5.64780   3
  16  -8  -7 14.5469 10.0221   4
 -14  -8   7 18.3513 5.25741   2
  14  -8  -7 25.0753 7.85496   4
  14  -8  -7 14.8878 4.77264   3
  14  -8  -7 18.3380 5.92494   2
 -12  -8   7 65.8153 6.38596   2
  12  -8  -7 70.6249 7.14562   2
  12  -8  -7 63.5635 7.21737   3
  12  -8  -7 71.6220 8.96715   4
  10  -8  -7 0.84559 6.80945   4
  10  -8  -7 0.93586 4.23216   3
  10  -8  -7 7.05339 5.57774   2
 -10  -8   7 6.52213 5.17721   2
   8  -8  -7 3.19342 6.69868   4
   8  -8  -7 -0.7743 5.59482   2
   8  -8  -7 -4.1739 3.88129   3
  -8  -8   7 0.70669 6.17191   2
   6  -8  -7 25.4864 4.43563   3
   6  -8  -7 25.0522 7.21537   4
   6  -8  -7 30.3138 6.11016   2
  -6  -8   7 22.9480 7.35888   2
   4  -8  -7 17.5239 6.06726   2
   4  -8  -7 17.6143 6.93495   4
  -4  -8   7 13.3059 5.77066   2
   2  -8  -7 95.4795 10.1421   4
  -2  -8   7 87.1013 8.30933   2
   2  -8  -7 84.4563 8.96224   2
  -2  -8   7 74.1661 6.40498   3
   0  -8  -7 63.8125 8.06685   4
   0  -8  -7 62.2285 7.11386   2
   0  -8   7 60.7630 6.63353   2
   0  -8   7 54.4891 5.24594   3
   2  -8   7 5.33307 5.54660   2
  -2  -8  -7 7.00644 6.54451   4
   2  -8   7 3.23968 4.28805   3
  -2  -8  -7 5.04177 5.78242   2
   4  -8   7 7.29115 5.68520   2
   4  -8   7 14.0580 4.74134   3
  -4  -8  -7 5.69846 5.73717   2
  -4  -8  -7 5.84876 6.39955   4
  -6  -8  -7 53.4181 6.97078   2
   6  -8   7 54.0802 6.74935   2
  -6  -8  -7 63.8584 7.69936   4
  -8  -8  -7 43.9096 7.03149   2
   8  -8   7 51.2963 6.73385   2
   8  -8   7 52.5921 6.19015   3
 -10  -8  -7 13.0572 6.19516   4
  10  -8   7 -2.8427 5.76173   2
 -10  -8  -7 3.26117 6.10134   2
  10  -8   7 9.44276 5.29958   3
 -12  -8  -7 2.69130 5.93734   4
  12  -8   7 5.76454 6.03634   2
  12  -8   7 11.8287 5.52692   3
 -12  -8  -7 16.7960 6.42148   2
 -14  -8  -7 8.02106 6.29921   2
 -14  -8  -7 6.37437 5.68637   4
  14  -8   7 -1.1819 5.40287   3
  16  -8   7 5.80871 5.79457   3
  16  -8   7 -2.3474 5.78250   2
 -16  -8  -7 8.37655 5.89610   4
 -16  -8  -7 11.6115 5.93819   2
  42   0  -8 64.7386 8.04287   4
  42   0  -8 44.6914 6.83567   3
  40   0  -8 89.9465 9.34314   4
  40   0  -8 95.1624 8.99856   3
  38   0  -8 11.0180 6.48500   4
  38   0  -8 7.35875 5.32491   3
  36   0  -8 67.8514 6.83911   4
[truncated: 904,657 more chars]
