# Supplementary material for: 1,1′-Methyl­enebis(4-tert-butyl­pyridinium) dichloride hemihydrate
Source: IUCrdata. 2021 Aug 3;6(Pt 8):x210768. doi: 10.1107/S2414314621007689 (PMC9462366; doi:10.1107/S2414314621007689)
Supplement: Supplementary file 2 [file x-06-x210768-Isup2.hkl]

data_I                                                                          
_shelx_title ' p2142a in C2/c'                                                  
_shelx_refln_list_code          4                                               
_shelx_F_calc_maximum      340.52                                               
_exptl_crystal_F_000      1560.00                                               
_reflns_d_resolution_high  0.6490                                               
                                                                                
loop_                                                                           
 _space_group_symop_operation_xyz                                               
 'x, y, z'                                                                      
 '-x, y, -z+1/2'                                                                
 'x+1/2, y+1/2, z'                                                              
 '-x+1/2, y+1/2, -z+1/2'                                                        
 '-x, -y, -z'                                                                   
 'x, -y, z-1/2'                                                                 
 '-x+1/2, -y+1/2, -z'                                                           
 'x+1/2, -y+1/2, z-1/2'                                                         
                                                                                
_cell_length_a    27.7659                                                       
_cell_length_b     5.9001                                                       
_cell_length_c    23.9758                                                       
_cell_angle_alpha  90.000                                                       
_cell_angle_beta   97.415                                                       
_cell_angle_gamma  90.000                                                       
                                                                                
_shelx_F_squared_multiplier     1.000                                           
                                                                                
loop_                                                                           
 _refln_index_h                                                                 
 _refln_index_k                                                                 
 _refln_index_l                                                                 
 _refln_F_squared_calc                                                          
 _refln_F_squared_meas                                                          
 _refln_F_squared_sigma                                                         
 _refln_observed_status                                                         
   4   0   0      22731.05      21195.08       775.38 o                         
   6   0   0      15764.38      14463.68       200.21 o                         
   8   0   0       9652.71       9823.60       147.61 o                         
  10   0   0       3470.25       3357.53        52.63 o                         
  12   0   0       2517.98       2581.66        46.11 o                         
  14   0   0      17186.56      17642.98       290.18 o                         
  16   0   0        485.96        353.57        17.98 o                         
  18   0   0         33.68         88.50        12.43 o                         
  20   0   0        618.69        568.46        21.34 o                         
  22   0   0        300.79        250.42        16.60 o                         
  24   0   0      14307.34      13885.27       231.84 o                         
  26   0   0        110.65        188.27        20.10 o                         
  28   0   0         36.14         52.40        19.96 o                         
  30   0   0         28.53         39.98        30.42 o                         
  32   0   0        681.15        673.27        47.14 o                         
  34   0   0          4.36         16.07        37.72 o                         
  36   0   0       9846.64       9208.92       297.47 o                         
  38   0   0         53.50        151.12        48.05 o                         
  40   0   0        341.33        354.33        58.67 o                         
  42   0   0        102.63         15.61        73.57 o                         
   1   1   0      16338.32      15171.93       210.02 o                         
   3   1   0      18922.08      19554.09       320.45 o                         
   5   1   0      28930.08      29150.38       435.67 o                         
   7   1   0      11422.45      11956.02       155.59 o                         
   9   1   0       2560.82       2562.64        36.02 o                         
  11   1   0       7776.93       8132.37       100.71 o                         
  13   1   0       5810.06       5627.10        70.95 o                         
  15   1   0       5093.59       5069.44        64.34 o                         
  17   1   0       2817.79       2972.41        36.17 o                         
  19   1   0         86.75        113.26        11.13 o                         
  21   1   0        374.63        449.26        13.34 o                         
  23   1   0         34.20         34.96        11.35 o                         
  25   1   0        748.25        695.28        25.03 o                         
  27   1   0        979.84        954.02        29.54 o                         
  29   1   0       1540.34       1556.27        36.54 o                         
  31   1   0       1430.71       1381.05        39.84 o                         
  33   1   0         52.61         86.44        23.50 o                         
  35   1   0          5.11         -1.10        28.06 o                         
  37   1   0        851.21        807.17        43.09 o                         
  39   1   0        398.49        363.65        39.32 o                         
  41   1   0         16.81         95.28        50.31 o                         
   0   2   0      11480.01      11370.79       209.32 o                         
   2   2   0      20976.88      21261.25       294.67 o                         
   4   2   0      22654.92      22807.11       374.47 o                         
   6   2   0      17857.36      17646.82       265.21 o                         
   8   2   0       7072.57       7750.30       118.60 o                         
  10   2   0       1273.70       1454.23        26.30 o                         
  12   2   0      11100.71      10914.26       153.36 o                         
  14   2   0        939.35        906.53        20.51 o                         
  16   2   0         73.08         85.55        11.19 o                         
  18   2   0      11896.70      11663.32       164.84 o                         
  20   2   0       1401.38       1390.19        25.04 o                         
  22   2   0       1866.27       1862.87        34.16 o                         
  24   2   0       3542.05       3262.45        46.58 o                         
  26   2   0        159.55        231.77        18.82 o                         
  28   2   0       1170.43       1100.82        35.18 o                         
  30   2   0        130.16        150.74        25.16 o                         
  32   2   0       1916.19       1911.57        65.07 o                         
  34   2   0          3.40         31.03        33.50 o                         
  36   2   0       2430.57       2471.61        80.60 o                         
  38   2   0       1019.59       1164.79        63.12 o                         
  40   2   0        358.73        477.95        42.74 o                         
   1   3   0        146.60        156.72        10.53 o                         
   3   3   0         44.39          9.55         9.21 o                         
   5   3   0        639.65        564.23        21.86 o                         
   7   3   0       2186.26       2342.33        41.12 o                         
   9   3   0       5891.73       6320.88        98.46 o                         
  11   3   0       2630.29       2531.24        48.59 o                         
  13   3   0       1077.11       1108.36        23.95 o                         
  15   3   0        439.17        504.02        17.85 o                         
  17   3   0        516.91        567.87        33.00 o                         
  19   3   0        172.73        196.81        23.14 o                         
  21   3   0        862.38        911.35        28.30 o                         
  23   3   0         60.17         55.39        18.94 o                         
  25   3   0        803.19        794.67        34.93 o                         
  27   3   0        826.77        782.18        30.86 o                         
  29   3   0        208.79        275.46        24.94 o                         
  31   3   0        380.79        452.89        27.95 o                         
  33   3   0        327.95        400.24        28.93 o                         
  35   3   0        173.90        201.37        31.97 o                         
  37   3   0        125.75        111.61        39.88 o                         
  39   3   0        911.08       1113.12       120.32 o                         
   0   4   0      18622.23      19008.52       404.78 o                         
   2   4   0         62.25        105.14        14.24 o                         
   4   4   0       1080.85       1097.13        25.20 o                         
   6   4   0       1741.85       1566.61        31.57 o                         
   8   4   0          2.16        -13.17        13.17 o                         
  10   4   0       3030.36       2914.45        51.37 o                         
  12   4   0      10877.30      10436.57       160.89 o                         
  14   4   0       4370.38       4372.40        67.08 o                         
  16   4   0       1119.83       1059.13        26.80 o                         
  18   4   0       1888.06       1799.83        35.35 o                         
  20   4   0       1489.17       1388.83        43.13 o                         
  22   4   0        524.21        525.04        32.95 o                         
  24   4   0       3268.34       2974.62       148.03 o                         
  26   4   0        267.47        342.79        36.11 o                         
  28   4   0        955.10        935.81        37.69 o                         
  30   4   0        449.40        516.22        46.49 o                         
  32   4   0        184.42        230.07        56.79 o                         
  34   4   0         93.36        126.99        32.76 o                         
  36   4   0        493.64        575.33        40.14 o                         
  38   4   0          1.17         12.50        40.25 o                         
   1   5   0        426.10        434.49        17.87 o                         
   3   5   0         33.92         74.43        15.21 o                         
   5   5   0        270.61        332.32        20.08 o                         
   7   5   0        542.72        513.76        26.48 o                         
   9   5   0       1657.09       1531.68        33.92 o                         
  11   5   0        505.07        552.28        28.67 o                         
  13   5   0        612.99        571.97        28.29 o                         
  15   5   0          0.37          4.34        21.38 o                         
  17   5   0         67.20        129.24        22.63 o                         
  19   5   0         55.57         24.54        27.33 o                         
  21   5   0          8.22         70.05        29.25 o                         
  23   5   0         42.50         56.30        37.76 o                         
  25   5   0        107.31         35.69        33.34 o                         
  27   5   0        325.90        397.93        42.59 o                         
  29   5   0         52.44         58.52        33.06 o                         
  31   5   0        162.85        208.92        44.95 o                         
  33   5   0        226.08        258.27        36.63 o                         
  35   5   0          0.20         65.92        57.79 o                         
   0   6   0         56.47         73.96        24.05 o                         
   2   6   0        679.65        644.99        35.91 o                         
   4   6   0        486.79        621.74        37.42 o                         
   6   6   0      10250.79       9266.62       211.70 o                         
   8   6   0         48.56         90.01        24.32 o                         
  10   6   0       2662.49       2394.91        56.74 o                         
  12   6   0        702.82        748.83        32.10 o                         
  14   6   0        372.12        379.41        40.83 o                         
  16   6   0         21.37         61.78        26.65 o                         
  18   6   0       1570.65       1410.61       136.96 o                         
  20   6   0        679.95        637.19        71.14 o                         
  22   6   0         53.79         77.49        44.25 o                         
  24   6   0        333.15        455.67        44.70 o                         
  26   6   0        916.47        956.22        61.31 o                         
  28   6   0          7.21         43.16        39.89 o                         
  30   6   0       2500.94       2535.89       108.14 o                         
   1   7   0        156.65        214.63        26.34 o                         
   3   7   0          5.17         16.09        28.25 o                         
   5   7   0        187.32        167.43        40.69 o                         
   7   7   0        105.86         64.83        37.07 o                         
   9   7   0          0.16          7.98        30.50 o                         
  11   7   0        152.49         88.90        34.46 o                         
  13   7   0         50.44         10.34        37.80 o                         
  15   7   0        514.88        487.97        71.19 o                         
  17   7   0        299.22        404.72        58.78 o                         
  19   7   0          6.25         41.72        43.24 o                         
  21   7   0        239.28        378.22        62.15 o                         
  23   7   0         25.77          1.10        56.75 o                         
  25   7   0         23.51         23.31        54.98 o                         
  27   7   0         13.03         60.55        65.14 o                         
   0   8   0        464.40        464.61        72.99 o                         
   2   8   0        911.79        831.19        59.45 o                         
   4   8   0        483.79        442.82        43.73 o                         
   6   8   0       1333.17       1221.97        66.99 o                         
   8   8   0        435.21        536.26        96.44 o                         
  10   8   0        164.95        275.02        56.82 o                         
  12   8   0       1426.98       1380.15        60.98 o                         
  14   8   0          4.72         59.08        35.52 o                         
  16   8   0          0.03         54.74        36.28 o                         
  18   8   0        230.21        316.91        51.15 o                         
  20   8   0         32.65        177.08        45.67 o                         
   1   9   0        231.87        245.79        55.26 o                         
   3   9   0        608.53        597.74        52.13 o                         
   5   9   0          4.97         23.19        71.43 o                         
 -41   1   1        472.84        492.62        60.42 o                         
 -39   1   1         14.06          1.90        30.85 o                         
 -37   1   1          9.37         82.12        29.19 o                         
 -35   1   1         64.19         75.18        28.17 o                         
 -33   1   1        242.75        317.27        37.41 o                         
 -31   1   1        343.70        356.22        26.44 o                         
 -29   1   1       3610.62       3176.18        57.06 o                         
 -27   1   1        819.78        865.42        25.11 o                         
 -25   1   1       6289.83       5808.02        76.41 o                         
 -23   1   1       1292.06       1279.88        25.94 o                         
 -21   1   1         24.84         43.47         9.84 o                         
 -19   1   1       3304.61       3130.52        38.16 o                         
 -17   1   1       4961.48       4398.81        48.99 o                         
 -15   1   1        275.69        284.70        15.06 o                         
 -13   1   1       4791.03       4930.48        51.94 o                         
 -11   1   1       7955.78       7696.91        82.57 o                         
  -9   1   1      19952.36      20170.94       222.89 o                         
  -7   1   1       2209.21       2443.61        32.32 o                         
  -5   1   1      41427.07      42274.34      1309.48 o                         
  -3   1   1      11876.33      12909.08       193.69 o                         
  -1   1   1       1810.05       1790.42        29.10 o                         
   1   1   1       8995.84       8212.56       114.08 o                         
   3   1   1       3175.62       2844.07        49.26 o                         
   5   1   1      29174.69      28983.30       474.34 o                         
   7   1   1      57534.76      59120.12      1270.69 o                         
   9   1   1       2302.72       2293.66        35.32 o                         
  11   1   1       2580.18       3286.10        48.03 o                         
  13   1   1       3652.56       3630.94        53.12 o                         
  15   1   1        267.97        374.14        12.63 o                         
  17   1   1        205.56        263.19        16.63 o                         
  19   1   1        529.01        509.10        13.86 o                         
  21   1   1        666.31        700.14        18.44 o                         
  23   1   1       3025.88       3085.81        40.91 o                         
  25   1   1         67.96         70.50        14.54 o                         
  27   1   1       1209.32       1249.74        35.31 o                         
  29   1   1          0.07         14.39        17.69 o                         
  31   1   1       2413.01       2332.48        63.34 o                         
  33   1   1        932.05        942.48        38.44 o                         
  35   1   1         19.61         51.50        28.20 o                         
  37   1   1         51.03        124.40        30.62 o                         
  39   1   1          0.18         41.75        38.54 o                         
  41   1   1        118.44        179.08        49.41 o                         
 -40   2   1        109.26        158.55        39.99 o                         
 -38   2   1        366.17        453.80        60.46 o                         
 -36   2   1        141.13        226.59        38.25 o                         
 -34   2   1        140.38        149.50        34.65 o                         
 -32   2   1        479.46        621.12        40.63 o                         
 -30   2   1        365.67        474.20        28.90 o                         
 -28   2   1        758.01        684.93        29.97 o                         
 -26   2   1       1208.28       1163.68        30.91 o                         
 -24   2   1         94.19        273.20        14.93 o                         
 -22   2   1        554.63        549.45        18.87 o                         
 -20   2   1        627.13        640.26        19.06 o                         
 -18   2   1          1.27         11.52        12.30 o                         
 -16   2   1       5108.66       5215.38        76.09 o                         
 -14   2   1         26.93          1.68         9.62 o                         
 -12   2   1       1084.52       1027.14        21.01 o                         
 -10   2   1          1.11         14.59        10.01 o                         
  -8   2   1       2053.33       2211.13        38.29 o                         
  -6   2   1       1045.74        996.63        24.67 o                         
  -4   2   1       3824.58       3787.76        65.69 o                         
  -2   2   1      10435.24      10160.76       153.18 o                         
   0   2   1       1552.72       1435.90        25.93 o                         
   2   2   1       4813.93       4866.24        74.87 o                         
   4   2   1        507.61        399.85        18.34 o                         
   6   2   1        344.51        377.87        14.57 o                         
   8   2   1       3662.34       3929.64        62.68 o                         
  10   2   1      13070.03      14496.53       210.23 o                         
  12   2   1         46.70        162.57        17.84 o                         
  14   2   1        206.90        363.62        13.55 o                         
  16   2   1          5.81          1.14        11.08 o                         
  18   2   1        127.06        128.84        14.14 o                         
  20   2   1        968.45        965.82        24.54 o                         
  22   2   1       4681.21       4345.12        59.53 o                         
  24   2   1         46.94         81.18        13.57 o                         
  26   2   1        152.60        191.73        20.27 o                         
  28   2   1        417.05        408.15        21.10 o                         
  30   2   1        212.71        185.62        23.32 o                         
  32   2   1        202.91        228.58        28.33 o                         
  34   2   1        214.13        227.61        29.71 o                         
  36   2   1        118.25        180.15        41.33 o                         
  38   2   1        234.16        289.12        40.75 o                         
  40   2   1        190.57        280.77        62.91 o                         
 -39   3   1          1.35         42.64        41.07 o                         
 -37   3   1         94.22        110.52        39.73 o                         
 -35   3   1        635.75        784.68        50.44 o                         
 -33   3   1        565.22        622.57        40.10 o                         
 -31   3   1        284.53        365.60        43.80 o                         
 -29   3   1       3278.96       3207.63        66.74 o                         
 -27   3   1         48.85         78.14        24.62 o                         
 -25   3   1         45.92         40.24        21.62 o                         
 -23   3   1        159.43        138.58        19.81 o                         
 -21   3   1        688.51        713.04        29.99 o                         
 -19   3   1        123.55        101.69        20.40 o                         
 -17   3   1       1111.38        968.07        23.70 o                         
 -15   3   1       4979.33       4869.19        72.32 o                         
 -13   3   1          0.17         25.28        11.28 o                         
 -11   3   1       1514.64       1464.30        29.61 o                         
  -9   3   1       3450.57       3682.14        60.00 o                         
  -7   3   1        315.34        325.75        17.63 o                         
  -5   3   1      38620.28      39100.23       716.99 o                         
  -3   3   1       5336.50       5922.50       100.29 o                         
  -1   3   1         25.97         18.83         9.33 o                         
   1   3   1       2902.14       2457.93        37.86 o                         
   3   3   1        611.95        595.58        20.02 o                         
   5   3   1          1.29        -10.53        10.53 o                         
   7   3   1       3672.18       3589.95        58.81 o                         
   9   3   1       2418.28       1888.69        35.25 o                         
  11   3   1        287.82        287.79        15.46 o                         
  13   3   1         55.82         98.85        12.41 o                         
  15   3   1       4104.84       4074.35        74.09 o                         
  17   3   1         57.74         53.20        14.74 o                         
  19   3   1       3622.46       3575.35        63.19 o                         
  21   3   1        785.66        732.89        26.88 o                         
  23   3   1       1077.99        967.98        32.82 o                         
  25   3   1        621.04        666.06        29.09 o                         
  27   3   1        472.45        524.08        24.85 o                         
  29   3   1        876.42        927.16        34.07 o                         
  31   3   1       3458.12       3414.08        70.66 o                         
  33   3   1         76.43         90.81        28.02 o                         
  35   3   1          1.70         12.03        30.82 o                         
  37   3   1        309.70        332.10        47.87 o                         
  39   3   1        375.11        370.12        58.77 o                         
 -38   4   1         60.21        125.24        35.47 o                         
 -36   4   1        125.91        137.76        48.29 o                         
 -34   4   1        583.30        678.00        39.19 o                         
 -32   4   1        229.11        287.42        40.61 o                         
 -30   4   1         14.05        107.77        38.23 o                         
 -28   4   1          0.12          6.98        28.76 o                         
 -26   4   1         21.55         72.31        32.75 o                         
 -24   4   1          5.34          6.31        30.92 o                         
 -22   4   1        458.53        496.91        64.42 o                         
 -20   4   1       2547.97       2342.26        56.64 o                         
 -18   4   1       1942.88       1862.80        35.92 o                         
 -16   4   1        500.72        575.35        29.04 o                         
 -14   4   1       3900.06       3733.81        58.81 o                         
 -12   4   1         38.20         96.46        15.26 o                         
 -10   4   1        813.46        746.64        24.69 o                         
  -8   4   1       1007.88        975.48        25.78 o                         
  -6   4   1        478.09        472.08        18.51 o                         
  -4   4   1         10.11         14.53        15.44 o                         
  -2   4   1        341.19        319.88        12.88 o                         
   0   4   1       6256.25       6422.06        99.53 o                         
   2   4   1        125.80        130.84        12.45 o                         
   4   4   1         16.38         15.76        14.13 o                         
   6   4   1         22.89          7.98        16.12 o                         
   8   4   1       1497.57       1456.70        30.83 o                         
  10   4   1       1479.04       1584.48        30.33 o                         
  12   4   1       3236.91       3344.92        57.78 o                         
  14   4   1       2776.88       2639.57        45.17 o                         
  16   4   1          0.49         -2.72        14.33 o                         
  18   4   1       1757.37       1696.29        41.76 o                         
  20   4   1         37.43         92.55        27.92 o                         
  22   4   1          0.99        -24.45        27.13 o                         
  24   4   1       1561.96       1466.73        55.10 o                         
  26   4   1        851.26        817.88        37.49 o                         
  28   4   1        413.91        495.09        30.08 o                         
  30   4   1          5.90         36.92        32.56 o                         
  32   4   1         40.59         83.60        36.20 o                         
  34   4   1          6.92         47.31        40.23 o                         
  36   4   1        172.16        225.46        35.88 o                         
 -35   5   1        412.17        410.57        65.07 o                         
 -33   5   1        453.67        476.46        53.68 o                         
 -31   5   1       1066.77       1121.75        53.26 o                         
 -29   5   1         26.14          7.01        37.82 o                         
 -27   5   1        245.22        240.39        38.80 o                         
 -25   5   1        203.83        169.73        40.59 o                         
 -23   5   1       1436.50       1366.40       155.27 o                         
 -21   5   1         20.54         44.07        23.94 o                         
 -19   5   1          5.35          3.58        22.41 o                         
 -17   5   1       3978.96       3637.85        91.04 o                         
 -15   5   1          3.25          1.21        21.05 o                         
 -13   5   1        701.35        750.39        34.03 o                         
 -11   5   1       1844.04       1755.85        38.90 o                         
  -9   5   1       3201.39       2902.83        47.78 o                         
  -7   5   1        211.84        229.80        18.22 o                         
  -5   5   1       1520.98       1503.24        37.20 o                         
  -3   5   1       5759.56       5643.87        99.28 o                         
  -1   5   1        616.57        635.14        23.32 o                         
   1   5   1        205.43        159.23        15.48 o                         
   3   5   1       4409.92       4060.96        68.24 o                         
   5   5   1          0.31          6.14        18.18 o                         
   7   5   1       2287.72       2235.81        42.53 o                         
   9   5   1         16.58         26.84        15.50 o                         
  11   5   1       6556.44       5681.90        93.53 o                         
  13   5   1       1888.34       1767.74        48.76 o                         
  15   5   1        473.20        553.27        53.34 o                         
  17   5   1        149.05        230.80        24.43 o                         
  19   5   1         62.96        135.60        77.45 o                         
  21   5   1       1261.99       1248.86        76.60 o                         
  23   5   1         27.69         13.57        52.59 o                         
  25   5   1          2.84         -9.80        32.07 o                         
  27   5   1       1279.09       1223.21        97.97 o                         
  29   5   1        189.33        244.34        52.45 o                         
  31   5   1        155.83        137.91        35.27 o                         
  33   5   1         58.18         98.68        35.03 o                         
  35   5   1         88.13        190.43        46.25 o                         
 -30   6   1         67.25        109.43        37.71 o                         
 -28   6   1        231.81        286.00        42.71 o                         
 -26   6   1       1171.85       1123.51        63.24 o                         
 -24   6   1         47.46         47.33        32.31 o                         
 -22   6   1          9.70         33.48        31.09 o                         
 -20   6   1        511.95        614.37        51.37 o                         
 -18   6   1        625.90        670.56        33.17 o                         
 -16   6   1        182.22        182.52        36.07 o                         
 -14   6   1         80.04         47.18        25.23 o                         
 -12   6   1        115.30         62.39        29.14 o                         
 -10   6   1         56.07         99.43        19.86 o                         
  -8   6   1        267.88        340.77        23.30 o                         
  -6   6   1       5397.00       4897.20        99.79 o                         
  -4   6   1       1690.09       1537.55        43.89 o                         
  -2   6   1       1024.14        957.27        35.13 o                         
   0   6   1        676.34        633.86        25.63 o                         
   2   6   1         43.17         72.83        21.85 o                         
   4   6   1        730.75        731.90        33.80 o                         
   6   6   1        253.48        397.60        29.07 o                         
   8   6   1        830.27        873.06        53.85 o                         
  10   6   1        403.77        358.32        27.34 o                         
  12   6   1        708.04        631.63        34.46 o                         
  14   6   1        140.88        152.50        32.72 o                         
  16   6   1        200.13        164.39        35.07 o                         
  18   6   1        265.07        251.29        30.09 o                         
  20   6   1        336.08        396.64        47.62 o                         
  22   6   1        117.43        194.46        45.72 o                         
  24   6   1        100.42        126.22        45.81 o                         
  26   6   1        517.03        599.00        63.44 o                         
  28   6   1        237.35        236.24        43.13 o                         
  30   6   1        192.43        196.95        51.08 o                         
 -27   7   1         86.24        132.92        43.84 o                         
 -25   7   1         27.54          5.23        54.55 o                         
 -23   7   1        192.23        370.59        76.37 o                         
 -21   7   1        525.15        483.98        53.38 o                         
 -19   7   1        302.77        287.12        78.13 o                         
 -17   7   1         59.98         63.29        42.21 o                         
 -15   7   1        745.51        793.12        56.47 o                         
 -13   7   1        191.84        168.70        33.79 o                         
 -11   7   1        393.92        428.09        50.59 o                         
  -9   7   1        256.27        323.72        53.61 o                         
  -7   7   1        237.83        279.15        39.51 o                         
  -5   7   1         27.76         75.96        29.54 o                         
  -3   7   1          2.88         28.12        27.83 o                         
  -1   7   1        729.46        702.58        43.20 o                         
   1   7   1       6013.53       5602.10       131.64 o                         
   3   7   1        394.78        454.72        33.99 o                         
   5   7   1        648.85        586.67        39.63 o                         
   7   7   1        216.20        219.69        39.30 o                         
   9   7   1       1350.45       1238.88        54.28 o                         
  11   7   1        591.67        577.97        39.61 o                         
  13   7   1         24.48         26.86        33.77 o                         
  15   7   1       1140.17        956.98        44.93 o                         
  17   7   1          1.96         39.88        29.62 o                         
  19   7   1        945.49        955.44        69.04 o                         
  21   7   1          6.84        220.25       229.38 o                         
  23   7   1        276.27        318.50        55.63 o                         
  25   7   1        564.13        579.87        91.14 o                         
 -20   8   1         39.17        138.11        41.29 o                         
 -18   8   1        446.10        530.15        70.03 o                         
 -16   8   1       1427.50       1308.14        61.55 o                         
 -14   8   1       1069.56       1062.44        59.00 o                         
 -12   8   1        150.67        198.72        36.02 o                         
 -10   8   1         20.55         38.29        36.06 o                         
  -8   8   1         61.21         96.31        34.00 o                         
  -6   8   1         62.24        147.53        39.08 o                         
  -4   8   1        611.17        587.73        39.50 o                         
  -2   8   1          2.50         29.45        29.84 o                         
   0   8   1         24.98         34.51        42.88 o                         
   2   8   1        175.37        205.70        33.12 o                         
   4   8   1          3.37          5.49        31.22 o                         
   6   8   1        294.60        373.51        82.00 o                         
   8   8   1        675.72        633.76        44.26 o                         
  10   8   1        619.20        671.46        43.98 o                         
  12   8   1        401.52        379.76        39.57 o                         
  14   8   1         73.43         83.32        55.61 o                         
  16   8   1         98.66        179.29        39.00 o                         
  18   8   1        385.73        452.37        38.04 o                         
  -5   9   1          2.61         67.00        41.60 o                         
  -3   9   1       1156.38       1129.30        80.32 o                         
  -1   9   1         56.75        113.27        50.66 o                         
   1   9   1        417.85        489.78        58.26 o                         
   3   9   1        130.68        150.28        33.01 o                         
   5   9   1        122.19        189.07        73.37 o                         
 -42   0   2        182.44        163.09        72.26 o                         
 -40   0   2          1.77        -41.37        70.04 o                         
 -38   0   2       1146.38        979.90       106.47 o                         
 -36   0   2        416.04        475.27        68.35 o                         
 -34   0   2       3685.67       3301.76       162.02 o                         
 -32   0   2       3610.57       3326.56        85.09 o                         
 -30   0   2       2415.37       2191.35        54.59 o                         
 -28   0   2         15.37         35.84        19.51 o                         
 -26   0   2       5137.60       5014.24        89.00 o                         
 -24   0   2        661.45        558.38        24.50 o                         
 -22   0   2       1935.07       1943.69        40.12 o                         
 -20   0   2      14991.51      15292.67       231.04 o                         
 -18   0   2       1989.57       2330.34        39.90 o                         
 -16   0   2       1811.01       1999.90        34.66 o                         
 -14   0   2      25781.05      27316.71       408.84 o                         
 -12   0   2      20389.94      19512.70       292.47 o                         
 -10   0   2      34926.49      34676.08       518.04 o                         
  -8   0   2       1852.66       2067.78        31.36 o                         
  -6   0   2     115955.15     115703.68      4243.91 o                         
  -4   0   2      28146.95      25069.85       658.57 o                         
   2   0   2        295.12        344.82        11.09 o                         
   4   0   2       9844.37       9169.34       168.47 o                         
   6   0   2        323.93        436.29        14.19 o                         
   8   0   2       1691.76       1831.21        33.69 o                         
  10   0   2       7575.40       8386.17       138.86 o                         
  12   0   2        216.45        354.23        12.96 o                         
  14   0   2       1283.73       1495.72        27.47 o                         
  16   0   2       5866.90       5604.23       106.25 o                         
  18   0   2      10196.10      10321.74       192.54 o                         
  20   0   2       2162.75       2328.87        49.91 o                         
  22   0   2        241.18        276.42        18.49 o                         
  24   0   2       6353.14       6142.65       118.70 o                         
  26   0   2       5737.78       5397.07       106.10 o                         
  28   0   2          0.15         15.77        25.00 o                         
  30   0   2       3856.48       3813.45        95.05 o                         
  32   0   2       2759.37       2526.73        89.14 o                         
  34   0   2       4276.71       3967.96       125.14 o                         
  36   0   2         34.24         64.95        54.26 o                         
  38   0   2        168.12        136.91        65.81 o                         
  40   0   2          4.38         42.89        48.56 o                         
  42   0   2         68.19         97.73        50.33 o                         
 -41   1   2         43.53         49.97        48.13 o                         
 -39   1   2         13.75         80.28        44.83 o                         
 -37   1   2        768.40        824.03        38.87 o                         
 -35   1   2        577.83        716.59        36.53 o                         
 -33   1   2         46.74         86.41        33.28 o                         
 -31   1   2        240.05        289.84        22.46 o                         
 -29   1   2        101.99        162.88        21.90 o                         
 -27   1   2       1494.89       1302.17        29.17 o                         
 -25   1   2        468.95        554.95        20.22 o                         
 -23   1   2          8.82          5.81        12.06 o                         
 -21   1   2       2156.20       2163.09        28.68 o                         
 -19   1   2       6927.61       6758.00        77.13 o                         
 -17   1   2      12115.32      12150.19       135.90 o                         
 -15   1   2       3060.86       3129.04        37.59 o                         
 -13   1   2       1793.88       2046.41        26.28 o                         
 -11   1   2       3188.34       3004.92        35.78 o                         
  -9   1   2       1040.33        957.71        15.03 o                         
  -7   1   2      14006.32      13665.65       177.82 o                         
  -5   1   2       8904.30       9376.01       130.97 o                         
  -3   1   2      46973.76      47265.11       874.03 o                         
  -1   1   2        121.96         99.05         7.51 o                         
   1   1   2       7293.59       7096.37        98.88 o                         
   3   1   2       5958.78       6249.07       103.86 o                         
   5   1   2      44065.88      47065.18       874.60 o                         
   7   1   2      36404.52      36826.37       602.29 o                         
   9   1   2       5393.83       5268.99        75.30 o                         
  11   1   2         24.21         11.97         8.24 o                         
  13   1   2       4292.10       5021.92        64.40 o                         
  15   1   2        803.54        937.45        17.80 o                         
  17   1   2          5.85         -0.38         9.24 o                         
  19   1   2         12.23         21.81        13.62 o                         
  21   1   2          0.58          5.34        10.10 o                         
  23   1   2       3034.20       2928.33        41.46 o                         
  25   1   2       1669.05       1516.41        34.05 o                         
  27   1   2         56.74         62.43        16.36 o                         
  29   1   2         14.88        -15.00        17.47 o                         
  31   1   2         43.41        103.67        19.76 o                         
  33   1   2        853.30        796.91        36.17 o                         
  35   1   2          1.33         -2.33        24.47 o                         
  37   1   2        361.50        380.91        33.35 o                         
  39   1   2        999.54        931.85        45.73 o                         
  41   1   2        365.72        465.62        92.30 o                         
 -40   2   2          3.42          1.81        38.20 o                         
 -38   2   2       1463.15       1536.98        69.21 o                         
 -36   2   2        858.68        901.55        50.04 o                         
 -34   2   2          9.16          4.81        33.15 o                         
 -32   2   2       1430.15       1324.38        56.07 o                         
 -30   2   2       1891.80       1624.68        57.35 o                         
 -28   2   2         32.70          3.16        19.30 o                         
 -26   2   2        260.54        285.26        29.20 o                         
 -24   2   2      18319.79      18306.45       257.47 o                         
 -22   2   2        244.76        354.52        21.90 o                         
 -20   2   2        298.13        365.29        17.84 o                         
 -18   2   2       2011.49       1911.28        42.56 o                         
 -16   2   2       4140.63       3740.14        56.67 o                         
 -14   2   2       2908.17       2974.13        46.59 o                         
 -12   2   2       7579.11       7658.87       101.78 o                         
 -10   2   2        143.99        183.98        11.82 o                         
  -8   2   2       9050.62       9201.84       123.27 o                         
  -6   2   2         31.52         32.54        10.85 o                         
  -4   2   2        168.30        160.28        12.33 o                         
  -2   2   2      46869.24      45223.30      1168.94 o                         
   0   2   2      15610.88      15598.54       216.60 o                         
   2   2   2       8410.34       8518.76       141.14 o                         
   4   2   2        131.86        171.02        11.56 o                         
   6   2   2         67.36          6.24        11.46 o                         
   8   2   2       1374.90       1267.61        26.03 o                         
  10   2   2          0.03         17.16        11.58 o                         
  12   2   2      54032.94      56004.97       774.81 o                         
  14   2   2       4797.67       4913.14        71.95 o                         
  16   2   2       1992.99       2113.28        36.10 o                         
  18   2   2       2587.37       2351.45        39.53 o                         
  20   2   2       5376.83       5250.79        72.94 o                         
  22   2   2       9473.78       8863.84       137.41 o                         
  24   2   2       1522.83       1403.33        35.27 o                         
  26   2   2          0.19         -8.26        16.19 o                         
  28   2   2       2828.37       2666.34        53.65 o                         
  30   2   2       1355.11       1206.34        32.01 o                         
  32   2   2         27.55         66.92        27.88 o                         
  34   2   2         82.14         83.32        29.09 o                         
  36   2   2       1724.31       1656.91        84.48 o                         
  38   2   2         50.36         97.31        38.76 o                         
  40   2   2         41.84         82.41        45.31 o                         
 -39   3   2          8.94         53.13        73.99 o                         
 -37   3   2        140.44        188.36        41.12 o                         
 -35   3   2         86.08         79.71        49.46 o                         
 -33   3   2          0.42          2.71        24.72 o                         
 -31   3   2         19.40         27.56        24.02 o                         
 -29   3   2        128.39        155.32        25.36 o                         
 -27   3   2        158.94        168.01        25.37 o                         
 -25   3   2       1306.78       1284.37        42.85 o                         
 -23   3   2         41.01         29.18        22.82 o                         
 -21   3   2       1746.26       1654.92        37.50 o                         
 -19   3   2        146.53        146.10        16.56 o                         
 -17   3   2       2385.55       2374.60        40.03 o                         
 -15   3   2       2990.98       2922.90        46.49 o                         
 -13   3   2       3912.71       4086.77        61.47 o                         
 -11   3   2        160.56        148.97        12.94 o                         
  -9   3   2       1359.34       1328.91        27.85 o                         
  -7   3   2       4020.78       4146.95        72.97 o                         
  -5   3   2       4453.08       4861.02        83.59 o                         
  -3   3   2       2768.08       2592.85        43.26 o                         
  -1   3   2        466.33        489.14        17.08 o                         
   1   3   2       1663.56       1682.00        33.25 o                         
   3   3   2        191.33        173.43        16.48 o                         
   5   3   2          4.85         -1.98        10.83 o                         
   7   3   2       4762.94       4730.52        74.66 o                         
   9   3   2       1512.99       1443.45        29.10 o                         
  11   3   2       5255.24       5009.61        87.90 o                         
  13   3   2        705.95        739.39        23.50 o                         
  15   3   2         65.74         90.05        14.39 o                         
  17   3   2       2638.44       2506.43        46.17 o                         
  19   3   2        239.15        338.85        23.75 o                         
  21   3   2       1208.65       1228.15        35.45 o                         
  23   3   2          4.77          4.00        20.40 o                         
  25   3   2       1841.04       1782.43        44.43 o                         
  27   3   2          0.54        -17.50        19.67 o                         
  29   3   2        107.16        159.27        21.77 o                         
  31   3   2          5.93         60.24        25.10 o                         
  33   3   2          9.90         14.14        25.75 o                         
  35   3   2          0.04         -4.95        31.84 o                         
  37   3   2        294.16        307.42        43.03 o                         
  39   3   2         56.24         89.83        57.14 o                         
 -38   4   2        439.65        438.55        38.73 o                         
 -36   4   2        201.93        231.48        34.99 o                         
 -34   4   2       1319.71       1406.76        59.15 o                         
 -32   4   2        155.67        315.37        35.66 o                         
 -30   4   2        420.50        402.90        43.24 o                         
 -28   4   2          5.24        -33.32        33.32 o                         
 -26   4   2       2496.53       2541.86        76.35 o                         
 -24   4   2        792.44        762.60        48.04 o                         
 -22   4   2          4.10          5.28        32.29 o                         
 -20   4   2        514.70        611.74        30.12 o                         
 -18   4   2       4698.73       4547.54        69.91 o                         
 -16   4   2        984.29        936.75        26.47 o                         
 -14   4   2       4364.17       4360.49        67.01 o                         
 -12   4   2       2747.30       2719.20        45.15 o                         
 -10   4   2        685.30        650.03        25.95 o                         
  -8   4   2       1366.58       1237.22        27.34 o                         
  -6   4   2       3099.71       2965.43        49.92 o                         
  -4   4   2       1527.46       1374.14        27.12 o                         
  -2   4   2       1752.42       1715.21        30.06 o                         
   0   4   2       7363.22       7381.58       105.22 o                         
   2   4   2       3835.02       3820.57        61.76 o                         
   4   4   2       6187.78       5750.75       111.39 o                         
   6   4   2       1479.15       1392.99        29.75 o                         
   8   4   2       1386.89       1338.90        33.15 o                         
  10   4   2       2208.55       2032.62        51.02 o                         
  12   4   2       1804.33       1800.61        41.28 o                         
  14   4   2       2005.58       2079.68        48.13 o                         
  16   4   2        675.90        747.23        25.35 o                         
  18   4   2       7817.41       7208.26       134.54 o                         
  20   4   2        148.40        207.56        25.73 o                         
  22   4   2        345.25        347.18        31.73 o                         
  24   4   2       1030.90        986.43        47.56 o                         
  26   4   2        658.76        728.90        35.14 o                         
  28   4   2       1014.96       1037.83        56.47 o                         
  30   4   2        258.32        286.06        29.46 o                         
  32   4   2         52.27         43.39        36.66 o                         
  34   4   2       1098.61       1138.94        54.99 o                         
  36   4   2        223.65        227.82        36.60 o                         
 -35   5   2         22.91         33.55        34.58 o                         
 -33   5   2        381.49        435.08        39.24 o                         
 -31   5   2         47.81         74.05        33.25 o                         
 -29   5   2          0.57          3.23        36.48 o                         
 -27   5   2         17.97          9.49        36.63 o                         
 -25   5   2        147.61        202.78        51.47 o                         
 -23   5   2         15.95         61.46        32.93 o                         
 -21   5   2        577.67        627.11        30.45 o                         
 -19   5   2       2161.36       1828.74       110.73 o                         
 -17   5   2         42.35        100.67        22.49 o                         
 -15   5   2        294.25        294.85        23.95 o                         
 -13   5   2        291.55        331.66        21.96 o                         
 -11   5   2         42.43         27.29        17.20 o                         
  -9   5   2         29.41          6.97        14.00 o                         
  -7   5   2         96.70         84.79        18.32 o                         
  -5   5   2          6.45         -6.03        15.64 o                         
  -3   5   2          2.32          4.71        14.51 o                         
  -1   5   2        126.28        115.34        16.46 o                         
   1   5   2          8.60          7.86        14.34 o                         
   3   5   2       1126.75        985.58        30.02 o                         
   5   5   2          1.74         15.21        20.40 o                         
   7   5   2        120.29        157.78        16.58 o                         
   9   5   2        577.20        623.01        26.34 o                         
  11   5   2        207.39        206.05        25.91 o                         
  13   5   2        207.95        265.80        24.70 o                         
  15   5   2         37.24         51.83        27.59 o                         
  17   5   2       2556.21       2191.46       107.68 o                         
  19   5   2          0.14         12.01        37.54 o                         
  21   5   2        177.08        143.80        37.34 o                         
  23   5   2        160.52        118.43        61.51 o                         
  25   5   2         59.88        112.01        34.78 o                         
  27   5   2         97.24        129.08        29.91 o                         
  29   5   2         85.58        122.72        34.88 o                         
  31   5   2         29.49         21.00        34.72 o                         
  33   5   2         57.11         74.55        36.05 o                         
 -32   6   2        444.94        574.67       189.59 o                         
 -30   6   2        134.66        140.40        44.05 o                         
 -28   6   2         19.94         62.09        40.26 o                         
 -26   6   2        298.28        328.47        43.22 o                         
 -24   6   2       1107.51        919.03        80.78 o                         
 -22   6   2         26.87         87.88        25.20 o                         
 -20   6   2       1986.51       1691.35       121.50 o                         
 -18   6   2        900.79        905.83        40.95 o                         
 -16   6   2        237.85        266.13        30.52 o                         
 -14   6   2       1337.59       1287.19        65.11 o                         
 -12   6   2       2394.22       2187.75        81.90 o                         
 -10   6   2         34.09         55.17        19.10 o                         
  -8   6   2       1216.65       1143.69        35.52 o                         
  -6   6   2        200.89        317.80        25.59 o                         
  -4   6   2        800.39        734.41        33.89 o                         
  -2   6   2       1077.43       1073.82        34.02 o                         
   0   6   2       2518.29       2488.73        51.57 o                         
   2   6   2         14.06         23.46        20.96 o                         
   4   6   2       2453.68       2249.23        54.60 o                         
   6   6   2       2469.61       2350.74        68.07 o                         
   8   6   2        114.92        135.02        23.05 o                         
  10   6   2       1339.06       1315.14        53.98 o                         
  12   6   2       1407.97       1416.49        52.82 o                         
  14   6   2         40.00         48.15        28.97 o                         
  16   6   2       1695.86       1450.10       111.13 o                         
  18   6   2        624.86        631.81        49.61 o                         
  20   6   2        100.92        171.92        90.88 o                         
  22   6   2        216.40        203.21        45.27 o                         
  24   6   2       1563.77       1553.82        80.81 o                         
  26   6   2          7.58        -36.26        44.94 o                         
  28   6   2        449.49        474.63        60.16 o                         
  30   6   2        209.88        284.49        44.77 o                         
 -27   7   2         99.21        142.78        43.57 o                         
 -25   7   2         44.56         47.30        53.48 o                         
 -23   7   2        491.50        486.43        46.42 o                         
 -21   7   2         11.59         58.78        45.77 o                         
 -19   7   2         43.97         70.03        48.91 o                         
 -17   7   2          4.38        -23.78        40.63 o                         
 -15   7   2         27.76        -25.69        33.43 o                         
 -13   7   2        113.28        135.28        32.62 o                         
 -11   7   2        911.38        754.09        48.20 o                         
  -9   7   2         54.09         98.01        51.96 o                         
  -7   7   2          2.72        -17.38        35.17 o                         
  -5   7   2       2607.32       2368.52        74.50 o                         
  -3   7   2        188.66        185.75        29.98 o                         
  -1   7   2         40.97         37.70        22.77 o                         
   1   7   2         40.33        122.92        29.12 o                         
   3   7   2         16.50         60.60        40.42 o                         
   5   7   2         65.82        110.26        31.50 o                         
   7   7   2         15.16        -32.57        36.41 o                         
   9   7   2       1176.82       1055.97        51.94 o                         
  11   7   2          9.20         11.17        32.28 o                         
  13   7   2        675.50        716.82        44.54 o                         
  15   7   2         56.23         88.63        33.48 o                         
  17   7   2         53.43         67.42        31.26 o                         
  19   7   2       1381.76       1281.92       100.18 o                         
  21   7   2         17.59        -11.09        45.68 o                         
  23   7   2         65.79         86.30        46.69 o                         
  25   7   2        269.23        299.07        61.37 o                         
 -20   8   2         73.32        146.41        50.56 o                         
 -18   8   2       1173.07       1248.88       110.22 o                         
 -16   8   2        246.97        354.52        69.07 o                         
 -14   8   2        851.58        866.17        52.30 o                         
 -12   8   2        205.49        298.97        37.85 o                         
 -10   8   2        115.09        111.29        46.89 o                         
  -8   8   2       1803.41       1716.69        87.23 o                         
  -6   8   2        634.45        737.79        54.85 o                         
  -4   8   2         70.28        131.90        33.18 o                         
  -2   8   2       1329.46       1127.70        53.21 o                         
   0   8   2         17.54         34.95        45.11 o                         
   2   8   2         22.92          2.53        30.77 o                         
   4   8   2        271.49        296.52        35.60 o                         
   6   8   2       2534.05       2228.55        80.19 o                         
   8   8   2        122.26        167.03        42.87 o                         
  10   8   2        285.76        363.00        40.01 o                         
  12   8   2         98.28        170.12        51.47 o                         
  14   8   2          3.25         58.88        32.13 o                         
  16   8   2       1089.58       1030.65        80.68 o                         
  18   8   2       1397.49       1420.62        56.51 o                         
  -5   9   2        131.95        139.11        38.94 o                         
  -3   9   2        398.83        474.32        60.81 o                         
  -1   9   2         21.21        140.01        71.67 o                         
   1   9   2         33.06         51.65        72.22 o                         
   3   9   2         61.76         88.57        33.93 o                         
 -41   1   3         21.61         17.85        45.79 o                         
 -39   1   3        554.16        658.91        49.12 o                         
 -37   1   3        210.51        310.01        52.40 o                         
 -35   1   3         55.55         91.44        27.61 o                         
 -33   1   3        273.21        254.20        23.77 o                         
 -31   1   3       2382.59       2252.54        46.16 o                         
 -29   1   3       8443.53       7987.18       126.78 o                         
 -27   1   3        410.52        511.84        19.22 o                         
 -25   1   3          4.16         23.05        14.27 o                         
 -23   1   3       2943.01       2587.68        40.15 o                         
 -21   1   3        996.18        900.42        18.43 o                         
 -19   1   3       1396.27       1324.28        19.34 o                         
 -17   1   3      16017.74      15541.58       173.12 o                         
 -15   1   3        169.68        241.39        11.26 o                         
 -13   1   3       3622.70       3753.70        44.57 o                         
 -11   1   3        855.98        808.05        15.30 o                         
  -9   1   3        852.57        866.16        14.58 o                         
  -7   1   3       8066.25       8568.59       100.56 o                         
  -5   1   3      15636.46      16027.35       196.34 o                         
  -3   1   3      27666.28      28214.02      1033.39 o                         
  -1   1   3        298.39        271.72        15.90 o                         
   1   1   3      10996.41       9839.96       136.84 o                         
   3   1   3        744.56        735.14        15.09 o                         
   5   1   3      12403.31      12896.13       193.66 o                         
   7   1   3      88446.43      94373.20      2009.69 o                         
   9   1   3        198.22        269.48        10.94 o                         
  11   1   3        221.77        265.74        14.78 o                         
  13   1   3       6569.16       6081.13        76.48 o                         
  15   1   3       3508.06       3677.64        48.00 o                         
  17   1   3       1656.77       1675.58        25.83 o                         
  19   1   3       6782.85       6603.59        83.90 o                         
  21   1   3        167.80        168.18        12.25 o                         
  23   1   3       3280.61       3030.81        45.69 o                         
  25   1   3          0.83         -9.78        14.08 o                         
  27   1   3          0.45        -10.05        15.79 o                         
  29   1   3        250.40        281.52        22.88 o                         
  31   1   3       2094.64       1824.63        41.28 o                         
  33   1   3        117.20        136.57        24.79 o                         
  35   1   3         23.77         15.85        29.66 o                         
  37   1   3        244.25        293.43        34.08 o                         
  39   1   3        403.50        414.99        35.84 o                         
  41   1   3        198.80        216.71        43.50 o                         
 -40   2   3         13.90         84.53        52.82 o                         
 -38   2   3        447.11        606.71        49.45 o                         
 -36   2   3          0.07         58.62        35.17 o                         
 -34   2   3        404.35        467.64        38.55 o                         
 -32   2   3         65.32         38.74        31.01 o                         
 -30   2   3        125.24        138.08        23.22 o                         
 -28   2   3          5.94         -3.69        16.87 o                         
 -26   2   3         19.30         42.17        14.90 o                         
 -24   2   3         94.74        128.56        15.57 o                         
 -22   2   3       3406.36       3529.60        66.69 o                         
 -20   2   3       2181.73       1945.29        34.97 o                         
 -18   2   3        152.57        168.81        12.96 o                         
 -16   2   3        646.83        559.48        17.58 o                         
 -14   2   3       3937.75       4213.47        59.32 o                         
 -12   2   3        857.46        844.50        20.14 o                         
 -10   2   3       2603.08       2528.76        40.20 o                         
  -8   2   3        426.84        439.39        15.10 o                         
  -6   2   3       1146.26       1192.18        27.54 o                         
  -4   2   3          0.15         -4.84        11.18 o                         
  -2   2   3        101.31        202.88        11.64 o                         
   0   2   3        913.79        965.69        20.15 o                         
   2   2   3       2846.21       3009.98        44.28 o                         
   4   2   3        304.75        340.16        17.37 o                         
   6   2   3        730.38        944.33        26.82 o                         
   8   2   3        539.64        409.06        14.34 o                         
  10   2   3        199.69        211.20        13.38 o                         
  12   2   3        797.22        980.72        27.02 o                         
  14   2   3       2050.66       2231.10        39.60 o                         
  16   2   3         15.63         44.02        16.17 o                         
  18   2   3        321.39        370.00        16.87 o                         
  20   2   3       3161.67       3161.61        50.65 o                         
  22   2   3       2737.20       2849.62        47.68 o                         
  24   2   3        111.12        100.96        16.30 o                         
  26   2   3        651.00        638.78        24.16 o                         
  28   2   3         13.04         43.32        19.61 o                         
  30   2   3         25.65         80.04        20.37 o                         
  32   2   3         25.94         57.23        28.55 o                         
  34   2   3        386.34        383.10        44.55 o                         
  36   2   3          0.16         65.14        36.76 o                         
  38   2   3        290.85        367.59        34.92 o                         
  40   2   3        229.28        295.57        41.86 o                         
 -39   3   3         86.45         78.57        40.67 o                         
 -37   3   3        151.87        207.55        48.19 o                         
 -35   3   3        791.20       1008.47        74.59 o                         
 -33   3   3         30.52         26.26        28.34 o                         
 -31   3   3        164.96        210.08        26.53 o                         
 -29   3   3       1613.45       1512.27        49.35 o                         
 -27   3   3        275.82        349.59        25.32 o                         
 -25   3   3       3027.54       2971.86        68.16 o                         
 -23   3   3         99.68        138.06        23.26 o                         
 -21   3   3        276.94        305.93        27.43 o                         
 -19   3   3       3576.62       3366.74        59.14 o                         
 -17   3   3       2529.06       2504.85        42.75 o                         
 -15   3   3        317.70        344.00        14.66 o                         
 -13   3   3        482.93        486.76        17.37 o                         
 -11   3   3      15832.98      15809.71       221.86 o                         
  -9   3   3       1191.77       1074.60        25.41 o                         
  -7   3   3       4826.26       5275.89        90.95 o                         
  -5   3   3      24859.42      24500.58       367.59 o                         
  -3   3   3        840.16        801.38        21.20 o                         
  -1   3   3          9.51         24.04        10.42 o                         
   1   3   3       5302.29       5384.08        83.25 o                         
   3   3   3       2738.79       2567.18        52.88 o                         
   5   3   3      13681.48      14003.33       259.09 o                         
   7   3   3       1443.57       1441.68        31.36 o                         
   9   3   3       3076.85       2756.78        46.87 o                         
  11   3   3       1378.91       1369.03        32.33 o                         
  13   3   3       1457.48       1479.82        34.72 o                         
  15   3   3         37.14         50.88        16.19 o                         
  17   3   3          0.15        -16.87        16.87 o                         
  19   3   3      10487.28      10172.55       172.49 o                         
  21   3   3        268.21        242.21        19.08 o                         
  23   3   3         32.26         43.37        19.28 o                         
  25   3   3       3390.10       3367.64       102.03 o                         
  27   3   3        199.36        155.25        19.46 o                         
  29   3   3        890.06        805.56        33.33 o                         
  31   3   3         33.72         63.60        24.61 o                         
  33   3   3        198.44        206.17        32.44 o                         
  35   3   3         39.07         -2.94        32.02 o                         
  37   3   3         63.25         89.53        39.99 o                         
  39   3   3          0.18        103.72        77.21 o                         
 -38   4   3        230.25        267.75        35.80 o                         
 -36   4   3          2.81          1.61        33.03 o                         
 -34   4   3         51.89         91.40        32.42 o                         
 -32   4   3        182.23        172.01        32.99 o                         
 -30   4   3          3.94        -14.96        32.36 o                         
 -28   4   3          3.45         14.44        32.87 o                         
 -26   4   3        327.21        403.53        36.19 o                         
 -24   4   3        748.39        713.13        46.33 o                         
 -22   4   3        508.54        580.95        34.40 o                         
 -20   4   3       2086.08       2065.17        42.64 o                         
 -18   4   3        160.91        186.09        17.54 o                         
 -16   4   3        915.84        886.22        25.34 o                         
 -14   4   3       1441.33       1291.00        31.66 o                         
 -12   4   3          9.98          5.44        14.76 o                         
 -10   4   3       2765.43       2644.57        52.83 o                         
  -8   4   3       7868.96       8125.84       137.71 o                         
  -6   4   3       3379.12       3482.74        63.19 o                         
  -4   4   3        182.90        174.83        13.66 o                         
  -2   4   3        103.25        118.60        12.37 o                         
   0   4   3       1448.19       1461.28        31.77 o                         
   2   4   3       4668.13       4673.71        68.42 o                         
   4   4   3        999.72        944.49        27.86 o                         
   6   4   3        781.97        758.14        23.04 o                         
   8   4   3       2607.68       2417.98        43.52 o                         
  10   4   3       1775.23       1626.82        34.86 o                         
  12   4   3       4175.18       3820.34        71.02 o                         
  14   4   3       2325.21       1976.51        48.08 o                         
  16   4   3        766.65        654.32        27.77 o                         
  18   4   3       1168.26       1231.92        41.47 o                         
  20   4   3         11.97        123.64        70.94 o                         
  22   4   3         11.38          3.64        28.31 o                         
  24   4   3          3.15         42.69        25.70 o                         
  26   4   3        126.44        134.07        34.66 o                         
  28   4   3         45.95        106.01        30.36 o                         
  30   4   3          6.93         34.26        26.20 o                         
  32   4   3          0.23         14.14        35.83 o                         
  34   4   3        117.17        167.31        34.48 o                         
  36   4   3        353.81        411.64        52.46 o                         
 -35   5   3        282.52        343.90        37.86 o                         
 -33   5   3        179.86        179.63        35.87 o                         
 -31   5   3         83.57        105.62        32.73 o                         
 -29   5   3        542.48        644.39        46.18 o                         
 -27   5   3          0.16          1.02        35.61 o                         
 -25   5   3        222.00        281.97        43.10 o                         
 -23   5   3       3110.41       3061.39        94.46 o                         
 -21   5   3        955.28        857.86        44.46 o                         
 -19   5   3         57.62         95.77        22.40 o                         
 -17   5   3       4623.32       4289.83       156.45 o                         
 -15   5   3        486.15        509.05        27.08 o                         
 -13   5   3       3724.73       3487.80        67.54 o                         
 -11   5   3        937.39        903.09        34.27 o                         
  -9   5   3        883.54        803.63        25.53 o                         
  -7   5   3       4796.81       4503.38        73.77 o                         
  -5   5   3        519.56        579.14        29.82 o                         
  -3   5   3       2749.64       2496.99        42.09 o                         
  -1   5   3        598.64        583.54        20.97 o                         
   1   5   3       2261.42       1989.89        38.63 o                         
   3   5   3        964.14        839.68        28.68 o                         
   5   5   3       3474.37       3368.71        71.28 o                         
   7   5   3       4106.89       4227.67        77.53 o                         
   9   5   3        248.77        340.69        18.82 o                         
  11   5   3        543.82        570.92        25.06 o                         
  13   5   3       2010.89       1729.28        45.64 o                         
  15   5   3        303.21        292.78        38.05 o                         
  17   5   3       5233.11       4845.08       100.12 o                         
  19   5   3        197.96        250.90        33.04 o                         
  21   5   3       1310.98       1083.43        88.18 o                         
  23   5   3       1621.81       1400.31        59.65 o                         
  25   5   3       1061.08       1063.36        80.32 o                         
  27   5   3         92.02        122.79        37.26 o                         
  29   5   3        295.10        325.93        37.28 o                         
  31   5   3       1260.01       1211.34        56.52 o                         
  33   5   3         59.48        121.70        38.32 o                         
 -32   6   3         27.52         82.93        69.27 o                         
 -30   6   3         75.40         63.76        43.02 o                         
 -28   6   3         46.11        148.83        62.93 o                         
 -26   6   3         55.74        120.32        39.64 o                         
 -24   6   3        129.54        166.79        39.02 o                         
 -22   6   3          2.85         22.62        26.92 o                         
 -20   6   3        258.39        333.87        31.44 o                         
 -18   6   3          4.63         60.69        25.49 o                         
 -16   6   3         27.98         60.54        27.51 o                         
 -14   6   3        272.69        302.10        33.78 o                         
 -12   6   3        351.49        408.39        23.27 o                         
 -10   6   3         31.29         32.15        17.12 o                         
  -8   6   3        890.70        841.12        35.75 o                         
  -6   6   3       5999.46       5608.13       112.76 o                         
  -4   6   3        242.79        268.62        23.34 o                         
  -2   6   3        688.02        676.97        29.85 o                         
   0   6   3        916.21        901.85        31.43 o                         
   2   6   3        156.07        180.02        23.05 o                         
   4   6   3        235.94        231.58        23.84 o                         
   6   6   3       2585.04       2375.31        84.39 o                         
   8   6   3       1645.60       1458.29        50.81 o                         
  10   6   3         81.89         82.11        22.73 o                         
  12   6   3         52.52         83.41        40.32 o                         
  14   6   3        674.09        741.89        52.65 o                         
  16   6   3        152.80        218.32        30.58 o                         
  18   6   3        183.98        211.50        32.85 o                         
  20   6   3       1454.99       1279.12        71.77 o                         
  22   6   3        397.76        421.09        50.04 o                         
  24   6   3         47.74         83.98        51.48 o                         
  26   6   3         94.68        117.41        44.18 o                         
  28   6   3         27.02         22.05        35.62 o                         
  30   6   3         43.36         37.63        51.14 o                         
 -27   7   3        153.69        166.02        43.22 o                         
 -25   7   3        773.71        902.78       209.66 o                         
 -23   7   3        375.19        465.64        45.21 o                         
 -21   7   3        363.74        441.33        43.41 o                         
 -19   7   3       2053.92       2174.90        76.86 o                         
 -17   7   3        407.34        492.80        43.03 o                         
 -15   7   3         39.56         68.70        44.81 o                         
 -13   7   3          3.23          7.87        30.52 o                         
 -11   7   3       4591.87       4328.62       115.04 o                         
  -9   7   3       2272.92       2054.61        88.05 o                         
  -7   7   3       1866.21       1807.49        66.04 o                         
  -5   7   3        123.56        205.79        31.04 o                         
  -3   7   3          1.25          6.16        27.79 o                         
  -1   7   3        473.83        457.90        27.67 o                         
   1   7   3       1908.40       1728.67        59.03 o                         
   3   7   3       1172.13       1045.90        50.00 o                         
   5   7   3        960.86        876.53        47.45 o                         
   7   7   3        542.07        522.33        42.01 o                         
   9   7   3        857.38        892.89        77.08 o                         
  11   7   3        797.85        747.48        44.70 o                         
  13   7   3       2215.09       2075.91       162.03 o                         
  15   7   3        174.92        255.86        46.96 o                         
  17   7   3        654.14        738.11        45.29 o                         
  19   7   3        555.96        595.98        42.38 o                         
  21   7   3         50.69         -7.99        45.40 o                         
  23   7   3        227.97        219.56        50.33 o                         
  25   7   3       1520.81       1443.76        93.88 o                         
 -20   8   3          2.32         40.21        39.58 o                         
 -18   8   3        149.80        205.68        43.91 o                         
 -16   8   3          7.24         23.27        39.29 o                         
 -14   8   3        192.72        243.96        33.77 o                         
 -12   8   3         82.46         86.37        34.45 o                         
 -10   8   3         11.26         32.44        44.53 o                         
  -8   8   3         45.78        160.28        33.92 o                         
  -6   8   3        398.08        396.85        42.78 o                         
  -4   8   3          3.59          9.06        32.56 o                         
  -2   8   3          1.89        -22.64        30.00 o                         
   0   8   3         22.66         39.50        30.54 o                         
   2   8   3          2.80        -31.03        31.03 o                         
   4   8   3        643.94        628.42        41.64 o                         
   6   8   3        107.03        257.06        82.02 o                         
   8   8   3         58.45         97.16        45.56 o                         
  10   8   3         97.21        137.33        43.26 o                         
  12   8   3       1153.44       1250.49        88.34 o                         
  14   8   3         24.49         74.21        34.12 o                         
  16   8   3        443.57        594.58        84.49 o                         
  18   8   3        533.01        571.63        83.72 o                         
  -3   9   3          5.15        243.96        78.91 o                         
  -1   9   3        576.52        601.25        51.08 o                         
   1   9   3        790.27        827.07        55.39 o                         
   3   9   3          9.80         53.04        30.80 o                         
 -42   0   4         60.64        -10.37        64.28 o                         
 -40   0   4        919.27        940.80       105.23 o                         
 -38   0   4        247.55        174.57        80.21 o                         
 -36   0   4         38.89        124.36        39.33 o                         
 -34   0   4       1496.38       1423.96       143.51 o                         
 -32   0   4        345.86        452.54        34.70 o                         
 -30   0   4         24.46         31.51        22.13 o                         
 -28   0   4        231.60        189.05        26.29 o                         
 -26   0   4       5233.73       5234.26        92.45 o                         
 -24   0   4         54.16         18.14        14.19 o                         
 -22   0   4       1863.50       1854.03        35.24 o                         
 -20   0   4       2750.50       2850.94        48.75 o                         
 -18   0   4         72.59         94.76        11.15 o                         
 -16   0   4        586.79        431.08        18.92 o                         
 -14   0   4         91.37        134.43         9.92 o                         
 -12   0   4      45500.18      47719.46       712.83 o                         
 -10   0   4      65152.42      61934.39      2265.19 o                         
  -8   0   4       1197.05       1331.91        24.79 o                         
  -6   0   4          7.35         20.93         6.83 o                         
  -4   0   4      11741.14      11196.25       184.24 o                         
  -2   0   4      18808.84      17645.75       647.48 o                         
   0   0   4       2954.32       3289.71        50.69 o                         
   2   0   4       1479.93       1496.41        25.35 o                         
   4   0   4      63349.40      65749.65      1721.11 o                         
   6   0   4       8062.82       8621.72       159.48 o                         
   8   0   4         24.90         78.14        11.78 o                         
  10   0   4      15469.71      15796.73       259.68 o                         
  12   0   4       2536.02       2598.24        47.10 o                         
  14   0   4      34706.78      35843.02       535.53 o                         
  16   0   4        141.11        146.10        20.68 o                         
  18   0   4       3058.10       2676.61        55.30 o                         
  20   0   4       4217.14       3759.74        75.20 o                         
  22   0   4        236.84        243.75        44.49 o                         
  24   0   4       1334.46       1380.45        45.98 o                         
  26   0   4       2455.86       2406.94        66.96 o                         
  28   0   4       2729.39       2624.79        71.49 o                         
  30   0   4        185.00        252.12        67.02 o                         
  32   0   4        771.49        844.14        58.22 o                         
  34   0   4        652.91        651.88        51.29 o                         
  36   0   4        297.10        192.15        65.45 o                         
  38   0   4         20.85         40.56        50.19 o                         
  40   0   4        643.33        751.35        61.16 o                         
 -41   1   4         24.63        176.15        51.39 o                         
 -39   1   4        150.65        146.09        39.51 o                         
 -37   1   4        898.48        978.10        52.53 o                         
 -35   1   4        110.25         53.21        28.18 o                         
 -33   1   4        214.79        199.42        25.72 o                         
 -31   1   4        943.41        921.66        33.59 o                         
 -29   1   4        517.60        627.22        28.41 o                         
 -27   1   4       2585.59       2581.57        44.20 o                         
 -25   1   4       2677.87       2453.42        41.96 o                         
 -23   1   4       1366.61       1320.52        24.79 o                         
 -21   1   4         27.37         40.69        10.21 o                         
 -19   1   4        200.20        272.17        12.77 o                         
 -17   1   4       2146.56       2187.06        28.34 o                         
 -15   1   4       2151.24       2181.41        28.10 o                         
 -13   1   4       2652.13       2488.44        31.18 o                         
 -11   1   4       6832.53       7856.48        88.52 o                         
  -9   1   4       8948.79       9189.42       107.99 o                         
  -7   1   4        243.39        275.59         9.75 o                         
  -5   1   4      33418.44      33514.77       867.36 o                         
  -3   1   4       4176.77       4405.14        59.01 o                         
  -1   1   4       9629.63      10081.69       123.76 o                         
   1   1   4        956.64        879.42        15.96 o                         
   3   1   4          9.08         10.07         7.40 o                         
   5   1   4      27317.59      27671.82       357.82 o                         
   7   1   4       8011.27       7868.16       103.34 o                         
   9   1   4      30078.61      31952.62       442.44 o                         
  11   1   4        526.98        490.70        14.32 o                         
  13   1   4        650.61        685.63        15.58 o                         
  15   1   4       2597.89       2604.56        35.75 o                         
  17   1   4       6871.40       7078.19        89.26 o                         
  19   1   4       2189.29       2368.00        34.83 o                         
  21   1   4       1142.70       1237.34        24.54 o                         
  23   1   4       2936.12       2650.29        41.53 o                         
  25   1   4        927.75        914.72        25.75 o                         
  27   1   4        264.22        260.94        24.80 o                         
  29   1   4       2515.45       2199.08        44.99 o                         
  31   1   4        641.53        632.18        29.17 o                         
  33   1   4        313.07        373.83        29.16 o                         
  35   1   4        174.91        206.28        34.70 o                         
  37   1   4        114.56        102.07        33.01 o                         
  39   1   4        259.76        248.43        34.46 o                         
  41   1   4          7.79         60.54        33.75 o                         
 -40   2   4        106.74        160.46        48.34 o                         
 -38   2   4        474.08        510.51        44.26 o                         
 -36   2   4         41.63         70.71        35.04 o                         
 -34   2   4        643.79        696.70        51.51 o                         
 -32   2   4        136.75        172.14        32.07 o                         
 -30   2   4          5.43         42.47        29.02 o                         
 -28   2   4        532.85        561.16        24.43 o                         
 -26   2   4        527.77        585.16        26.64 o                         
 -24   2   4       1003.78        933.85        25.70 o                         
 -22   2   4      10938.96      10612.82       142.24 o                         
 -20   2   4        673.26        741.20        19.27 o                         
 -18   2   4         67.06        123.56        12.80 o                         
 -16   2   4       2926.39       2791.90        41.71 o                         
 -14   2   4      13802.69      13541.00       178.12 o                         
 -12   2   4       6462.80       6675.91        89.71 o                         
 -10   2   4         10.13         -0.97        10.30 o                         
  -8   2   4       6018.43       6044.47        86.72 o                         
  -6   2   4       4040.12       4292.80        67.91 o                         
  -4   2   4       1921.90       1626.08        32.94 o                         
  -2   2   4       1793.66       1849.40        35.16 o                         
   0   2   4      21915.12      22431.64       335.61 o                         
   2   2   4      43320.49      43712.84       652.71 o                         
   4   2   4          0.02         -1.51         9.72 o                         
   6   2   4      23746.45      24247.98       336.35 o                         
   8   2   4        871.00        644.88        17.91 o                         
  10   2   4      23330.32      24693.38       370.12 o                         
  12   2   4        621.32        687.44        28.53 o                         
  14   2   4       3864.15       3835.02        62.58 o                         
  16   2   4       1424.53       1053.51        22.31 o                         
  18   2   4        601.29        619.15        21.02 o                         
  20   2   4        371.65        476.18        17.14 o                         
  22   2   4       1121.52       1100.41        25.30 o                         
  24   2   4       1188.01       1020.71        28.08 o                         
  26   2   4        456.09        491.64        18.85 o                         
  28   2   4       1003.02        931.03        30.15 o                         
  30   2   4        664.09        667.84        28.65 o                         
  32   2   4        715.43        770.35        39.01 o                         
  34   2   4         27.81         68.78        46.10 o                         
  36   2   4        184.66        214.99        32.96 o                         
  38   2   4        489.23        502.31        44.29 o                         
  40   2   4          9.79         57.15        52.01 o                         
 -39   3   4         40.42         58.78        40.15 o                         
 -37   3   4        262.27        286.82        49.29 o                         
 -35   3   4        147.57        217.53        39.49 o                         
 -33   3   4         20.42        -13.09        30.49 o                         
 -31   3   4         15.70         34.75        27.75 o                         
 -29   3   4        471.53        592.08        32.00 o                         
 -27   3   4         10.70         -2.54        24.15 o                         
 -25   3   4        121.41        174.68        23.83 o                         
 -23   3   4       2789.55       2694.35        54.70 o                         
 -21   3   4        485.22        529.82        28.72 o                         
 -19   3   4          4.63         43.94        15.96 o                         
 -17   3   4       1363.78       1378.61        29.51 o                         
 -15   3   4          5.28         30.34        12.24 o                         
 -13   3   4       1504.95       1599.68        27.93 o                         
 -11   3   4       7039.01       6940.01        93.82 o                         
  -9   3   4       4368.41       4186.52        67.62 o                         
  -7   3   4       6878.87       7233.44       122.44 o                         
  -5   3   4        325.37        368.50        14.75 o                         
  -3   3   4        613.30        687.86        17.90 o                         
  -1   3   4        143.71        236.93        17.41 o                         
   1   3   4       8125.41       8035.01       113.35 o                         
   3   3   4       3197.42       3002.49        54.49 o                         
   5   3   4       1799.09       1793.11        36.38 o                         
   7   3   4          0.54         12.49        12.30 o                         
   9   3   4        157.76        271.75        20.88 o                         
  11   3   4        116.87         95.79        12.55 o                         
  13   3   4        278.04        290.52        23.44 o                         
  15   3   4       5792.49       5668.98        99.40 o                         
  17   3   4        788.10        809.28        28.96 o                         
  19   3   4        546.98        666.32        24.53 o                         
  21   3   4          4.10          2.61        17.15 o                         
  23   3   4        129.04        117.04        21.00 o                         
  25   3   4        150.55        184.81        22.16 o                         
  27   3   4        515.05        490.42        25.28 o                         
  29   3   4         30.00         28.87        21.27 o                         
  31   3   4        166.98        210.59        27.29 o                         
  33   3   4        175.99        214.92        33.17 o                         
  35   3   4        190.51        253.21        48.13 o                         
  37   3   4       1088.85       1056.63        60.95 o                         
  39   3   4         41.13         73.38        52.16 o                         
 -38   4   4        166.19        205.04        37.24 o                         
 -36   4   4         20.73         15.41        32.35 o                         
 -34   4   4        194.34        213.01        56.68 o                         
 -32   4   4        173.70        258.03        39.08 o                         
 -30   4   4        474.98        559.99        36.30 o                         
 -28   4   4        778.08        809.55        49.06 o                         
 -26   4   4       2589.37       2680.60        78.79 o                         
 -24   4   4        103.27        130.41        24.36 o                         
 -22   4   4        379.00        433.57        26.16 o                         
 -20   4   4       2131.69       2104.57        71.18 o                         
 -18   4   4         36.91         85.45        20.10 o                         
 -16   4   4       2061.32       1999.22        41.56 o                         
 -14   4   4        454.26        576.06        24.31 o                         
 -12   4   4       1022.49        949.53        29.98 o                         
 -10   4   4       3133.56       3043.85        65.91 o                         
  -8   4   4        269.65        325.55        20.06 o                         
  -6   4   4       1771.20       1715.20        36.66 o                         
  -4   4   4        618.77        564.70        20.09 o                         
  -2   4   4       5816.76       5532.38        87.00 o                         
   0   4   4          1.95         15.94        14.92 o                         
   2   4   4        786.69        760.53        23.09 o                         
   4   4   4       5284.03       5127.97        99.65 o                         
   6   4   4       2065.52       2082.52        38.77 o                         
   8   4   4       2002.67       1852.51        39.37 o                         
  10   4   4       1167.80       1069.27        27.72 o                         
  12   4   4        347.89        375.41        20.54 o                         
  14   4   4       3402.16       3367.53        80.68 o                         
  16   4   4        536.86        528.42        32.78 o                         
  18   4   4       1676.49       1459.88        45.19 o                         
  20   4   4       1092.91        917.22        45.31 o                         
  22   4   4        444.41        472.46        29.34 o                         
  24   4   4         11.45          1.21        27.41 o                         
  26   4   4       1066.69       1042.27        47.98 o                         
  28   4   4        964.45        883.69        46.04 o                         
  30   4   4        878.56        937.92        49.81 o                         
  32   4   4          0.73         17.50        37.14 o                         
  34   4   4       1988.57       1976.28        70.12 o                         
  36   4   4         22.23          6.28        37.69 o                         
 -35   5   4        265.14        293.03        37.21 o                         
 -33   5   4         35.06         39.89        33.10 o                         
 -31   5   4         71.83        120.45        38.61 o                         
 -29   5   4        325.27        373.91        40.91 o                         
 -27   5   4        131.73        198.46        38.23 o                         
 -25   5   4        325.10        429.47        45.31 o                         
 -23   5   4         42.33        130.79        52.58 o                         
 -21   5   4         71.51        109.39        25.99 o                         
 -19   5   4       1366.60       1322.90        38.66 o                         
 -17   5   4         49.59         80.60        22.75 o                         
 -15   5   4        361.52        404.42        26.71 o                         
 -13   5   4         37.19         44.36        18.87 o                         
 -11   5   4        224.97        223.52        21.75 o                         
  -9   5   4         20.43        -12.61        14.75 o                         
  -7   5   4        737.33        620.93        23.74 o                         
  -5   5   4       2089.21       1939.76        35.48 o                         
  -3   5   4        282.69        243.55        15.47 o                         
  -1   5   4          0.02        -10.52        12.97 o                         
   1   5   4        916.98        883.88        24.28 o                         
   3   5   4        139.79        119.15        16.60 o                         
   5   5   4        181.42        214.68        21.85 o                         
   7   5   4       2377.54       2200.24        43.47 o                         
   9   5   4       1024.04        910.27        29.39 o                         
  11   5   4        844.47        881.33        35.58 o                         
  13   5   4       2000.58       1802.55        43.88 o                         
  15   5   4          3.98         16.90        18.14 o                         
  17   5   4       2665.73       2266.54        75.28 o                         
  19   5   4         69.64         60.15        31.58 o                         
  21   5   4          0.01          9.69        36.50 o                         
  23   5   4        157.54        176.30        52.79 o                         
  25   5   4        225.95        341.06        51.91 o                         
  27   5   4         53.84         78.56        36.80 o                         
  29   5   4         37.51         57.48        34.90 o                         
  31   5   4          0.68         21.70        34.91 o                         
  33   5   4         67.49         12.59        40.68 o                         
 -32   6   4         41.09         28.47        56.63 o                         
 -30   6   4         21.64         16.59        44.66 o                         
 -28   6   4        490.39        579.78        46.65 o                         
 -26   6   4        362.32        441.97        88.53 o                         
 -24   6   4         80.05         94.42        37.36 o                         
 -22   6   4        113.99        164.57        25.08 o                         
 -20   6   4       1666.37       1609.02        91.29 o                         
 -18   6   4        133.86        132.39        35.37 o                         
 -16   6   4       1083.07       1095.91        70.28 o                         
 -14   6   4        505.43        548.88        41.20 o                         
 -12   6   4        241.10        294.06        24.24 o                         
 -10   6   4        661.93        607.29        25.92 o                         
  -8   6   4         10.68        -12.62        18.48 o                         
  -6   6   4       1589.88       1513.87        48.66 o                         
  -4   6   4       2321.69       2149.21        71.86 o                         
  -2   6   4       3946.00       3653.39        69.78 o                         
   0   6   4         97.61         93.14        22.32 o                         
   2   6   4          2.45          6.68        26.12 o                         
   4   6   4        638.08        645.31        30.80 o                         
   6   6   4        174.32        244.79        24.29 o                         
   8   6   4        384.37        420.52        26.44 o                         
  10   6   4       1104.87        996.16        38.45 o                         
  12   6   4       1115.05        961.98        83.89 o                         
  14   6   4       1835.79       1583.74        66.85 o                         
  16   6   4       2055.54       1833.19        70.04 o                         
  18   6   4         92.47        144.63        26.77 o                         
  20   6   4        651.87        646.57        51.76 o                         
  22   6   4        682.15        763.21        56.81 o                         
  24   6   4        115.89        147.04        45.86 o                         
  26   6   4         39.06         27.77        38.23 o                         
  28   6   4          0.34        -10.28        39.46 o                         
  30   6   4        402.86        583.37       112.02 o                         
 -27   7   4          7.47        107.72        64.74 o                         
 -25   7   4         31.72        108.98        52.86 o                         
 -23   7   4         17.65         40.36        38.53 o                         
 -21   7   4         66.97        127.85        49.34 o                         
 -19   7   4       1624.38       1617.13        67.31 o                         
 -17   7   4        145.67        239.09        38.39 o                         
 -15   7   4        163.35        175.45        40.49 o                         
 -13   7   4        713.48        803.17        54.96 o                         
 -11   7   4       1156.96       1352.37        55.99 o                         
  -9   7   4        720.31        826.53        47.50 o                         
  -7   7   4        712.94        730.28        43.68 o                         
  -5   7   4        133.42        173.43        70.65 o                         
  -3   7   4         37.60         59.28        28.54 o                         
  -1   7   4          5.83          4.92        22.85 o                         
   1   7   4        334.87        372.22        32.86 o                         
   3   7   4        215.44        229.62        32.15 o                         
   5   7   4        144.30        205.72        33.27 o                         
   7   7   4        357.49        405.04        37.47 o                         
   9   7   4         31.20         47.95        33.06 o                         
  11   7   4          6.62         68.08        33.13 o                         
  13   7   4        103.17        177.86        35.52 o                         
  15   7   4        151.63        347.74        58.34 o                         
  17   7   4        579.79        603.18        35.87 o                         
  19   7   4         38.04         65.35        89.63 o                         
  21   7   4         70.70         77.34        47.01 o                         
  23   7   4        259.48        232.93        59.13 o                         
  25   7   4         71.40        109.50        49.55 o                         
 -20   8   4        793.89        761.28        54.08 o                         
 -18   8   4         42.19         88.23        40.95 o                         
 -16   8   4        352.82        361.35        37.58 o                         
 -14   8   4        101.12        108.59        31.66 o                         
 -12   8   4         10.62         75.11        42.26 o                         
 -10   8   4         24.26         62.52        35.20 o                         
  -8   8   4       1821.82       1567.97        61.05 o                         
  -6   8   4          0.32          4.59        35.55 o                         
  -4   8   4        739.98        735.89        44.43 o                         
  -2   8   4        550.56        542.26        46.93 o                         
   0   8   4        301.32        560.27       147.00 o                         
   2   8   4        214.29        237.92        34.83 o                         
   4   8   4        390.05        444.00        38.45 o                         
   6   8   4        214.56        213.80        36.87 o                         
   8   8   4        827.70        871.29        80.20 o                         
  10   8   4        197.65        319.44        67.58 o                         
  12   8   4        258.47        305.95        41.24 o                         
  14   8   4         27.97         50.48        38.17 o                         
  16   8   4       2979.12       2768.28       180.20 o                         
  18   8   4         31.35        109.16        66.09 o                         
  -3   9   4         15.88         37.34        67.47 o                         
  -1   9   4          1.96        115.42        69.05 o                         
   1   9   4         47.71        116.05        45.02 o                         
 -41   1   5        449.51        571.82        60.19 o                         
 -39   1   5        641.42        631.93        44.81 o                         
 -37   1   5       1444.65       1368.97       102.51 o                         
 -35   1   5        845.72        820.45        49.09 o                         
 -33   1   5        509.19        648.40        56.87 o                         
 -31   1   5       2341.65       2234.86        52.29 o                         
 -29   1   5       1969.95       1645.32        34.24 o                         
 -27   1   5        387.93        503.54        17.50 o                         
 -25   1   5         13.28          2.10        12.80 o                         
 -23   1   5        523.79        538.22        18.19 o                         
 -21   1   5       1655.34       1460.99        22.57 o                         
 -19   1   5       6084.72       6318.04        72.88 o                         
 -17   1   5        816.84        801.59        16.25 o                         
 -15   1   5       3310.86       3560.84        44.63 o                         
 -13   1   5        329.95        344.63        10.29 o                         
 -11   1   5          3.58          7.61         8.31 o                         
  -9   1   5        953.17        934.88        16.65 o                         
  -7   1   5      18741.45      19272.54       236.18 o                         
  -5   1   5      29728.11      30170.02       552.56 o                         
  -3   1   5      15899.88      15896.42       194.85 o                         
  -1   1   5      40523.82      40726.20      1039.50 o                         
   1   1   5      67188.21      69696.07      1291.53 o                         
   3   1   5      19080.72      19590.61       239.45 o                         
   5   1   5      18636.34      18865.97       230.49 o                         
   7   1   5       2274.79       2148.10        33.23 o                         
   9   1   5       1464.96       1323.19        22.11 o                         
  11   1   5        658.38       1082.43        20.03 o                         
  13   1   5       2710.95       2693.63        38.85 o                         
  15   1   5        112.22        165.90        11.77 o                         
  17   1   5      12837.08      12810.72       168.77 o                         
  19   1   5       1039.23       1051.17        21.77 o                         
  21   1   5       5485.64       5375.05        74.37 o                         
  23   1   5       2829.84       2654.90        39.57 o                         
  25   1   5       1507.73       1371.83        26.92 o                         
  27   1   5        359.69        384.04        19.43 o                         
  29   1   5        156.81        193.76        19.93 o                         
  31   1   5        855.23        769.21        33.36 o                         
  33   1   5         80.11         88.42        29.49 o                         
  35   1   5        592.28        599.71        37.74 o                         
  37   1   5       2051.20       1787.02        60.62 o                         
  39   1   5         56.29         93.31        34.48 o                         
  41   1   5        853.60        815.76        83.39 o                         
 -40   2   5        480.85        574.99        46.86 o                         
 -38   2   5          0.32         31.09        36.88 o                         
 -36   2   5         98.31        169.90        64.63 o                         
 -34   2   5          0.09         58.11        32.14 o                         
 -32   2   5        108.20        107.94        31.74 o                         
 -30   2   5        235.16        262.76        25.42 o                         
 -28   2   5       1303.36       1316.13        36.53 o                         
 -26   2   5         54.63         74.71        15.12 o                         
 -24   2   5       1202.41       1241.16        28.58 o                         
 -22   2   5        365.58        427.29        17.31 o                         
 -20   2   5        471.61        483.70        16.27 o                         
 -18   2   5        109.36        165.36        12.04 o                         
 -16   2   5        105.55         66.82        10.29 o                         
 -14   2   5         31.40         66.35         9.92 o                         
 -12   2   5       7690.36       7723.94        97.23 o                         
 -10   2   5        131.73        199.09        14.90 o                         
  -8   2   5       2548.03       2978.77        46.00 o                         
  -6   2   5        261.64        390.67        13.82 o                         
  -4   2   5       3755.36       3983.11        58.43 o                         
  -2   2   5         24.52          7.22         9.04 o                         
   0   2   5       2720.50       2776.18        39.08 o                         
   2   2   5          4.35         55.98        12.10 o                         
   4   2   5         97.26        144.02        10.55 o                         
   6   2   5      11367.11      11369.85       159.23 o                         
   8   2   5      15640.68      16617.35       231.44 o                         
  10   2   5        862.76        927.62        21.97 o                         
  12   2   5      17973.68      18544.17       279.36 o                         
  14   2   5       8977.92       9133.80       140.01 o                         
  16   2   5        343.51        344.89        15.58 o                         
  18   2   5        333.03        374.52        20.00 o                         
  20   2   5        927.96        802.94        22.08 o                         
  22   2   5         81.71         73.87        14.26 o                         
  24   2   5          0.03         -0.08        15.49 o                         
  26   2   5        253.42        339.95        20.85 o                         
  28   2   5        170.01        165.88        17.38 o                         
  30   2   5        232.64        266.54        24.45 o                         
  32   2   5        209.85        300.06        25.78 o                         
  34   2   5         28.01         57.58        30.48 o                         
  36   2   5        492.89        516.18        36.83 o                         
  38   2   5         88.40        103.92        31.97 o                         
  40   2   5          8.63         68.01        40.56 o                         
 -39   3   5         71.10        102.53        41.33 o                         
 -37   3   5         37.94         14.58        40.40 o                         
 -35   3   5        130.41        119.80        36.66 o                         
 -33   3   5        499.72        541.51        30.72 o                         
 -31   3   5       2179.54       2118.46        58.80 o                         
 -29   3   5        176.03        216.62        25.58 o                         
 -27   3   5        325.35        384.28        39.98 o                         
 -25   3   5       6033.31       5661.42       174.51 o                         
 -23   3   5          0.11         34.18        18.47 o                         
 -21   3   5       2948.50       2770.20        47.18 o                         
 -19   3   5       7541.31       7338.65       113.06 o                         
 -17   3   5       6603.46       6381.69        87.94 o                         
 -15   3   5       7256.84       7124.23        96.91 o                         
 -13   3   5        154.25        248.90        18.64 o                         
 -11   3   5       8731.79       8917.37       119.01 o                         
  -9   3   5        761.84        628.97        23.49 o                         
  -7   3   5       1798.03       1738.09        36.51 o                         
  -5   3   5       5364.49       5353.46        92.00 o                         
  -3   3   5       1999.73       2166.34        37.64 o                         
  -1   3   5      15636.33      15756.13       220.09 o                         
   1   3   5        755.35        870.77        21.66 o                         
   3   3   5         74.01         93.54         9.95 o                         
   5   3   5      13802.85      13670.99       226.68 o                         
   7   3   5       4562.47       4498.08        78.39 o                         
   9   3   5       9591.66       9626.98       147.83 o                         
  11   3   5       1410.07       1206.90        28.01 o                         
  13   3   5       2008.93       1763.83        34.64 o                         
  15   3   5       1729.28       1612.97        47.54 o                         
  17   3   5        329.06        363.20        20.23 o                         
  19   3   5       4152.45       4407.33        68.31 o                         
  21   3   5       1236.38       1268.56        35.60 o                         
  23   3   5        582.49        673.27        27.12 o                         
  25   3   5        139.88        161.42        22.03 o                         
  27   3   5         87.03        129.03        22.12 o                         
  29   3   5        533.02        606.78        32.90 o                         
  31   3   5          5.98         95.72        34.99 o                         
  33   3   5         20.20         46.86        27.91 o                         
  35   3   5       1382.11       1560.44        60.80 o                         
  37   3   5        454.17        578.12       101.67 o                         
 -38   4   5          4.71         23.67        32.64 o                         
 -36   4   5        131.60        170.36        32.93 o                         
 -34   4   5         48.23         58.97        45.12 o                         
 -32   4   5        886.21       1054.92        56.92 o                         
 -30   4   5       1089.45       1139.34        59.64 o                         
 -28   4   5          2.22         40.99        33.84 o                         
 -26   4   5         62.50         86.88        33.02 o                         
 -24   4   5        310.70        331.10        33.97 o                         
 -22   4   5       2576.76       2473.36        74.38 o                         
 -20   4   5          9.52         37.16        19.51 o                         
 -18   4   5       5073.81       4755.37        79.85 o                         
 -16   4   5       1372.43       1235.57        32.93 o                         
 -14   4   5        357.51        400.17        18.81 o                         
 -12   4   5        574.75        604.58        23.15 o                         
 -10   4   5       1861.99       1830.49        41.00 o                         
  -8   4   5         63.46         88.30        17.35 o                         
  -6   4   5        373.33        449.37        18.91 o                         
  -4   4   5       1797.62       1656.95        32.47 o                         
  -2   4   5         41.61         50.02        14.90 o                         
   0   4   5       2736.38       2630.05        45.15 o                         
   2   4   5       5379.97       5481.22        79.61 o                         
   4   4   5       3198.79       2919.38        54.94 o                         
   6   4   5       1126.51        976.68        28.08 o                         
   8   4   5       1481.08       1378.00        30.63 o                         
  10   4   5        168.23        173.60        15.72 o                         
  12   4   5         60.53         43.96        14.14 o                         
  14   4   5       1092.75       1159.13        27.87 o                         
  16   4   5        258.66        323.38        22.71 o                         
  18   4   5       2760.74       2308.83       102.87 o                         
  20   4   5         96.15         88.53        30.51 o                         
  22   4   5        242.98        188.24        43.18 o                         
  24   4   5        658.51        631.82        41.10 o                         
  26   4   5          1.12          0.32        36.37 o                         
  28   4   5       1286.92       1251.67        58.62 o                         
  30   4   5        196.16        281.08        34.84 o                         
  32   4   5         11.26         69.06        40.23 o                         
  34   4   5          4.69         37.15        35.04 o                         
  36   4   5          3.96        269.21       127.17 o                         
 -35   5   5        326.35        397.44        64.47 o                         
 -33   5   5         31.97         71.36        32.61 o                         
 -31   5   5       1787.06       1907.68        72.99 o                         
 -29   5   5        673.74        770.79        48.01 o                         
 -27   5   5       4218.51       4205.70       111.41 o                         
 -25   5   5         30.20         25.21        35.90 o                         
 -23   5   5        889.79        961.23       130.76 o                         
 -21   5   5        189.48        270.68        27.92 o                         
 -19   5   5       2736.80       2605.29        70.19 o                         
 -17   5   5        179.53        160.68        22.21 o                         
 -15   5   5        164.28        197.33        22.00 o                         
 -13   5   5       6135.88       5841.47       103.93 o                         
 -11   5   5          5.28         -1.76        17.99 o                         
  -9   5   5        183.00        174.00        18.89 o                         
  -7   5   5       2012.49       2032.05        44.06 o                         
  -5   5   5       1567.80       1534.32        33.24 o                         
  -3   5   5       4736.07       4704.05        93.45 o                         
  -1   5   5        844.26        779.99        30.89 o                         
   1   5   5       5378.37       5119.64        82.42 o                         
   3   5   5       4280.30       4040.84       117.84 o                         
   5   5   5       6782.19       6376.43       124.47 o                         
   7   5   5        209.95        215.95        19.39 o                         
   9   5   5       3719.46       3514.49        63.36 o                         
  11   5   5       9249.62       8800.66       236.26 o                         
  13   5   5       1098.49       1003.28        30.49 o                         
  15   5   5         48.27         71.00        20.25 o                         
  17   5   5       4170.27       3796.35       121.33 o                         
  19   5   5        546.61        486.22        38.99 o                         
  21   5   5          1.17         30.91        56.26 o                         
  23   5   5        657.09        618.68        50.77 o                         
  25   5   5       1730.84       1631.64        64.52 o                         
  27   5   5          0.85         22.29        37.04 o                         
  29   5   5        160.79        207.06        39.42 o                         
  31   5   5        587.06        657.83        42.77 o                         
  33   5   5        507.04        587.27        45.50 o                         
 -32   6   5        349.19        316.45        62.66 o                         
 -30   6   5         57.53         67.62        41.77 o                         
 -28   6   5        177.35        319.48        71.04 o                         
 -26   6   5         20.18        -13.88        42.62 o                         
 -24   6   5         67.84        100.57        29.64 o                         
 -22   6   5        113.02        141.69        31.29 o                         
 -20   6   5         50.37        110.52        34.60 o                         
 -18   6   5        128.02        138.62        25.57 o                         
 -16   6   5        656.09        734.79        38.80 o                         
 -14   6   5       4153.07       3787.72       171.64 o                         
 -12   6   5       4750.85       4298.18       158.08 o                         
 -10   6   5        592.34        592.32        27.84 o                         
  -8   6   5          0.62          1.39        20.17 o                         
  -6   6   5        415.64        467.31        22.95 o                         
  -4   6   5          4.34          8.67        22.32 o                         
  -2   6   5          3.65         34.78        16.77 o                         
   0   6   5         84.48         55.96        21.28 o                         
   2   6   5        289.81        297.02        29.55 o                         
   4   6   5         18.36         23.20        23.81 o                         
   6   6   5       1749.36       1642.49        59.99 o                         
   8   6   5          0.89        -21.79        21.79 o                         
  10   6   5        145.21        189.22        28.13 o                         
  12   6   5       2218.70       1942.84        65.09 o                         
  14   6   5       1238.87        985.86        57.06 o                         
  16   6   5        299.29        303.08        33.64 o                         
  18   6   5        164.61        178.26        44.41 o                         
  20   6   5        652.97        714.26        54.68 o                         
  22   6   5        472.03        481.70        51.24 o                         
  24   6   5        697.35        829.54        90.15 o                         
  26   6   5        788.66        847.47        98.44 o                         
  28   6   5        596.09        727.43       130.27 o                         
  30   6   5        149.05        177.69        49.08 o                         
 -27   7   5        100.57        149.38        42.20 o                         
 -25   7   5       1392.73       1525.09       259.04 o                         
 -23   7   5        104.07        140.11        39.81 o                         
 -21   7   5        452.84        467.13        44.40 o                         
 -19   7   5         79.47        133.12        38.85 o                         
 -17   7   5        309.85        412.74        41.22 o                         
 -15   7   5          5.99          5.42        42.38 o                         
 -13   7   5       2143.92       2036.97        71.62 o                         
 -11   7   5       2538.70       2517.65        66.25 o                         
  -9   7   5       3956.37       3783.12       123.25 o                         
  -7   7   5       1489.00       1385.47        54.03 o                         
  -5   7   5       1271.93       1259.87        54.99 o                         
  -3   7   5        145.11        108.03        29.12 o                         
  -1   7   5       3070.90       2934.72        68.15 o                         
   1   7   5         26.60         96.20        30.01 o                         
   3   7   5        363.81        348.83        34.64 o                         
   5   7   5       2496.31       2459.59        74.09 o                         
   7   7   5       1326.72       1184.46       106.41 o                         
   9   7   5        312.56        361.33        32.30 o                         
  11   7   5        846.31        799.73        41.10 o                         
  13   7   5        760.46        812.92        41.99 o                         
  15   7   5       1255.46       1163.27        49.42 o                         
  17   7   5        277.69        316.18        32.67 o                         
  19   7   5        468.91        446.46        83.90 o                         
  21   7   5         80.81         97.80        47.08 o                         
  23   7   5       1707.97       1732.32       106.44 o                         
  25   7   5          4.82         26.79        40.80 o                         
 -18   8   5         22.02         41.74        39.11 o                         
 -16   8   5        284.97        360.04        44.74 o                         
 -14   8   5         74.97         86.48        58.61 o                         
 -12   8   5         99.97        137.72        31.42 o                         
 -10   8   5          0.08         21.89        33.06 o                         
  -8   8   5        222.65        262.88        31.82 o                         
  -6   8   5         57.62         80.70        33.59 o                         
  -4   8   5        649.79        628.73        53.45 o                         
  -2   8   5        296.69        294.72        31.50 o                         
   0   8   5         42.91         52.89        28.88 o                         
   2   8   5        441.60        409.27        34.10 o                         
   4   8   5        504.49        585.87        37.06 o                         
   6   8   5        711.25        699.34        40.24 o                         
   8   8   5        124.77        127.69        37.20 o                         
  10   8   5         18.49         55.66        39.26 o                         
  12   8   5         21.81         33.48        33.07 o                         
  14   8   5        407.51        476.70        39.14 o                         
  16   8   5          0.32         29.95        45.22 o                         
  18   8   5          0.35          0.53        47.02 o                         
 -42   0   6        501.09        466.33        75.89 o                         
 -40   0   6        505.03        659.68        56.81 o                         
 -38   0   6       1325.67       1471.42       103.76 o                         
 -36   0   6        481.64        552.41        49.52 o                         
 -34   0   6         99.53        142.49        40.42 o                         
 -32   0   6         19.44         79.22        29.01 o                         
 -30   0   6       1479.62       1430.69        62.80 o                         
 -28   0   6         55.36         29.32        19.20 o                         
 -26   0   6        647.19        500.65        30.25 o                         
 -24   0   6       3039.44       3074.87        58.59 o                         
 -22   0   6       1648.85       1560.15        35.57 o                         
 -20   0   6       5366.38       5746.83        99.10 o                         
 -18   0   6       7145.62       8078.06       136.06 o                         
 -16   0   6       3389.63       2593.51        43.99 o                         
 -14   0   6       1814.10       2333.61        39.94 o                         
 -12   0   6       1696.74       1758.13        32.04 o                         
 -10   0   6      40783.61      40439.29       603.66 o                         
  -8   0   6        136.76        248.97        17.65 o                         
  -6   0   6      12824.33      13941.99       229.69 o                         
  -4   0   6       7913.38       8590.05       129.65 o                         
  -2   0   6       6006.92       6363.28        96.67 o                         
   0   0   6      46950.22      49610.20      1308.64 o                         
   2   0   6       4497.47       4672.89        71.92 o                         
   4   0   6       5988.22       6230.26        95.04 o                         
   6   0   6        137.80        194.76        11.63 o                         
   8   0   6      34813.09      36106.82       591.09 o                         
  10   0   6       8162.87       8346.22       138.88 o                         
  12   0   6        608.62        515.67        19.38 o                         
  14   0   6      20656.61      22190.47       365.33 o                         
  16   0   6       6408.68       6884.59       116.73 o                         
  18   0   6       1686.12       1743.60        36.33 o                         
  20   0   6          8.02         24.98        13.87 o                         
  22   0   6      19511.66      18693.54       401.49 o                         
  24   0   6          1.53         35.93        37.67 o                         
  26   0   6       1105.33       1045.45        44.08 o                         
  28   0   6        327.69        258.67        38.94 o                         
  30   0   6       1728.17       1501.69        71.81 o                         
  32   0   6        254.14        300.64        43.58 o                         
  34   0   6         25.18        -21.32        42.03 o                         
  36   0   6        152.22        105.21        51.76 o                         
  38   0   6        331.51        317.18        48.52 o                         
  40   0   6         23.80         39.11        46.45 o                         
 -41   1   6        194.45        300.59        75.80 o                         
 -39   1   6        275.48        430.80        97.33 o                         
 -37   1   6         65.97         71.12        35.75 o                         
 -35   1   6         27.87         53.61        34.94 o                         
 -33   1   6        378.47        422.30        26.23 o                         
 -31   1   6        495.44        528.51        31.27 o                         
 -29   1   6        123.73        167.24        18.02 o                         
 -27   1   6        898.18        834.06        22.64 o                         
 -25   1   6        719.72        597.96        20.89 o                         
 -23   1   6          9.51         -1.93        11.91 o                         
 -21   1   6        288.03        247.86        11.78 o                         
 -19   1   6        331.92        388.86        11.97 o                         
 -17   1   6       1177.76        989.82        17.52 o                         
 -15   1   6      11229.29      11825.24       132.67 o                         
 -13   1   6       1873.22       1935.05        26.92 o                         
 -11   1   6       4821.91       5122.92        59.19 o                         
  -9   1   6         40.65         27.32         8.68 o                         
  -7   1   6       3585.17       3575.97        46.73 o                         
  -5   1   6       5637.51       5466.29        68.95 o                         
  -3   1   6      64359.44      66518.14      1750.21 o                         
  -1   1   6      17624.37      18918.04       209.39 o                         
   1   1   6        105.43        126.18         7.94 o                         
   3   1   6       2202.67       2478.33        32.98 o                         
   5   1   6      10307.64      10626.51       130.86 o                         
   7   1   6        140.06        199.02         8.76 o                         
   9   1   6          0.66          1.87         8.88 o                         
  11   1   6       7251.08       7627.65       116.94 o                         
  13   1   6       1703.54       1552.12        27.57 o                         
  15   1   6       1779.30       1544.70        26.34 o                         
  17   1   6         41.82         60.15        10.54 o                         
  19   1   6       1362.02       1210.70        24.66 o                         
  21   1   6       1372.28       1376.95        25.55 o                         
  23   1   6        126.00        120.74        13.86 o                         
  25   1   6       1657.56       1540.07        29.19 o                         
  27   1   6       1346.22       1280.25        41.59 o                         
  29   1   6        952.67        869.38        32.71 o                         
  31   1   6        118.25        101.02        23.48 o                         
  33   1   6         77.60        245.08        77.71 o                         
  35   1   6        104.07        129.00        54.64 o                         
  37   1   6          8.03         34.46        36.65 o                         
  39   1   6        102.51        209.91        90.69 o                         
 -40   2   6         23.54         94.81        39.07 o                         
 -38   2   6        152.25        199.10        39.16 o                         
 -36   2   6         73.03        124.66        46.13 o                         
 -34   2   6       1923.53       1835.19       109.79 o                         
 -32   2   6        155.35        220.34        36.97 o                         
 -30   2   6        118.00        127.70        30.42 o                         
 -28   2   6       2858.51       2630.77        67.28 o                         
 -26   2   6       1293.52       1244.00        28.11 o                         
 -24   2   6       5731.40       5374.77        79.24 o                         
 -22   2   6        545.49        543.69        18.80 o                         
 -20   2   6       1333.79       1260.64        24.32 o                         
 -18   2   6        412.41        431.19        15.75 o                         
 -16   2   6         19.44         12.45        10.74 o                         
 -14   2   6       6273.95       6303.12        80.34 o                         
 -12   2   6       6561.26       6552.88        94.37 o                         
 -10   2   6      12248.52      12284.03       161.39 o                         
  -8   2   6         15.91         39.08        11.71 o                         
  -6   2   6       5827.15       6200.72        89.07 o                         
  -4   2   6       3542.84       3101.02        46.98 o                         
  -2   2   6       3705.72       3582.01        52.74 o                         
   0   2   6          1.66          1.84         9.25 o                         
   2   2   6      35200.89      33516.85       463.91 o                         
   4   2   6         27.53         25.14         8.96 o                         
   6   2   6       6155.58       7102.72        94.22 o                         
   8   2   6        260.42        380.02        14.04 o                         
  10   2   6       1608.85       1406.65        28.23 o                         
  12   2   6      29990.31      30740.66       426.75 o                         
  14   2   6         45.78         27.35        12.67 o                         
  16   2   6         49.87         76.22        13.46 o                         
  18   2   6        364.40        419.52        17.96 o                         
  20   2   6        518.21        616.79        21.06 o                         
  22   2   6         13.56          5.58        13.93 o                         
  24   2   6        157.29        147.95        18.88 o                         
  26   2   6       3417.67       3393.90        72.19 o                         
  28   2   6          8.47         46.63        18.08 o                         
  30   2   6        185.63        180.72        22.32 o                         
  32   2   6       2241.89       2120.32        73.18 o                         
  34   2   6         38.62         25.25        30.86 o                         
  36   2   6       1499.87       1334.65        94.60 o                         
  38   2   6         51.97         61.68        31.94 o                         
 -39   3   6        201.23        259.22        41.14 o                         
 -37   3   6         12.85         41.44        51.86 o                         
 -35   3   6          0.89         64.79        36.29 o                         
 -33   3   6        265.34        300.84        25.97 o                         
 -31   3   6        427.71        575.73        31.22 o                         
 -29   3   6        742.81        801.11        39.57 o                         
 -27   3   6       1316.44       1236.86        42.63 o                         
 -25   3   6        844.28        830.59        37.03 o                         
 -23   3   6        650.56        620.93        32.78 o                         
 -21   3   6        168.91        178.06        16.00 o                         
 -19   3   6       3834.79       3604.48        54.31 o                         
 -17   3   6      21342.95      20744.57       272.13 o                         
 -15   3   6        188.04        289.65        15.86 o                         
 -13   3   6       1323.68       1425.29        30.45 o                         
 -11   3   6       1534.93       1644.50        31.09 o                         
  -9   3   6         60.27         64.79        13.14 o                         
  -7   3   6       3221.23       3538.52        54.21 o                         
  -5   3   6       1443.72       1464.19        29.27 o                         
  -3   3   6       1274.72       1371.29        27.73 o                         
  -1   3   6       1408.76       1466.84        26.29 o                         
   1   3   6         77.73         78.38         9.32 o                         
   3   3   6        533.36        539.09        15.96 o                         
   5   3   6        632.65        786.32        20.73 o                         
   7   3   6       1699.03       1824.57        33.91 o                         
   9   3   6        956.41       1029.91        24.48 o                         
  11   3   6        237.12        304.48        17.54 o                         
  13   3   6        946.42       1032.12        33.54 o                         
  15   3   6        536.24        506.42        18.94 o                         
  17   3   6       3899.61       3559.51        53.52 o                         
  19   3   6       5803.78       5246.30        74.63 o                         
  21   3   6        261.97        273.85        20.74 o                         
  23   3   6         67.31        102.66        18.27 o                         
  25   3   6       2815.38       2488.49        75.73 o                         
  27   3   6        303.20        278.34        26.10 o                         
  29   3   6          9.51         51.90        30.99 o                         
  31   3   6         46.73         66.49        27.76 o                         
  33   3   6        481.65        568.35        33.93 o                         
  35   3   6        106.00        210.30        32.25 o                         
  37   3   6        107.83        170.46        36.88 o                         
 -38   4   6         11.06         18.66        41.57 o                         
 -36   4   6        422.29        467.83        36.52 o                         
 -34   4   6        193.97        226.20        32.66 o                         
 -32   4   6          3.88         35.81        32.93 o                         
 -30   4   6        160.28        221.33        44.19 o                         
 -28   4   6        255.50        267.24        36.50 o                         
 -26   4   6        368.91        389.87        36.25 o                         
 -24   4   6          3.11         18.06        23.50 o                         
 -22   4   6       1398.48       1311.30        43.78 o                         
 -20   4   6        217.46        265.30        21.85 o                         
 -18   4   6        755.03        787.15        29.38 o                         
 -16   4   6        382.92        513.47        22.75 o                         
 -14   4   6       1214.17       1276.17        28.26 o                         
 -12   4   6        316.92        382.20        17.88 o                         
 -10   4   6       2840.87       2783.93        46.62 o                         
  -8   4   6        453.30        534.05        19.95 o                         
  -6   4   6       4845.37       4766.55        70.56 o                         
  -4   4   6       2981.29       2856.03        45.14 o                         
  -2   4   6        215.33        203.79        12.90 o                         
   0   4   6       2094.12       2114.03        38.15 o                         
   2   4   6        601.95        503.51        19.58 o                         
   4   4   6       1575.71       1555.29        35.90 o                         
   6   4   6        243.51        197.70        16.62 o                         
   8   4   6       9794.88       9289.45       143.38 o                         
  10   4   6         15.82         21.89        13.55 o                         
  12   4   6         83.05         41.31        14.64 o                         
  14   4   6       2343.54       2224.81        55.84 o                         
  16   4   6          4.45          5.30        16.70 o                         
  18   4   6        845.59        727.68        34.18 o                         
  20   4   6        140.87        233.97        27.69 o                         
  22   4   6        250.27        334.18        29.60 o                         
  24   4   6        145.99        156.75        30.17 o                         
  26   4   6        532.47        471.40        49.12 o                         
  28   4   6        743.16        842.05        48.49 o                         
  30   4   6        152.15        140.77        37.77 o                         
  32   4   6        514.70        560.19        42.75 o                         
  34   4   6        259.81        302.93        46.93 o                         
  36   4   6         21.15         97.62        39.05 o                         
 -35   5   6         66.58         66.82        34.76 o                         
 -33   5   6         10.59        122.79        32.97 o                         
 -31   5   6        368.10        374.69        41.57 o                         
 -29   5   6         85.22        137.35        39.05 o                         
 -27   5   6         98.23        187.22        37.35 o                         
 -25   5   6        231.69        285.52        29.46 o                         
 -23   5   6         57.03         60.55        30.79 o                         
 -21   5   6        281.54        350.41        28.98 o                         
 -19   5   6         18.18         92.41        25.46 o                         
 -17   5   6        261.16        225.90        22.99 o                         
 -15   5   6         16.92         22.87        20.28 o                         
 -13   5   6         28.15         50.55        18.17 o                         
 -11   5   6        311.30        364.19        20.17 o                         
  -9   5   6       1229.63       1104.03        33.97 o                         
  -7   5   6        501.42        564.54        24.73 o                         
  -5   5   6         96.21        152.07        31.96 o                         
  -3   5   6          0.54          9.72        15.36 o                         
  -1   5   6        189.14        247.87        16.88 o                         
   1   5   6        229.22        224.13        15.43 o                         
   3   5   6       1294.61       1394.91        43.36 o                         
   5   5   6          4.04         66.17        16.22 o                         
   7   5   6       1757.76       1616.35        36.00 o                         
   9   5   6       1158.10       1136.91        35.99 o                         
  11   5   6        156.64        231.02        18.73 o                         
  13   5   6       2453.91       2139.41        65.05 o                         
  15   5   6         45.00         76.18        20.44 o                         
  17   5   6          1.77         28.83        37.92 o                         
  19   5   6         52.72         75.72        28.27 o                         
  21   5   6          9.31         11.14        36.17 o                         
  23   5   6        187.08        137.22        37.96 o                         
  25   5   6         87.09        129.75        38.08 o                         
  27   5   6        201.94        152.21        39.80 o                         
  29   5   6         77.13         89.65        38.19 o                         
  31   5   6         43.43         78.39        36.44 o                         
  33   5   6         48.71        120.19        70.16 o                         
 -30   6   6        517.34        531.56        66.93 o                         
 -28   6   6        144.29        236.53        40.03 o                         
 -26   6   6          2.18         40.01        37.81 o                         
 -24   6   6        103.88        168.64        30.46 o                         
 -22   6   6        442.96        486.87        41.34 o                         
 -20   6   6        194.98        296.00        31.44 o                         
 -18   6   6          0.27         25.55        34.47 o                         
 -16   6   6        311.91        373.93        28.73 o                         
 -14   6   6        111.07        152.92        24.93 o                         
 -12   6   6        639.68        616.43        45.67 o                         
 -10   6   6        450.33        568.53        24.08 o                         
  -8   6   6       3595.91       3410.23        74.37 o                         
  -6   6   6        152.30        159.54        21.53 o                         
  -4   6   6       3603.43       3388.29        76.07 o                         
  -2   6   6        219.80        224.73        27.40 o                         
   0   6   6       1621.02       1506.94        47.36 o                         
   2   6   6       2286.94       2143.12        63.35 o                         
   4   6   6          1.85         34.92        27.86 o                         
   6   6   6        717.55        691.90        41.23 o                         
   8   6   6         24.77        -18.76        22.30 o                         
  10   6   6        606.28        625.97        28.23 o                         
  12   6   6         14.16        112.50        25.95 o                         
  14   6   6        738.27        763.72        75.37 o                         
  16   6   6        212.00        216.51        32.54 o                         
  18   6   6        138.24        167.50        43.70 o                         
  20   6   6       1488.59       1533.26        78.25 o                         
  22   6   6        140.13        165.28        46.23 o                         
  24   6   6        511.36        506.54        43.31 o                         
  26   6   6         38.02         55.68        39.81 o                         
  28   6   6       1382.09       1431.44        69.01 o                         
  30   6   6          2.81         21.52        42.35 o                         
 -27   7   6          8.28        123.46        64.15 o                         
 -25   7   6        299.72        280.54        65.98 o                         
 -23   7   6         55.51        113.39        38.85 o                         
 -21   7   6        243.83        242.39        39.50 o                         
 -19   7   6        290.08        280.78        39.21 o                         
 -17   7   6         13.13         54.68        35.72 o                         
 -15   7   6         55.41        118.07        36.65 o                         
 -13   7   6        245.66        309.19        36.89 o                         
 -11   7   6        111.40        192.31        29.16 o                         
  -9   7   6        144.69        204.43        28.37 o                         
  -7   7   6         33.77         53.36        27.25 o                         
  -5   7   6        610.79        647.85        37.35 o                         
  -3   7   6         82.29        137.26        22.80 o                         
  -1   7   6         47.51         92.70        27.29 o                         
   1   7   6        342.84        371.07        49.09 o                         
   3   7   6         39.52         54.54        27.84 o                         
   5   7   6         89.87        153.51        31.45 o                         
   7   7   6          7.99          7.30        28.45 o                         
   9   7   6         33.81         56.84        29.68 o                         
  11   7   6        261.26        229.25        31.45 o                         
  13   7   6        595.08        602.86        36.48 o                         
  15   7   6          8.42         43.25        30.39 o                         
  17   7   6          3.16        -10.38        30.04 o                         
  19   7   6        169.08        119.99        48.24 o                         
  21   7   6        246.81        246.51        50.42 o                         
  23   7   6          0.06         -7.14        57.74 o                         
  25   7   6         34.71         65.60        41.26 o                         
 -18   8   6       1071.73       1121.29        61.81 o                         
 -16   8   6        215.85        297.55        41.02 o                         
 -14   8   6        211.59        213.57        33.75 o                         
 -12   8   6         22.23         30.09        30.63 o                         
 -10   8   6        151.47        263.36        54.91 o                         
  -8   8   6        722.76        756.70        39.41 o                         
  -6   8   6          9.89          8.52        32.51 o                         
  -4   8   6       1739.24       1660.34        55.64 o                         
  -2   8   6          0.02          1.64        38.27 o                         
   0   8   6         69.51        129.50        30.72 o                         
   2   8   6        208.61        264.65        40.91 o                         
   4   8   6        142.31        166.84        32.53 o                         
   6   8   6        509.64        567.85        41.68 o                         
   8   8   6        241.02        234.44        39.62 o                         
  10   8   6        333.89        412.46        36.51 o                         
  12   8   6         13.17         45.72        32.94 o                         
  14   8   6          4.89         34.57        33.70 o                         
  16   8   6        228.60        292.04        40.23 o                         
 -41   1   7        124.17        229.22        54.72 o                         
 -39   1   7       1245.55       1224.07        79.65 o                         
 -37   1   7         42.71        107.31        47.60 o                         
 -35   1   7          0.23         39.75        28.56 o                         
 -33   1   7        414.50        458.35        24.97 o                         
 -31   1   7         23.37         18.49        21.64 o                         
 -29   1   7         39.24         52.81        13.83 o                         
 -27   1   7       1661.30       1604.37        29.66 o                         
 -25   1   7        440.49        478.61        22.71 o                         
 -23   1   7        228.84        272.50        13.65 o                         
 -21   1   7       3521.44       3525.71        48.60 o                         
 -19   1   7       7157.45       7425.37        93.85 o                         
 -17   1   7        574.44        653.02        16.34 o                         
 -15   1   7      10078.55      10494.12       123.91 o                         
 -13   1   7       1545.92       1450.67        21.50 o                         
 -11   1   7          2.72         -7.20         9.12 o                         
  -9   1   7       7447.07       7206.06        85.82 o                         
  -7   1   7      13671.26      14682.88       171.39 o                         
  -5   1   7      26220.49      27647.40       337.97 o                         
  -3   1   7      64084.21      64834.51      2368.83 o                         
  -1   1   7      15111.96      15759.99       183.38 o                         
   1   1   7       1360.20       1423.36        20.46 o                         
   3   1   7       8335.24       8270.39        97.26 o                         
   5   1   7          2.18         58.38         8.18 o                         
   7   1   7      17860.41      19279.37       236.10 o                         
   9   1   7       5035.70       5234.69        70.22 o                         
  11   1   7       3859.16       3772.69        56.05 o                         
  13   1   7       2168.03       2441.45        34.12 o                         
  15   1   7       1933.40       1953.69        33.39 o                         
  17   1   7       6072.17       6100.97        88.98 o                         
  19   1   7       2790.59       2533.01        37.22 o                         
  21   1   7       7744.59       7612.31        97.25 o                         
  23   1   7       2871.28       2731.42        40.97 o                         
  25   1   7        162.65        199.30        17.99 o                         
  27   1   7        627.21        628.79        21.85 o                         
  29   1   7        885.55        844.15        35.17 o                         
  31   1   7        166.43        171.68        29.48 o                         
  33   1   7        916.14        904.44        45.12 o                         
  35   1   7        701.51        739.96        40.16 o                         
  37   1   7         88.35         74.19        34.39 o                         
  39   1   7        210.05        209.68        36.46 o                         
 -40   2   7        107.77        357.74        82.00 o                         
 -38   2   7          1.50         -2.51        36.18 o                         
 -36   2   7        315.07        339.42        37.53 o                         
 -34   2   7          7.19         57.00        32.18 o                         
 -32   2   7        209.56        212.44        27.85 o                         
 -30   2   7         29.93         33.66        23.28 o                         
 -28   2   7        265.16        246.23        19.09 o                         
 -26   2   7        519.87        581.85        22.14 o                         
 -24   2   7          3.17         11.61        17.22 o                         
 -22   2   7         77.11         61.64        12.31 o                         
 -20   2   7       4562.52       4313.77        59.85 o                         
 -18   2   7       2004.08       1872.73        31.89 o                         
 -16   2   7          1.04        -10.70        10.70 o                         
 -14   2   7       3024.22       3161.40        46.07 o                         
 -12   2   7        955.78       1161.48        22.91 o                         
 -10   2   7        638.08        619.04        19.65 o                         
  -8   2   7       2199.35       2429.83        39.55 o                         
  -6   2   7      20677.23      21861.71       284.40 o                         
  -4   2   7       1123.49       1642.31        28.55 o                         
  -2   2   7       7180.29       7304.32        91.26 o                         
   0   2   7        114.30        132.64        10.21 o                         
   2   2   7       3050.86       3286.91        48.90 o                         
   4   2   7       4807.81       5048.65        67.92 o                         
   6   2   7       6425.45       6799.59        96.62 o                         
   8   2   7        301.54        453.79        13.37 o                         
  10   2   7        277.35        280.49        12.65 o                         
  12   2   7       1064.33       1261.20        29.87 o                         
  14   2   7         45.21         54.10        15.97 o                         
  16   2   7         22.87         39.05        11.89 o                         
  18   2   7        216.30        235.83        14.48 o                         
  20   2   7         64.71         84.61        14.27 o                         
  22   2   7         95.83        153.07        15.74 o                         
  24   2   7          3.17         25.47        18.39 o                         
  26   2   7         33.26         74.00        18.08 o                         
  28   2   7        101.32        144.14        19.57 o                         
  30   2   7        340.47        376.39        27.13 o                         
  32   2   7          2.00         43.66        23.85 o                         
  34   2   7          3.08         -6.43        31.23 o                         
  36   2   7        134.90         82.80        37.22 o                         
  38   2   7         33.77         39.78        30.97 o                         
 -39   3   7        628.30        680.68       100.48 o                         
 -37   3   7       1001.71        935.50        54.92 o                         
 -35   3   7       1116.82       1194.70       150.00 o                         
 -33   3   7        582.68        702.52        38.63 o                         
 -31   3   7        617.93        670.07        47.48 o                         
 -29   3   7         40.32         65.07        25.87 o                         
 -27   3   7        891.63        898.33        36.40 o                         
 -25   3   7        448.50        522.42        25.50 o                         
 -23   3   7       5851.01       5657.45        92.52 o                         
 -21   3   7       2489.76       2519.31        41.78 o                         
 -19   3   7       4366.32       4062.48        63.95 o                         
 -17   3   7        689.53        765.46        26.55 o                         
 -15   3   7       8407.11       8127.43       117.54 o                         
 -13   3   7        648.72        727.86        22.50 o                         
 -11   3   7        424.06        500.40        18.63 o                         
  -9   3   7       2133.12       2098.77        36.87 o                         
  -7   3   7       3958.35       3441.73        53.07 o                         
  -5   3   7       4071.99       3709.59        55.81 o                         
  -3   3   7       3118.32       3083.65        51.12 o                         
  -1   3   7      10671.05      10842.74       142.58 o                         
   1   3   7          1.58          2.06         9.97 o                         
   3   3   7       4433.78       4111.91        56.76 o                         
   5   3   7        445.07        455.92        19.37 o                         
   7   3   7        421.19        435.21        21.36 o                         
   9   3   7      12776.06      12353.77       187.79 o                         
  11   3   7          8.58         -4.17        12.14 o                         
  13   3   7       9374.03       9287.16       143.32 o                         
  15   3   7       2371.74       2343.77        38.15 o                         
  17   3   7       5147.36       5293.71        74.59 o                         
  19   3   7        896.82        898.52        25.64 o                         
  21   3   7       1314.09       1216.53        31.11 o                         
  23   3   7       3965.97       3548.44        68.20 o                         
  25   3   7        255.71        253.84        21.43 o                         
  27   3   7       1185.42       1079.73        39.85 o                         
  29   3   7        437.35        513.61        38.00 o                         
  31   3   7         12.62          4.07        28.12 o                         
  33   3   7       1024.57       1003.19        59.51 o                         
  35   3   7        680.09        778.90        48.13 o                         
  37   3   7        862.13        976.50        59.57 o                         
 -38   4   7        142.77        174.03        42.38 o                         
 -36   4   7        250.88        394.21        35.25 o                         
 -34   4   7          9.47         27.12        30.77 o                         
 -32   4   7        453.06        493.49        43.43 o                         
 -30   4   7        298.80        335.84        98.17 o                         
 -28   4   7        258.07        283.67        36.51 o                         
 -26   4   7        356.77        433.56        29.54 o                         
 -24   4   7        164.97        156.28        25.85 o                         
 -22   4   7        120.53        187.21        25.22 o                         
 -20   4   7       1768.93       1618.84        46.07 o                         
 -18   4   7       3608.92       3406.55        73.65 o                         
 -16   4   7       2348.07       2265.98        42.06 o                         
 -14   4   7          8.44         16.38        18.93 o                         
 -12   4   7       3971.87       3909.42        61.71 o                         
 -10   4   7        654.90        624.61        22.53 o                         
  -8   4   7        667.77        718.15        22.86 o                         
  -6   4   7        172.71        213.41        14.03 o                         
  -4   4   7       2915.23       2878.31        43.93 o                         
  -2   4   7       1353.44       1310.03        31.35 o                         
   0   4   7       4738.97       4229.51        55.81 o                         
   2   4   7        589.30        588.63        19.41 o                         
   4   4   7         29.08         25.13        13.80 o                         
   6   4   7          3.98          5.42        14.29 o                         
   8   4   7       2816.51       2709.39        48.40 o                         
  10   4   7        346.38        362.93        18.55 o                         
  12   4   7        269.49        223.03        17.24 o                         
  14   4   7         26.22         32.55        14.44 o                         
  16   4   7          5.74        -16.54        19.23 o                         
  18   4   7        253.62        255.03        21.94 o                         
  20   4   7        156.67        153.39        31.17 o                         
  22   4   7        729.40        797.03        38.65 o                         
  24   4   7        825.59        820.33        48.54 o                         
  26   4   7       1742.34       1551.95        65.91 o                         
  28   4   7        954.23        954.95        63.27 o                         
  30   4   7          0.06          0.80        37.77 o                         
  32   4   7          8.49          3.63        35.47 o                         
  34   4   7        202.02        212.31        38.78 o                         
  36   4   7          0.04         31.42        44.34 o                         
 -35   5   7        109.68         93.38        33.57 o                         
 -33   5   7       3696.26       3676.53       105.81 o                         
 -31   5   7          2.39         48.86        36.90 o                         
 -29   5   7          3.30         30.36        35.16 o                         
 -27   5   7          1.44         47.80        28.82 o                         
 -25   5   7       1421.20       1289.37        89.14 o                         
 -23   5   7        198.68        230.78        33.71 o                         
 -21   5   7        423.21        499.08        32.67 o                         
 -19   5   7       1782.74       1723.92       107.54 o                         
 -17   5   7         26.68         35.80        25.10 o                         
 -15   5   7        541.44        598.64        39.84 o                         
 -13   5   7       3940.43       3769.24        79.80 o                         
 -11   5   7          0.19         12.48        19.53 o                         
  -9   5   7      10287.34       9754.37       140.93 o                         
  -7   5   7          7.39         12.35        14.61 o                         
  -5   5   7          1.52          1.83        15.62 o                         
  -3   5   7       4228.89       4215.56        65.01 o                         
  -1   5   7       2705.69       2655.19        42.73 o                         
   1   5   7       1771.65       1734.21        34.99 o                         
   3   5   7      14897.58      14319.79       218.62 o                         
   5   5   7       6084.32       5892.35        95.20 o                         
   7   5   7        375.85        462.38        21.64 o                         
   9   5   7        394.79        452.94        28.87 o                         
  11   5   7       5954.51       5659.89        92.42 o                         
  13   5   7        131.95        184.68        21.28 o                         
  15   5   7         36.14         32.41        21.64 o                         
  17   5   7       1702.00       1550.83        86.76 o                         
  19   5   7        730.25        656.91        53.77 o                         
  21   5   7       2534.84       2357.64       203.20 o                         
  23   5   7          0.64         11.33        34.64 o                         
  25   5   7        901.52        957.57        56.38 o                         
  27   5   7       1935.30       2012.14        80.65 o                         
  29   5   7        152.08        173.27        40.17 o                         
  31   5   7        213.59        287.49        56.43 o                         
  33   5   7         23.09         -0.24        44.67 o                         
 -30   6   7          3.89        -15.74        41.07 o                         
 -28   6   7        300.78        323.74        48.91 o                         
 -26   6   7        226.34        284.88        40.76 o                         
 -24   6   7         72.59        127.77        37.30 o                         
 -22   6   7       1311.52       1244.84        73.29 o                         
 -20   6   7       1987.54       2068.58        70.93 o                         
 -18   6   7        201.06        225.28        24.33 o                         
 -16   6   7         60.75        118.71        24.93 o                         
 -14   6   7         29.40         52.67        27.29 o                         
 -12   6   7        314.69        358.53        30.02 o                         
 -10   6   7         21.00         42.90        20.34 o                         
  -8   6   7        264.99        256.26        30.00 o                         
  -6   6   7       1613.65       1481.00        50.70 o                         
  -4   6   7       2507.88       2323.84        63.56 o                         
  -2   6   7       1564.98       1464.41        34.50 o                         
   0   6   7         26.08         65.63        17.21 o                         
   2   6   7        353.85        402.85        28.43 o                         
   4   6   7       1845.77       1732.11        50.44 o                         
   6   6   7        146.54        158.60        26.44 o                         
   8   6   7        364.87        372.79        34.92 o                         
  10   6   7         86.06         84.13        27.17 o                         
  12   6   7       1563.04       1457.65        56.72 o                         
  14   6   7       1595.24       1464.61        82.97 o                         
  16   6   7         23.93         44.94        33.26 o                         
  18   6   7          6.53         70.10        66.16 o                         
  20   6   7        498.28        538.82        50.63 o                         
  22   6   7        434.87        416.09        42.96 o                         
  24   6   7        137.55         91.17        39.10 o                         
  26   6   7         90.29         73.07        41.37 o                         
  28   6   7         69.46        108.03        62.90 o                         
 -25   7   7         54.20         53.70        71.42 o                         
 -23   7   7         63.17        164.58        41.20 o                         
 -21   7   7        729.20        710.83        69.96 o                         
 -19   7   7        135.11        255.70        39.23 o                         
 -17   7   7        424.69        565.11        58.49 o                         
 -15   7   7       2224.95       2351.49        77.01 o                         
 -13   7   7       1389.88       1337.09        91.92 o                         
 -11   7   7        269.19        339.90        32.37 o                         
  -9   7   7          5.09         23.61        29.17 o                         
  -7   7   7       3075.94       2962.12        73.09 o                         
  -5   7   7        492.32        581.89        34.80 o                         
  -3   7   7        305.99        297.01        25.46 o                         
  -1   7   7       1275.74       1223.98        62.31 o                         
   1   7   7          5.24         16.67        27.46 o                         
   3   7   7       1544.55       1489.86        51.31 o                         
   5   7   7        508.09        550.92        40.17 o                         
   7   7   7         21.68         12.74        45.63 o                         
   9   7   7       2405.87       2239.74        76.99 o                         
  11   7   7          0.14        -19.11        30.38 o                         
  13   7   7         21.20          7.48        29.79 o                         
  15   7   7        738.25        734.08        39.44 o                         
  17   7   7        405.86        377.93        50.50 o                         
  19   7   7         38.79        -23.18        47.02 o                         
  21   7   7        390.59        429.49        44.16 o                         
  23   7   7       2946.81       2737.74        93.13 o                         
 -18   8   7        219.63        290.38        41.06 o                         
 -16   8   7        120.22        383.30       134.64 o                         
 -14   8   7        221.19        214.71        32.76 o                         
 -12   8   7        774.69        782.07        42.04 o                         
 -10   8   7          0.30         43.94        30.19 o                         
  -8   8   7          0.59         -9.63        30.19 o                         
  -6   8   7        257.57        305.01        34.08 o                         
  -4   8   7        121.27        185.54        41.43 o                         
  -2   8   7       1119.26        965.65        46.84 o                         
   0   8   7        630.00        687.20        37.70 o                         
   2   8   7         27.26         57.28        30.91 o                         
   4   8   7         11.35         99.27        32.06 o                         
   6   8   7        617.20        659.46        47.47 o                         
   8   8   7        532.12        577.21        44.25 o                         
  10   8   7         10.57         66.14        36.88 o                         
  12   8   7         68.05        106.33        34.45 o                         
  14   8   7          7.13         48.44        38.49 o                         
  16   8   7         82.74         67.25        33.85 o                         
 -42   0   8        576.87        635.70       115.98 o                         
 -40   0   8       1083.10       1072.87        74.99 o                         
 -38   0   8         40.48        104.23        47.62 o                         
 -36   0   8        708.02        707.03        77.71 o                         
 -34   0   8          0.32         -2.84        73.20 o                         
 -32   0   8        378.29        359.70        43.39 o                         
 -30   0   8       4123.51       3425.79        77.27 o                         
 -28   0   8          1.66         -0.90        18.02 o                         
 -26   0   8       4046.14       3875.41        73.08 o                         
 -24   0   8        822.14        805.09        28.29 o                         
 -22   0   8      12927.46      12016.52       183.89 o                         
 -20   0   8       7438.67       7274.90       113.32 o                         
 -18   0   8       2926.17       3352.80        56.72 o                         
 -16   0   8       1575.63       1503.77        33.32 o                         
 -14   0   8       2989.79       3235.89        65.43 o                         
 -12   0   8      26802.12      28071.74       461.39 o                         
 -10   0   8       1269.13       1438.46        27.32 o                         
  -8   0   8       1368.48       1513.80        28.16 o                         
  -6   0   8      10719.47      11179.37       156.21 o                         
  -4   0   8       5866.59       6060.45        92.76 o                         
  -2   0   8      16369.84      17252.29       258.93 o                         
   0   0   8       3973.88       4299.49        67.02 o                         
   2   0   8      19721.51      21602.89       323.81 o                         
   4   0   8      20284.09      21663.96       324.77 o                         
   6   0   8       3411.20       3495.49        61.04 o                         
   8   0   8      31907.16      33034.20       541.40 o                         
  10   0   8       1355.30       1260.72        30.88 o                         
  12   0   8       6679.81       7094.95       119.38 o                         
  14   0   8       1449.59       1528.92        29.70 o                         
  16   0   8         88.84        137.01        13.28 o                         
  18   0   8        453.10        544.65        20.06 o                         
  20   0   8        638.98        623.81        25.89 o                         
  22   0   8        910.13        890.09        45.41 o                         
  24   0   8       2136.00       2166.00        62.25 o                         
  26   0   8        282.48        302.26        31.57 o                         
  28   0   8        536.10        558.83        46.34 o                         
  30   0   8       1140.49       1119.64        88.29 o                         
  32   0   8       1189.93       1053.99        68.36 o                         
  34   0   8       1568.19       1657.75       117.59 o                         
  36   0   8          2.21        106.96        69.63 o                         
  38   0   8        100.89        113.92        50.06 o                         
  40   0   8        456.07        463.60        56.71 o                         
 -41   1   8        322.34        458.32       185.33 o                         
 -39   1   8         31.11         54.10        49.53 o                         
 -37   1   8        223.28        348.02        51.20 o                         
 -35   1   8        284.97        313.20        56.60 o                         
 -33   1   8        829.40        798.53        61.60 o                         
 -31   1   8         80.15         98.97        18.08 o                         
 -29   1   8        160.38        154.91        20.72 o                         
 -27   1   8        244.03        303.47        19.27 o                         
 -25   1   8        368.65        440.73        20.47 o                         
 -23   1   8       1352.40       1262.05        25.54 o                         
 -21   1   8        601.67        666.12        21.36 o                         
 -19   1   8       1189.11       1139.59        20.75 o                         
 -17   1   8       1630.97       1683.91        25.72 o                         
 -15   1   8         11.23         41.85         9.45 o                         
 -13   1   8       5085.59       5331.99        64.96 o                         
 -11   1   8         79.24        204.17        10.21 o                         
  -9   1   8       9529.88       9446.47       106.29 o                         
  -7   1   8       1201.16       1039.11        18.57 o                         
  -5   1   8      33579.44      35020.92       484.77 o                         
  -3   1   8       6091.88       6199.15        70.34 o                         
  -1   1   8       3605.15       3960.19        46.06 o                         
   1   1   8       6856.68       6856.43        85.53 o                         
   3   1   8       1253.29       1174.07        18.35 o                         
   5   1   8       7976.50       8337.57        98.30 o                         
   7   1   8         74.00        184.41         9.42 o                         
   9   1   8       5925.87       5917.01        79.11 o                         
  11   1   8       2275.27       2368.28        37.49 o                         
  13   1   8        973.42        961.82        19.91 o                         
  15   1   8          0.06         14.17        10.35 o                         
  17   1   8       4677.59       4593.00        64.56 o                         
  19   1   8       5616.17       5249.51        68.91 o                         
  21   1   8         10.85         21.70        14.15 o                         
  23   1   8       1822.18       1759.36        31.22 o                         
  25   1   8         82.41         72.45        16.44 o                         
  27   1   8        247.12        295.25        17.90 o                         
  29   1   8         58.55         50.37        26.66 o                         
  31   1   8         14.15         29.65        23.55 o                         
  33   1   8          8.01         -4.30        35.75 o                         
  35   1   8        139.62        119.51        37.97 o                         
  37   1   8        702.37        714.30        41.06 o                         
  39   1   8         41.80         90.42        43.28 o                         
 -40   2   8          0.81         32.37        56.98 o                         
 -38   2   8       1141.74       1192.69        62.24 o                         
 -36   2   8         25.61        102.83        64.55 o                         
 -34   2   8        454.83        425.74        33.36 o                         
 -32   2   8        433.20        487.64        57.41 o                         
 -30   2   8        719.19        688.87        44.75 o                         
 -28   2   8       1157.05       1112.83        32.04 o                         
 -26   2   8        445.90        456.37        18.97 o                         
 -24   2   8       3462.09       3358.13        62.63 o                         
 -22   2   8       1064.63       1079.38        29.39 o                         
 -20   2   8       1132.44       1054.53        21.91 o                         
 -18   2   8        942.67        951.09        20.17 o                         
 -16   2   8       1658.50       1745.34        29.12 o                         
 -14   2   8       3270.77       3011.00        42.10 o                         
 -12   2   8       1064.90       1155.91        24.43 o                         
 -10   2   8       6748.31       6751.78       105.22 o                         
  -8   2   8      20862.91      21937.05       376.03 o                         
  -6   2   8       3158.84       3465.82        52.34 o                         
  -4   2   8        480.33        393.43        12.89 o                         
  -2   2   8      18592.63      19300.69       251.18 o                         
   0   2   8       4457.52       5226.17        75.19 o                         
   2   2   8        572.60        707.21        17.71 o                         
   4   2   8         26.45         20.15        10.24 o                         
   6   2   8      21953.49      22016.92       286.66 o                         
   8   2   8       1252.73       1403.87        23.62 o                         
  10   2   8        402.88        573.25        16.43 o                         
  12   2   8       3705.97       3878.54        58.59 o                         
  14   2   8        469.40        465.65        16.98 o                         
  16   2   8        335.27        342.16        18.45 o                         
  18   2   8       1513.19       1395.62        28.12 o                         
  20   2   8       6278.12       6104.31        84.85 o                         
  22   2   8       5125.16       4754.16        68.38 o                         
  24   2   8        124.86        147.93        17.91 o                         
  26   2   8        758.16        847.50        38.69 o                         
  28   2   8        161.44        185.35        28.59 o                         
  30   2   8       2511.03       2190.57        55.73 o                         
  32   2   8        194.73        217.22        27.48 o                         
  34   2   8        103.92        117.30        33.33 o                         
  36   2   8        169.55        204.29        33.80 o                         
  38   2   8         31.29          9.84        41.06 o                         
 -39   3   8         45.10         97.23        41.95 o                         
 -37   3   8          5.08         75.45        59.34 o                         
 -35   3   8          6.79         47.41        35.37 o                         
 -33   3   8          4.96         23.66        22.07 o                         
 -31   3   8        292.77        296.45        29.05 o                         
 -29   3   8        300.23        303.44        24.07 o                         
 -27   3   8       1408.32       1369.55        39.38 o                         
 -25   3   8        243.49        272.99        23.99 o                         
 -23   3   8        523.09        613.78        25.08 o                         
 -21   3   8       1863.17       1714.89        36.00 o                         
 -19   3   8         10.99          3.88        15.36 o                         
 -17   3   8       1484.24       1495.78        32.47 o                         
 -15   3   8       1218.72       1197.34        27.80 o                         
 -13   3   8       3402.86       3297.13        48.79 o                         
 -11   3   8       1250.78       1355.89        29.17 o                         
  -9   3   8       2213.21       2155.56        37.05 o                         
  -7   3   8       3826.91       3707.43        53.98 o                         
  -5   3   8       1036.48       1045.93        21.51 o                         
  -3   3   8        285.94        395.09        16.82 o                         
  -1   3   8        590.14        773.38        19.13 o                         
   1   3   8        441.89        426.96        16.15 o                         
   3   3   8          3.17         49.55        10.35 o                         
   5   3   8        586.00        544.41        16.15 o                         
   7   3   8       1387.04       1365.31        26.02 o                         
   9   3   8       9876.29      10025.43       167.81 o                         
  11   3   8       5107.76       4902.23        68.05 o                         
  13   3   8        672.12        597.46        24.45 o                         
  15   3   8       4259.01       4024.92        62.72 o                         
  17   3   8       2959.66       2760.24        55.71 o                         
  19   3   8       1083.03       1189.92        30.39 o                         
  21   3   8        513.51        580.52        22.84 o                         
  23   3   8        880.83        825.62        29.66 o                         
  25   3   8        498.56        513.08        32.96 o                         
  27   3   8        304.77        284.14        26.21 o                         
  29   3   8        410.53        467.66        35.40 o                         
  31   3   8        613.57        705.20        40.56 o                         
  33   3   8       1208.34       1189.03        47.63 o                         
  35   3   8          3.78          0.22        30.32 o                         
  37   3   8         26.52         72.02        37.03 o                         
 -38   4   8         88.18        169.53        41.59 o                         
 -36   4   8        997.45       1030.64        92.93 o                         
 -34   4   8         42.52         77.24        30.05 o                         
 -32   4   8         30.28         45.45        35.89 o                         
 -30   4   8         29.27         73.06        42.51 o                         
 -28   4   8          3.17         25.25        26.23 o                         
 -26   4   8       1849.43       1835.13        53.61 o                         
 -24   4   8        271.29        324.82        28.10 o                         
 -22   4   8        548.89        584.65        32.39 o                         
 -20   4   8       2670.66       2622.36        59.86 o                         
 -18   4   8        457.00        567.95        24.01 o                         
 -16   4   8        256.91        329.81        18.75 o                         
 -14   4   8        407.23        462.89        20.38 o                         
 -12   4   8      15504.76      14884.07       210.91 o                         
 -10   4   8       2398.38       2307.29        41.10 o                         
  -8   4   8       3236.00       3268.28        49.92 o                         
  -6   4   8       1602.68       1621.06        31.14 o                         
  -4   4   8        800.76        779.39        22.05 o                         
  -2   4   8        729.71        753.74        20.48 o                         
   0   4   8       3062.21       2824.75        51.08 o                         
   2   4   8         47.04         46.60        12.48 o                         
   4   4   8         21.75         22.79        11.39 o                         
   6   4   8       2516.74       2237.18        41.98 o                         
   8   4   8       3557.36       3378.32        57.98 o                         
  10   4   8        475.80        523.02        22.42 o                         
  12   4   8       2953.65       2775.41        50.80 o                         
  14   4   8       1243.57       1202.47        35.78 o                         
  16   4   8       3686.15       3156.25        63.19 o                         
  18   4   8       1221.20       1123.33        36.89 o                         
  20   4   8          0.10         17.52        22.02 o                         
  22   4   8        876.93        725.82        38.33 o                         
  24   4   8       3691.60       3396.13       252.09 o                         
  26   4   8        501.27        515.37        33.18 o                         
  28   4   8        844.01        903.66        92.10 o                         
  30   4   8         10.51         -5.98        38.50 o                         
  32   4   8        286.11        307.21        38.37 o                         
  34   4   8        179.13        246.67        39.04 o                         
 -35   5   8        225.20        278.64        46.80 o                         
 -33   5   8          4.71         61.91        38.75 o                         
 -31   5   8         49.70         20.95        37.05 o                         
 -29   5   8         83.07        168.74        37.43 o                         
 -27   5   8          4.31          1.15        27.81 o                         
 -25   5   8        286.48        385.09        32.37 o                         
 -23   5   8         72.57         87.12        48.64 o                         
 -21   5   8         78.09         82.81        27.20 o                         
 -19   5   8        323.27        371.40        31.59 o                         
 -17   5   8        491.75        547.72        31.68 o                         
 -15   5   8         17.29         43.79        23.34 o                         
 -13   5   8         34.98         34.19        18.54 o                         
 -11   5   8       1024.98       1031.18        31.47 o                         
  -9   5   8        795.70        873.40        27.81 o                         
  -7   5   8        365.15        515.17        21.16 o                         
  -5   5   8       4942.71       4478.50        74.50 o                         
  -3   5   8         44.19         72.19        14.93 o                         
  -1   5   8        562.36        560.83        22.32 o                         
   1   5   8       3619.42       3407.44        55.28 o                         
   3   5   8       1730.77       1739.63        41.88 o                         
   5   5   8         54.99        163.88        33.13 o                         
   7   5   8       1841.72       1678.35        38.44 o                         
   9   5   8          0.04         -3.37        17.89 o                         
  11   5   8          9.73         47.62        19.27 o                         
  13   5   8          7.76        -13.18        23.50 o                         
  15   5   8       1362.91       1217.01        48.08 o                         
  17   5   8          0.06        -21.17        29.92 o                         
  19   5   8        519.96        509.19        41.52 o                         
  21   5   8         64.13        135.64        30.26 o                         
  23   5   8         27.01         74.25        46.18 o                         
  25   5   8        921.31        968.72        78.29 o                         
  27   5   8         11.77         51.22        37.70 o                         
  29   5   8         69.74         78.20        40.08 o                         
  31   5   8        927.32        953.77        60.34 o                         
 -30   6   8         13.95         75.77        49.54 o                         
 -28   6   8        344.25        422.00        43.35 o                         
 -26   6   8        432.06        495.36        75.52 o                         
 -24   6   8       1519.10       1337.03        98.95 o                         
 -22   6   8        269.07        420.19        33.98 o                         
 -20   6   8        829.90        924.45        54.34 o                         
 -18   6   8       1077.61       1047.61        65.20 o                         
 -16   6   8       1026.33       1033.00        46.71 o                         
 -14   6   8        889.78        908.17        44.04 o                         
 -12   6   8        354.74        465.21        26.72 o                         
 -10   6   8        297.67        407.20        36.24 o                         
  -8   6   8        286.13        327.17        23.32 o                         
  -6   6   8       3362.18       3328.53        74.94 o                         
  -4   6   8          1.34          2.77        17.53 o                         
  -2   6   8        178.27        224.93        19.07 o                         
   0   6   8        610.70        696.65        33.48 o                         
   2   6   8        557.69        639.34        39.78 o                         
   4   6   8        141.18        193.90        27.06 o                         
   6   6   8        374.25        418.47        34.04 o                         
   8   6   8       1149.03       1129.98        43.23 o                         
  10   6   8       1053.55       1041.78        82.30 o                         
  12   6   8        476.40        521.08        42.14 o                         
  14   6   8         95.83         81.96        33.48 o                         
  16   6   8        220.23        293.32        37.83 o                         
  18   6   8       1464.91       1520.58        76.97 o                         
  20   6   8        626.36        607.70        51.86 o                         
  22   6   8         19.16         79.30        81.05 o                         
  24   6   8         93.82         13.59        39.37 o                         
  26   6   8        354.99        275.45        53.52 o                         
  28   6   8          2.21        -28.19        99.24 o                         
 -25   7   8         21.79         44.90        49.18 o                         
 -23   7   8        569.82        575.35        51.22 o                         
 -21   7   8         20.04         68.78        37.32 o                         
 -19   7   8         12.12         47.13        34.91 o                         
 -17   7   8        378.67        415.78        40.83 o                         
 -15   7   8        285.81        333.72        37.91 o                         
 -13   7   8          4.08         -2.58        26.92 o                         
 -11   7   8          0.10         60.33        27.95 o                         
  -9   7   8          5.09         -3.51        27.34 o                         
  -7   7   8          1.89         63.03        27.25 o                         
  -5   7   8        596.82        625.25        40.92 o                         
  -3   7   8          2.14         -6.91        24.32 o                         
  -1   7   8        294.73        341.95        31.17 o                         
   1   7   8         14.45         -8.26        27.88 o                         
   3   7   8          8.03         66.95        28.93 o                         
   5   7   8         44.05          0.77        30.18 o                         
   7   7   8         13.50          9.75        29.28 o                         
   9   7   8         55.80         99.82        30.37 o                         
  11   7   8         51.67         44.40        32.40 o                         
  13   7   8        117.63        103.45        31.12 o                         
  15   7   8          0.36          5.39        36.70 o                         
  17   7   8          0.85          6.91        45.60 o                         
  19   7   8        244.10        321.26        51.87 o                         
  21   7   8        193.45        189.44        47.12 o                         
  23   7   8        423.15        579.16        57.84 o                         
 -18   8   8        833.08        885.39       100.42 o                         
 -16   8   8         10.13         10.86        43.37 o                         
 -14   8   8         61.31        161.61        65.05 o                         
 -12   8   8          1.38         89.60        35.97 o                         
 -10   8   8         23.39         18.48        30.39 o                         
  -8   8   8        552.59        655.37        44.62 o                         
  -6   8   8         22.44         85.58        30.53 o                         
  -4   8   8         24.73        102.46        40.35 o                         
  -2   8   8       1256.73       1129.94        52.74 o                         
   0   8   8       1364.05       1150.39        68.85 o                         
   2   8   8         30.51         41.64        31.20 o                         
   4   8   8          5.93         25.63        31.41 o                         
   6   8   8       1312.75       1294.37        55.33 o                         
   8   8   8          9.77         30.71        38.13 o                         
  10   8   8         31.51         46.94        33.88 o                         
  12   8   8        521.85        498.77        45.81 o                         
  14   8   8        166.79        189.97        41.29 o                         
  16   8   8        129.30        154.37        38.35 o                         
 -41   1   9         81.93        420.72       140.78 o                         
 -39   1   9        209.88        230.29        51.42 o                         
 -37   1   9          5.51         13.35        35.75 o                         
 -35   1   9          1.69         23.88        43.20 o                         
 -33   1   9       1258.69       1247.43        55.12 o                         
 -31   1   9         45.81        103.96        38.44 o                         
 -29   1   9        388.07        434.84        29.99 o                         
 -27   1   9       1267.18       1225.88        30.68 o                         
 -25   1   9       3929.28       3641.97        55.01 o                         
 -23   1   9        471.22        520.34        19.84 o                         
 -21   1   9       3817.04       3831.89        64.92 o                         
 -19   1   9          1.44         29.68        15.94 o                         
 -17   1   9       7177.68       7406.90        89.33 o                         
 -15   1   9      16257.97      15818.10       185.55 o                         
 -13   1   9        920.08        891.30        18.68 o                         
 -11   1   9       1262.31       1619.80        23.06 o                         
  -9   1   9       5344.29       5153.88        62.62 o                         
  -7   1   9         38.66         11.47         8.84 o                         
  -5   1   9        770.41        754.19        14.08 o                         
  -3   1   9        397.54        299.93        10.05 o                         
  -1   1   9      12785.99      13369.29       142.59 o                         
   1   1   9        939.36       1348.93        19.34 o                         
   3   1   9      24024.23      26108.40       288.92 o                         
   5   1   9       1216.84       1206.71        18.25 o                         
   7   1   9       5502.16       6008.07        72.13 o                         
   9   1   9      16264.03      17141.75       199.86 o                         
  11   1   9       2210.61       2266.58        36.52 o                         
  13   1   9         16.13         24.81        10.74 o                         
  15   1   9       2808.73       2744.70        38.78 o                         
  17   1   9        238.11        244.27        13.89 o                         
  19   1   9        436.60        522.76        19.08 o                         
  21   1   9       4245.96       4139.19        56.88 o                         
  23   1   9          9.94         50.98        16.21 o                         
  25   1   9          0.47          9.15        16.30 o                         
  27   1   9       2190.28       2088.60        41.17 o                         
  29   1   9        261.23        286.29        26.21 o                         
  31   1   9        175.05        151.93        30.84 o                         
  33   1   9         14.02         22.35        35.63 o                         
  35   1   9        335.23        380.17        36.19 o                         
  37   1   9        106.71        155.88        35.12 o                         
  39   1   9        732.20        774.76        45.17 o                         
 -40   2   9        352.04        515.49        89.25 o                         
 -38   2   9        975.93       1099.70       116.17 o                         
 -36   2   9         67.43         88.97        52.98 o                         
 -34   2   9          5.83         -7.28        25.90 o                         
 -32   2   9        116.49        157.27        31.23 o                         
 -30   2   9        286.26        351.22        25.13 o                         
 -28   2   9         33.45         48.28        17.72 o                         
 -26   2   9        261.19        284.36        16.57 o                         
 -24   2   9         60.55        128.45        14.09 o                         
 -22   2   9        222.32        200.82        15.27 o                         
 -20   2   9       3234.21       2979.23        43.93 o                         
 -18   2   9        473.75        478.89        15.80 o                         
 -16   2   9        905.87        870.98        22.14 o                         
 -14   2   9         97.85        180.43        12.51 o                         
 -12   2   9       3133.19       3099.21        42.81 o                         
 -10   2   9       4758.58       5630.72        82.18 o                         
  -8   2   9       1785.09       1968.74        31.16 o                         
  -6   2   9       1068.85       1088.57        20.35 o                         
  -4   2   9       5413.48       6033.11        86.83 o                         
  -2   2   9      15124.70      16167.46       188.70 o                         
   0   2   9      13872.22      14927.59       174.57 o                         
   2   2   9      10138.79      10640.91       139.79 o                         
   4   2   9       4895.74       5279.70        71.49 o                         
   6   2   9          3.85         35.54        11.52 o                         
   8   2   9        153.77        247.01        11.20 o                         
  10   2   9       2117.40       2067.34        32.42 o                         
  12   2   9        100.15        166.93        13.97 o                         
  14   2   9        431.72        494.11        18.00 o                         
  16   2   9         22.07         29.15        12.91 o                         
  18   2   9        196.54        241.73        20.06 o                         
  20   2   9       1285.70       1149.67        25.50 o                         
  22   2   9        442.39        568.35        22.58 o                         
  24   2   9         61.78         80.44        18.57 o                         
  26   2   9       1477.17       1300.05        36.68 o                         
  28   2   9         27.40         28.23        26.34 o                         
  30   2   9        353.58        410.35        33.40 o                         
  32   2   9        268.33        281.17        24.88 o                         
  34   2   9          9.28        -31.78        32.40 o                         
  36   2   9        248.23        280.63        34.14 o                         
  38   2   9         34.05        120.43        43.99 o                         
 -39   3   9        432.90        568.54        68.15 o                         
 -37   3   9        355.11        476.84        42.37 o                         
 -35   3   9        521.81        593.97        66.42 o                         
 -33   3   9        317.29        345.32        46.89 o                         
 -31   3   9         27.99         78.90        35.52 o                         
 -29   3   9        128.67        149.51        23.96 o                         
 -27   3   9       1241.67       1260.13        35.51 o                         
 -25   3   9         22.13         81.58        18.84 o                         
 -23   3   9       2113.99       1925.87        41.39 o                         
 -21   3   9       6195.92       6176.61        92.49 o                         
 -19   3   9         84.73         68.99        16.12 o                         
 -17   3   9       2586.37       2440.20        44.31 o                         
 -15   3   9       1290.19       1313.71        26.90 o                         
 -13   3   9       2149.81       2030.14        34.12 o                         
 -11   3   9       8194.38       8359.65       121.30 o                         
  -9   3   9         38.17         43.46        12.80 o                         
  -7   3   9        656.86        647.78        18.38 o                         
  -5   3   9        334.94        360.26        17.21 o                         
  -3   3   9      11076.91      11267.75       148.74 o                         
  -1   3   9         62.57         74.88        10.96 o                         
   1   3   9         91.99        156.11        11.51 o                         
   3   3   9      11865.23      11540.10       162.77 o                         
   5   3   9        962.62        945.38        21.41 o                         
   7   3   9         20.08         28.47        11.25 o                         
   9   3   9       5894.37       5655.84        82.83 o                         
  11   3   9       1989.51       2122.42        34.57 o                         
  13   3   9         15.55         33.33        14.41 o                         
  15   3   9       4939.01       4539.44        75.32 o                         
  17   3   9       1719.37       1423.16        34.62 o                         
  19   3   9       3215.07       3394.06        61.06 o                         
  21   3   9       1475.20       1286.73        32.66 o                         
  23   3   9       1975.30       1820.19        73.39 o                         
  25   3   9       1255.03       1202.64        40.83 o                         
  27   3   9       1472.16       1430.61       173.84 o                         
  29   3   9         16.97         36.55        36.00 o                         
  31   3   9        166.77        153.62        34.21 o                         
  33   3   9       1066.40       1091.55        47.17 o                         
  35   3   9          3.22        147.01        53.46 o                         
  37   3   9        320.60        412.61        43.62 o                         
 -36   4   9        133.19        150.48        31.53 o                         
 -34   4   9        373.32        392.44        33.97 o                         
 -32   4   9        162.33        219.97        47.36 o                         
 -30   4   9        367.39        502.56        54.84 o                         
 -28   4   9        826.80        796.89        40.94 o                         
 -26   4   9       1488.24       1572.09        53.10 o                         
 -24   4   9        427.17        475.10        31.86 o                         
 -22   4   9         15.89         15.35        23.27 o                         
 -20   4   9        137.40        155.64        20.54 o                         
 -18   4   9         38.76         28.32        18.04 o                         
 -16   4   9        575.99        613.24        22.88 o                         
 -14   4   9        118.92        152.14        16.92 o                         
 -12   4   9        192.38        250.59        18.70 o                         
 -10   4   9       3613.45       3473.88        51.76 o                         
  -8   4   9       6116.88       6129.16        84.74 o                         
  -6   4   9       5271.62       5004.04        70.18 o                         
  -4   4   9        151.60        172.33        13.38 o                         
  -2   4   9        344.63        429.32        16.90 o                         
   0   4   9        117.30        139.46        13.02 o                         
   2   4   9        573.45        594.92        18.95 o                         
   4   4   9         60.77        133.29        12.42 o                         
   6   4   9       6351.04       6041.40        88.68 o                         
   8   4   9       4164.29       3969.48        66.54 o                         
  10   4   9        148.57        204.53        17.32 o                         
  12   4   9        292.38        329.78        20.63 o                         
  14   4   9       3617.93       3307.87        59.39 o                         
  16   4   9       2838.35       2744.91        62.95 o                         
  18   4   9       2367.55       2326.03        92.26 o                         
  20   4   9        476.95        538.16        31.57 o                         
  22   4   9         31.85         22.24        40.01 o                         
  24   4   9        482.87        453.49        37.97 o                         
  26   4   9        565.14        633.35        77.58 o                         
  28   4   9         16.78         61.71        38.80 o                         
  30   4   9         35.24         41.30        44.00 o                         
  32   4   9       1229.99       1319.18        68.10 o                         
  34   4   9        305.90        450.97        43.14 o                         
 -35   5   9        183.64        245.73        34.63 o                         
 -33   5   9         77.18        124.98        39.25 o                         
 -31   5   9          7.57         34.64        48.75 o                         
 -29   5   9         92.13        113.14        37.01 o                         
 -27   5   9        832.64        931.97        43.59 o                         
 -25   5   9       1632.40       1598.97        52.91 o                         
 -23   5   9       2372.60       2331.66       119.13 o                         
 -21   5   9        810.38        853.94        51.03 o                         
 -19   5   9        832.51        926.95        49.55 o                         
 -17   5   9       1285.10       1250.98        52.65 o                         
 -15   5   9       5130.64       4992.27       120.49 o                         
 -13   5   9        379.92        478.87        24.71 o                         
 -11   5   9        211.24        265.34        20.20 o                         
  -9   5   9       4417.98       4267.02        68.00 o                         
  -7   5   9        163.76        216.44        15.20 o                         
  -5   5   9         37.11         79.93        14.80 o                         
  -3   5   9       4788.20       4732.10        63.59 o                         
  -1   5   9       4659.41       4563.76        75.64 o                         
   1   5   9       1579.80       1585.35        35.43 o                         
   3   5   9          3.75          2.46        16.40 o                         
   5   5   9       2604.25       2399.01        46.76 o                         
   7   5   9        759.52        790.88        32.76 o                         
   9   5   9        336.40        369.31        25.85 o                         
  11   5   9        334.00        364.54        23.53 o                         
  13   5   9         12.49          5.62        21.80 o                         
  15   5   9       4065.31       3707.94       120.43 o                         
  17   5   9         75.75         96.04        26.13 o                         
  19   5   9          1.90        -15.13        26.36 o                         
  21   5   9       3136.46       3105.18       111.42 o                         
  23   5   9         81.45         78.79        36.86 o                         
  25   5   9        574.24        702.53        51.29 o                         
  27   5   9        194.18        254.01        40.39 o                         
  29   5   9         64.18         50.57        40.59 o                         
  31   5   9         72.64         68.30        55.86 o                         
 -30   6   9          6.49         16.83        48.81 o                         
 -28   6   9        487.77        630.79        60.86 o                         
 -26   6   9        132.79        221.60        39.26 o                         
 -24   6   9        184.56        190.54        38.31 o                         
 -22   6   9        363.80        467.27        41.60 o                         
 -20   6   9          8.16         85.50        34.02 o                         
 -18   6   9        322.77        446.36        41.49 o                         
 -16   6   9         22.34         20.63        25.59 o                         
 -14   6   9         93.93        120.48        32.65 o                         
 -12   6   9        472.06        548.67        30.90 o                         
 -10   6   9        179.75        225.57        26.43 o                         
  -8   6   9         57.33        102.83        21.56 o                         
  -6   6   9         17.19         15.79        20.14 o                         
  -4   6   9        684.55        719.57        39.56 o                         
  -2   6   9          0.01        -11.73        19.83 o                         
   0   6   9        212.14        221.15        21.60 o                         
   2   6   9       4119.41       3946.75        86.12 o                         
   4   6   9        627.84        677.15        33.93 o                         
   6   6   9       1071.14       1075.20        50.97 o                         
   8   6   9        305.89        345.43        30.63 o                         
  10   6   9          6.22         56.78        31.54 o                         
  12   6   9        272.60        290.71        38.96 o                         
  14   6   9        154.67        266.41        34.93 o                         
  16   6   9       1638.25       1532.80        78.76 o                         
  18   6   9        477.05        463.82        41.50 o                         
  20   6   9        803.53        851.90        58.97 o                         
  22   6   9          3.81         75.20        38.74 o                         
  24   6   9        510.40        524.52        84.03 o                         
  26   6   9          6.96         41.06        40.78 o                         
  28   6   9       1161.61       1273.31        68.47 o                         
 -25   7   9          1.08          5.02        42.06 o                         
 -23   7   9          1.08         23.76        37.62 o                         
 -21   7   9       2716.43       2558.69        83.46 o                         
 -19   7   9         46.70         97.11        35.98 o                         
 -17   7   9        701.75        775.28        46.52 o                         
 -15   7   9          1.01         -1.40        33.86 o                         
 -13   7   9         54.97         96.32        28.70 o                         
 -11   7   9       1269.00       1223.81        48.45 o                         
  -9   7   9          2.28        -11.24        27.12 o                         
  -7   7   9        150.79        179.53        28.71 o                         
  -5   7   9        470.37        535.83        31.63 o                         
  -3   7   9       1763.71       1616.46        90.22 o                         
  -1   7   9        155.90        179.15        33.43 o                         
   1   7   9         99.51         95.22        29.45 o                         
   3   7   9       3328.25       3179.09        79.55 o                         
   5   7   9         27.16         11.81        29.37 o                         
   7   7   9         20.22         17.04        29.98 o                         
   9   7   9       1347.22       1175.64        50.08 o                         
  11   7   9        717.27        692.49        38.65 o                         
  13   7   9        849.16        857.66        56.31 o                         
  15   7   9       2719.96       2467.42       135.81 o                         
  17   7   9        864.72        845.35        99.07 o                         
  19   7   9        900.84        998.15        60.66 o                         
  21   7   9         31.80        183.39        78.62 o                         
  23   7   9        151.27        151.50        43.72 o                         
 -18   8   9         19.16        -16.62        38.11 o                         
 -16   8   9          0.29         21.37        38.83 o                         
 -14   8   9        230.60        272.34        50.46 o                         
 -12   8   9       1171.53       1120.56        50.05 o                         
 -10   8   9        145.34        153.01        31.91 o                         
  -8   8   9        197.56        274.36        38.01 o                         
  -6   8   9        260.99        266.59        49.08 o                         
  -4   8   9          3.36         25.12        41.37 o                         
  -2   8   9         65.66        109.98        30.36 o                         
   0   8   9        152.51        227.36        32.59 o                         
   2   8   9         36.09         17.62        31.60 o                         
   4   8   9          5.28         52.04        33.03 o                         
   6   8   9          4.22         28.74        36.84 o                         
   8   8   9          1.09         -3.62        34.86 o                         
  10   8   9          0.37         16.07        39.63 o                         
  12   8   9          7.42         71.53        34.58 o                         
  14   8   9          0.21        -33.92        33.92 o                         
 -42   0  10         67.84        832.36        91.42 o                         
 -40   0  10       1502.69       1657.61       126.37 o                         
 -38   0  10        953.02        972.87        78.76 o                         
 -36   0  10        795.00        783.76        84.41 o                         
 -34   0  10         37.71         12.94        30.89 o                         
 -32   0  10       1700.85       1571.98        78.75 o                         
 -30   0  10        653.67        518.83        28.72 o                         
 -28   0  10       4448.29       4028.10        76.03 o                         
 -26   0  10       7765.10       7226.51       127.32 o                         
 -24   0  10         81.37        104.91        16.86 o                         
 -22   0  10       1107.97       1125.44        33.70 o                         
 -20   0  10       2283.50       2184.33        46.96 o                         
 -18   0  10       2505.89       2448.38        48.65 o                         
 -16   0  10       2775.86       2621.56        56.65 o                         
 -14   0  10       4315.11       4688.21        91.85 o                         
 -12   0  10       4036.51       3939.04        69.46 o                         
 -10   0  10       8155.88       8876.38       136.01 o                         
  -8   0  10       2636.87       2352.71        44.51 o                         
  -6   0  10       4675.50       4879.59        75.96 o                         
  -4   0  10       4262.50       4315.71        67.77 o                         
  -2   0  10      28648.04      29464.16       441.21 o                         
   0   0  10       1168.15       1218.98        24.79 o                         
   2   0  10       5254.28       5413.62        84.00 o                         
   4   0  10       6376.89       6367.93        98.16 o                         
   6   0  10        217.58        237.83        13.79 o                         
   8   0  10       6207.23       7041.90       118.63 o                         
  10   0  10       1158.64       1101.71        26.24 o                         
  12   0  10       1377.99       1167.98        27.96 o                         
  14   0  10       7850.66       8233.82       138.71 o                         
  16   0  10       3620.04       3313.01        55.78 o                         
  18   0  10       5010.58       5315.33       166.40 o                         
  20   0  10      13776.23      13197.80       221.60 o                         
  22   0  10       4210.22       4088.62        85.12 o                         
  24   0  10        222.58        199.69        35.04 o                         
  26   0  10       1062.60        939.42        60.69 o                         
  28   0  10       2142.37       1952.72        80.97 o                         
  30   0  10        590.41        538.19        51.97 o                         
  32   0  10       1170.56       1099.87       104.20 o                         
  34   0  10       1810.72       1845.85        87.18 o                         
  36   0  10        254.95        240.29        50.61 o                         
  38   0  10         36.23         84.96        48.50 o                         
 -41   1  10         23.98         96.90        55.94 o                         
 -39   1  10        290.10        393.67        67.82 o                         
 -37   1  10        680.90        744.63        46.80 o                         
 -35   1  10          9.88         46.86        36.05 o                         
 -33   1  10        242.18        330.92        35.83 o                         
 -31   1  10       1077.07        900.67        32.32 o                         
 -29   1  10        703.03        654.88        30.82 o                         
 -27   1  10          1.84         -0.19        14.98 o                         
 -25   1  10        969.89        976.54        28.03 o                         
 -23   1  10        367.09        452.07        19.68 o                         
 -21   1  10        151.67        138.91        15.93 o                         
 -19   1  10         83.38         85.20        12.26 o                         
 -17   1  10        523.40        475.45        15.47 o                         
 -15   1  10      11300.30      11757.88       132.42 o                         
 -13   1  10       5289.50       5564.81        64.70 o                         
 -11   1  10       6863.32       6989.52        76.53 o                         
  -9   1  10       2208.77       2575.80        35.61 o                         
  -7   1  10       1001.25       1272.31        22.23 o                         
  -5   1  10       1295.19       1555.22        21.62 o                         
  -3   1  10       2243.54       2463.21        28.25 o                         
  -1   1  10       1218.76       1170.59        17.30 o                         
   1   1  10       2852.90       2931.90        35.56 o                         
   3   1  10      24836.36      26126.55       289.28 o                         
   5   1  10       4615.85       4891.46        56.69 o                         
   7   1  10         80.84         59.85         8.88 o                         
   9   1  10        774.70        879.01        16.46 o                         
  11   1  10        237.39        318.46        12.01 o                         
  13   1  10       2925.58       2878.92        40.59 o                         
  15   1  10       1523.93       1538.47        27.92 o                         
  17   1  10       6200.71       6027.97        78.07 o                         
  19   1  10        134.55        133.18        16.20 o                         
  21   1  10        425.26        518.03        23.13 o                         
  23   1  10        798.99        814.25        24.02 o                         
  25   1  10        121.76        127.78        17.26 o                         
  27   1  10       1284.87       1203.21        39.04 o                         
  29   1  10       1940.14       1741.29        41.74 o                         
  31   1  10        909.80        842.26        51.90 o                         
  33   1  10         86.41          7.09        34.00 o                         
  35   1  10          0.50         35.58        33.15 o                         
  37   1  10          1.10         80.84        41.85 o                         
  39   1  10          1.19        195.79        49.00 o                         
 -40   2  10          7.78         91.89        51.88 o                         
 -38   2  10        525.96        597.64        85.44 o                         
 -36   2  10        357.94        377.44        85.91 o                         
 -34   2  10         19.74         22.52        26.67 o                         
 -32   2  10        834.85        776.37        39.19 o                         
 -30   2  10        853.06        796.73        34.21 o                         
 -28   2  10        442.62        504.90        23.97 o                         
 -26   2  10        396.05        467.04        18.77 o                         
 -24   2  10       1659.27       1601.61        31.39 o                         
 -22   2  10       4301.34       4028.37        55.93 o                         
 -20   2  10       7439.91       7008.26        90.52 o                         
 -18   2  10        447.02        512.18        17.79 o                         
 -16   2  10         40.91         48.57        11.76 o                         
 -14   2  10       4913.31       4633.70        67.29 o                         
 -12   2  10        591.37        564.71        17.51 o                         
 -10   2  10       6221.61       6269.72        84.82 o                         
  -8   2  10      32717.56      33448.47       388.60 o                         
  -6   2  10       2913.40       2884.68        39.48 o                         
  -4   2  10       7483.21       8061.27       101.49 o                         
  -2   2  10        169.63        184.14        10.58 o                         
   0   2  10      13878.45      13833.00       162.09 o                         
   2   2  10       5902.54       6070.16        69.65 o                         
   4   2  10       5494.66       6033.07        76.86 o                         
   6   2  10       9733.64       9817.26       122.14 o                         
   8   2  10       2106.87       2166.52        33.57 o                         
  10   2  10       5185.67       5065.95        69.37 o                         
  12   2  10         43.66         98.08        11.95 o                         
  14   2  10         34.27         34.41        13.87 o                         
  16   2  10      13382.01      12977.31       171.79 o                         
  18   2  10         26.57         35.18        14.35 o                         
  20   2  10        390.47        470.47        19.65 o                         
  22   2  10        528.49        544.86        20.74 o                         
  24   2  10        827.82        780.90        45.90 o                         
  26   2  10        177.53        219.61        25.61 o                         
  28   2  10        466.95        430.38        28.81 o                         
  30   2  10        501.07        575.18        28.33 o                         
  32   2  10          7.97        -30.17        30.17 o                         
  34   2  10         48.37        176.41        93.62 o                         
  36   2  10        296.69        382.98        40.31 o                         
  38   2  10         30.71         46.70        57.52 o                         
 -39   3  10         26.72         82.37        50.65 o                         
 -37   3  10         44.51        130.54        52.03 o                         
 -35   3  10        460.21        443.88        41.15 o                         
 -33   3  10          5.11         24.93        40.72 o                         
 -31   3  10         28.40         78.14        25.97 o                         
 -29   3  10       4062.56       3794.31       113.80 o                         
 -27   3  10        284.90        287.55        24.34 o                         
 -25   3  10        156.33        163.81        20.01 o                         
 -23   3  10        259.88        261.19        20.15 o                         
 -21   3  10        296.00        404.23        21.25 o                         
 -19   3  10        850.24        727.74        24.05 o                         
 -17   3  10          0.42          1.12        14.27 o                         
 -15   3  10       5222.41       5037.07        71.19 o                         
 -13   3  10        749.24        691.10        21.27 o                         
 -11   3  10        196.75        259.88        15.22 o                         
  -9   3  10        143.78        145.58        12.41 o                         
  -7   3  10        488.45        472.60        17.04 o                         
  -5   3  10        101.59         83.32        11.29 o                         
  -3   3  10        406.91        495.33        16.47 o                         
  -1   3  10       6725.08       6844.26        92.74 o                         
   1   3  10        155.46        231.68        12.34 o                         
   3   3  10       3947.31       3909.06        58.49 o                         
   5   3  10        351.18        434.09        18.31 o                         
   7   3  10       6282.95       5753.21        74.05 o                         
   9   3  10         69.98        107.02        11.51 o                         
  11   3  10       2100.66       2005.49        33.64 o                         
  13   3  10       2182.24       2158.95        52.91 o                         
  15   3  10         36.82         15.95        15.98 o                         
  17   3  10        120.55        212.89        19.63 o                         
  19   3  10        314.81        343.73        21.68 o                         
  21   3  10         92.21         84.50        21.95 o                         
  23   3  10        295.74        285.24        25.16 o                         
  25   3  10        486.00        484.74        30.16 o                         
  27   3  10         47.31        101.19        32.05 o                         
  29   3  10          3.88         28.51        55.10 o                         
  31   3  10       1219.33       1310.37        64.50 o                         
  33   3  10         37.93         94.76        32.01 o                         
  35   3  10          8.08         23.56        31.82 o                         
 -36   4  10         29.26         60.49        37.41 o                         
 -34   4  10          0.36         50.74        30.12 o                         
 -32   4  10        810.11        889.97        90.60 o                         
 -30   4  10       2218.83       2090.83        66.68 o                         
 -28   4  10       1583.77       1648.53        60.19 o                         
 -26   4  10       8249.70       7830.16       391.62 o                         
 -24   4  10         44.13        102.96        23.57 o                         
 -22   4  10        222.94        283.91        26.44 o                         
 -20   4  10       1253.03       1331.06        40.01 o                         
 -18   4  10       1934.68       1875.08        56.89 o                         
 -16   4  10        791.44        751.74        31.30 o                         
 -14   4  10       2412.22       2442.38        44.20 o                         
 -12   4  10       2455.06       2453.49        43.83 o                         
 -10   4  10       2364.72       2548.16        48.33 o                         
  -8   4  10        305.91        306.22        15.40 o                         
  -6   4  10       1781.59       1823.43        32.34 o                         
  -4   4  10        789.80        811.97        20.70 o                         
  -2   4  10      13052.91      12848.34       196.13 o                         
   0   4  10       2273.73       2177.81        37.59 o                         
   2   4  10        123.70        127.86        24.01 o                         
   4   4  10       4260.41       4509.93        63.53 o                         
   6   4  10       4985.58       4779.23        71.93 o                         
   8   4  10       1532.18       1432.54        36.26 o                         
  10   4  10       6539.02       6055.36       114.46 o                         
  12   4  10       1636.47       1374.41        30.87 o                         
  14   4  10        576.16        735.44        27.81 o                         
  16   4  10        464.08        452.45        25.51 o                         
  18   4  10       1280.80       1241.56        53.26 o                         
  20   4  10        609.05        634.41        38.68 o                         
  22   4  10       1478.54       1428.26        62.78 o                         
  24   4  10         86.17        140.83        35.96 o                         
  26   4  10        100.22         67.42        37.59 o                         
  28   4  10         52.71         63.07        43.33 o                         
  30   4  10        377.31        461.46        64.51 o                         
  32   4  10         13.60         75.04        51.51 o                         
  34   4  10       1912.53       2024.64       104.17 o                         
 -33   5  10         46.36         46.33        40.02 o                         
 -31   5  10        756.11        822.72        52.01 o                         
 -29   5  10         35.10         74.20        36.57 o                         
 -27   5  10          9.20         62.82        35.38 o                         
 -25   5  10        578.40        665.61        42.93 o                         
 -23   5  10          2.21         36.49        28.00 o                         
 -21   5  10        240.31        294.26        36.83 o                         
 -19   5  10         97.46        112.12        34.02 o                         
 -17   5  10        528.52        575.72        37.89 o                         
 -15   5  10        768.37        773.68        34.56 o                         
 -13   5  10        111.62        147.10        22.32 o                         
 -11   5  10        537.90        510.98        23.88 o                         
  -9   5  10       1741.70       1722.33        39.40 o                         
  -7   5  10       3603.17       3557.96        58.18 o                         
  -5   5  10         31.26         38.87        14.02 o                         
  -3   5  10       5177.28       5048.24        81.57 o                         
  -1   5  10       5026.97       4784.71        68.65 o                         
   1   5  10        128.60        156.16        14.67 o                         
   3   5  10       2177.85       1970.91        39.99 o                         
   5   5  10        190.08        204.75        20.81 o                         
   7   5  10        280.46        300.82        31.24 o                         
   9   5  10         53.09         52.99        19.92 o                         
  11   5  10         56.72         60.91        20.49 o                         
  13   5  10        617.65        620.28        30.97 o                         
  15   5  10          0.16         39.40        25.67 o                         
  17   5  10        246.71        165.43        56.12 o                         
  19   5  10         35.43         14.15        40.39 o                         
  21   5  10        522.45        524.45        72.66 o                         
  23   5  10        477.07        387.27        45.92 o                         
  25   5  10        205.85        290.43        65.14 o                         
  27   5  10       1077.23       1016.37        88.65 o                         
  29   5  10        989.89        927.19        67.46 o                         
  31   5  10         76.74        149.87        53.87 o                         
 -30   6  10        106.98        133.05        45.18 o                         
 -28   6  10        177.11        268.27        40.48 o                         
 -26   6  10       2088.07       2099.68        79.29 o                         
 -24   6  10        440.25        502.13        42.56 o                         
 -22   6  10          7.36         40.36        34.80 o                         
 -20   6  10        659.63        855.88        51.82 o                         
 -18   6  10       1072.93       1011.08        67.87 o                         
 -16   6  10        103.61         98.91        38.75 o                         
 -14   6  10       1314.75       1207.05        51.37 o                         
 -12   6  10        518.04        587.37        35.49 o                         
 -10   6  10        560.65        622.39        44.76 o                         
  -8   6  10       2863.11       2748.76        52.86 o                         
  -6   6  10        145.98        177.09        22.09 o                         
  -4   6  10        265.82        336.35        23.35 o                         
  -2   6  10         10.19         36.10        20.71 o                         
   0   6  10        209.06        217.12        22.05 o                         
   2   6  10        152.91        204.75        27.39 o                         
   4   6  10       2495.99       2491.38        63.36 o                         
   6   6  10       1727.79       1600.92        51.52 o                         
   8   6  10         20.80         24.47        25.74 o                         
  10   6  10       5582.16       5265.43       170.51 o                         
  12   6  10       1099.93       1089.30        53.48 o                         
  14   6  10        937.71        831.35        51.17 o                         
  16   6  10        234.76        296.29        77.36 o                         
  18   6  10        388.16        353.90        41.24 o                         
  20   6  10        101.03         72.97        39.39 o                         
  22   6  10        210.80        284.58        41.82 o                         
  24   6  10        171.18        195.84        42.23 o                         
  26   6  10        147.50        170.14        55.48 o                         
  28   6  10        983.26        960.52        58.14 o                         
 -25   7  10         74.36         90.40        46.93 o                         
 -23   7  10        159.40        212.30        42.53 o                         
 -21   7  10          0.28         19.78        36.36 o                         
 -19   7  10        196.63        214.19        38.13 o                         
 -17   7  10         92.19        101.39        34.71 o                         
 -15   7  10          2.20         11.79        33.45 o                         
 -13   7  10        505.30        629.57        38.94 o                         
 -11   7  10        877.67        841.18        44.03 o                         
  -9   7  10        581.16        643.54        35.05 o                         
  -7   7  10        150.70        240.31        31.81 o                         
  -5   7  10        161.05        205.61        29.47 o                         
  -3   7  10        219.57        258.78        25.34 o                         
  -1   7  10         23.05          1.33        24.23 o                         
   1   7  10        102.03         93.40        33.86 o                         
   3   7  10        453.04        514.29        41.95 o                         
   5   7  10        151.00        224.04        35.31 o                         
   7   7  10        529.99        570.29        36.62 o                         
   9   7  10        272.13        334.42        39.10 o                         
  11   7  10        430.87        481.04        35.74 o                         
  13   7  10          0.28        147.83        85.14 o                         
  15   7  10          4.20         50.76        35.79 o                         
  17   7  10          0.11        204.59       153.51 o                         
  19   7  10          0.79        -11.16        39.06 o                         
  21   7  10          3.06        -34.77        42.37 o                         
 -16   8  10        127.84        132.72        39.28 o                         
 -14   8  10       2112.34       2039.64       143.27 o                         
 -12   8  10         83.31        113.39        31.67 o                         
 -10   8  10        992.89        978.20        84.44 o                         
  -8   8  10       1566.44       1468.49        67.39 o                         
  -6   8  10        289.23        427.01        45.22 o                         
  -4   8  10          0.12         58.36        40.32 o                         
  -2   8  10        430.68        564.55        52.59 o                         
   0   8  10       1846.03       1638.33       115.99 o                         
   2   8  10         26.54         49.79        32.39 o                         
   4   8  10        230.81        284.87        38.57 o                         
   6   8  10        942.09        960.10        67.49 o                         
   8   8  10        207.91        245.22        44.16 o                         
  10   8  10        900.08        960.87        62.73 o                         
  12   8  10        207.41        238.45        43.32 o                         
  14   8  10          6.46         47.44        34.92 o                         
 -41   1  11         75.66        156.59        70.71 o                         
 -39   1  11        794.74        829.53        72.03 o                         
 -37   1  11          0.37         10.47        38.51 o                         
 -35   1  11       1344.56       1242.24        50.98 o                         
 -33   1  11        146.86        163.30        29.00 o                         
 -31   1  11        878.09        881.77        68.68 o                         
 -29   1  11        161.62        207.90        19.33 o                         
 -27   1  11        108.88        123.18        19.26 o                         
 -25   1  11        825.70        779.36        27.58 o                         
 -23   1  11        316.42        336.43        20.37 o                         
 -21   1  11        775.92        782.73        22.93 o                         
 -19   1  11        474.13        475.71        14.96 o                         
 -17   1  11       1968.38       1849.37        28.45 o                         
 -15   1  11       7831.76       7584.51        87.02 o                         
 -13   1  11         19.13          1.81         8.31 o                         
 -11   1  11        360.99        369.86        14.72 o                         
  -9   1  11        846.00        729.78        16.70 o                         
  -7   1  11       6058.82       6376.50        76.57 o                         
  -5   1  11       1086.99       1608.73        21.73 o                         
  -3   1  11       5151.62       5333.54        61.31 o                         
  -1   1  11        246.54        380.22        12.37 o                         
   1   1  11      20141.64      21930.58       243.44 o                         
   3   1  11        485.09        514.27        15.14 o                         
   5   1  11         81.91         73.49         8.96 o                         
   7   1  11        710.93        627.51        14.31 o                         
   9   1  11       2602.49       2799.96        36.42 o                         
  11   1  11       5701.67       6237.14        92.32 o                         
  13   1  11       1397.75       1422.89        24.25 o                         
  15   1  11       2598.23       2639.80        38.42 o                         
  17   1  11        929.35        980.62        21.34 o                         
  19   1  11        105.13        161.29        13.80 o                         
  21   1  11       1861.00       1774.49        34.37 o                         
  23   1  11        618.94        623.44        26.88 o                         
  25   1  11       2242.76       2111.35        41.96 o                         
  27   1  11        307.96        328.12        21.42 o                         
  29   1  11         88.03         89.65        17.94 o                         
  31   1  11          2.41         36.73        36.43 o                         
  33   1  11        267.48        365.61        53.66 o                         
  35   1  11         24.94          9.35        33.23 o                         
  37   1  11        591.36        619.43        51.14 o                         
 -40   2  11         34.15         43.16        51.97 o                         
 -38   2  11          0.01        -20.27        46.95 o                         
 -36   2  11        112.36        111.00        48.81 o                         
 -34   2  11         40.88         75.77        63.47 o                         
 -32   2  11        716.85        706.43        33.14 o                         
 -30   2  11       1061.32       1134.59        45.52 o                         
 -28   2  11         89.85        151.90        26.50 o                         
 -26   2  11         37.15         29.08        15.37 o                         
 -24   2  11         98.74         90.82        15.52 o                         
 -22   2  11        789.89        726.49        23.53 o                         
 -20   2  11        410.69        516.73        17.90 o                         
 -18   2  11       3752.27       3663.00        51.08 o                         
 -16   2  11        592.02        610.11        19.24 o                         
 -14   2  11        840.17        881.94        21.13 o                         
 -12   2  11        620.72        635.03        19.02 o                         
 -10   2  11        607.43        694.29        16.07 o                         
  -8   2  11         17.37         35.96        11.10 o                         
  -6   2  11      23520.00      25210.56       309.38 o                         
  -4   2  11         22.76         35.50         8.63 o                         
  -2   2  11        106.36        245.91        17.23 o                         
   0   2  11          4.41         40.41         9.40 o                         
   2   2  11        452.44        428.86        13.28 o                         
   4   2  11       4804.69       5051.37        61.72 o                         
   6   2  11          1.25         14.33         9.42 o                         
   8   2  11          0.82          5.28        10.14 o                         
  10   2  11         37.59         84.69        11.20 o                         
  12   2  11        616.58        682.96        17.89 o                         
  14   2  11        692.44        588.98        21.17 o                         
  16   2  11        711.72        819.83        27.43 o                         
  18   2  11        172.90        142.77        17.38 o                         
  20   2  11        108.87        103.11        17.27 o                         
  22   2  11         34.92         43.00        18.76 o                         
  24   2  11         28.78         56.05        18.60 o                         
  26   2  11         45.59         40.42        22.88 o                         
  28   2  11        857.72        926.62        43.83 o                         
  30   2  11       2856.38       2514.77        52.20 o                         
  32   2  11         48.37         29.50        28.28 o                         
  34   2  11         82.73         99.12        29.02 o                         
  36   2  11        417.99        373.59        60.65 o                         
 -39   3  11        195.53        186.67        43.49 o                         
 -37   3  11         27.87         86.14        34.75 o                         
 -35   3  11         21.12         54.72        34.15 o                         
 -33   3  11        825.71        918.71        44.17 o                         
 -31   3  11       1519.63       1455.60        61.37 o                         
 -29   3  11        270.35        444.78        29.25 o                         
 -27   3  11        161.52        217.90        44.98 o                         
 -25   3  11        454.46        551.81        28.59 o                         
 -23   3  11        708.00        635.30        23.89 o                         
 -21   3  11          1.02         -8.08        15.74 o                         
 -19   3  11       1335.17       1223.93        28.00 o                         
 -17   3  11       1010.85        956.30        25.19 o                         
 -15   3  11        188.51        256.26        15.61 o                         
 -13   3  11        148.65        130.97        14.93 o                         
 -11   3  11       2487.49       2471.98        42.35 o                         
  -9   3  11        739.07        828.52        21.72 o                         
  -7   3  11        143.43        143.04        12.10 o                         
  -5   3  11       1206.98       1145.71        24.85 o                         
  -3   3  11      13190.49      13203.05       173.74 o                         
  -1   3  11       4254.91       4225.26        63.28 o                         
   1   3  11        652.81        629.12        18.52 o                         
   3   3  11      15173.45      14458.69       203.42 o                         
   5   3  11       3430.90       3151.96        45.79 o                         
   7   3  11       2228.90       2117.55        33.47 o                         
   9   3  11        812.61        896.81        19.13 o                         
  11   3  11       1400.22       1328.95        26.97 o                         
  13   3  11       4758.05       4742.51        74.03 o                         
  15   3  11         25.33          5.42        17.54 o                         
  17   3  11          2.98         -9.62        18.02 o                         
  19   3  11          7.35          0.37        19.99 o                         
  21   3  11        746.41        741.67        33.06 o                         
  23   3  11         82.93        106.03        24.04 o                         
  25   3  11          3.57         14.86        38.30 o                         
  27   3  11       2294.82       2268.52       131.69 o                         
  29   3  11          0.26         26.46        38.38 o                         
  31   3  11        251.63        240.99        36.82 o                         
  33   3  11        197.46        259.52        33.81 o                         
  35   3  11        236.75        241.19        34.02 o                         
 -36   4  11        154.68        200.96        40.37 o                         
 -34   4  11        172.21        164.15        36.97 o                         
 -32   4  11         49.46        124.31        35.24 o                         
 -30   4  11          2.22        107.25        60.03 o                         
 -28   4  11       3250.59       3083.14       147.02 o                         
 -26   4  11       1012.08       1162.59        42.15 o                         
 -24   4  11          0.07         27.04        22.83 o                         
 -22   4  11        124.22        148.71        23.21 o                         
 -20   4  11        395.15        464.58        26.80 o                         
 -18   4  11       2207.37       2057.79        44.31 o                         
 -16   4  11       3541.87       3389.02        82.38 o                         
 -14   4  11       3967.02       3884.98        62.59 o                         
 -12   4  11          1.62          0.09        16.65 o                         
 -10   4  11          8.53         -7.79        13.54 o                         
  -8   4  11        263.78        352.90        17.59 o                         
  -6   4  11        836.63        746.61        26.49 o                         
  -4   4  11       2834.74       2591.64        43.77 o                         
  -2   4  11       2464.12       2516.56        46.27 o                         
   0   4  11      10975.46      10343.70       158.46 o                         
   2   4  11       1349.94       1246.65        27.00 o                         
   4   4  11       4657.20       4699.68        67.28 o                         
   6   4  11        807.24        805.90        23.17 o                         
   8   4  11        140.65        121.18        14.23 o                         
  10   4  11         87.14         79.22        16.24 o                         
  12   4  11        792.04        777.45        25.60 o                         
  14   4  11       1376.85       1230.56        39.55 o                         
  16   4  11         89.43        174.26        31.09 o                         
  18   4  11       1877.71       1775.23        72.96 o                         
  20   4  11       1345.01       1215.65        68.30 o                         
  22   4  11        274.94        265.80        52.91 o                         
  24   4  11       1009.01        846.95        55.37 o                         
  26   4  11         80.19         67.32        38.32 o                         
  28   4  11         30.77         49.61        39.74 o                         
  30   4  11        345.00        392.99        45.15 o                         
  32   4  11        901.21        972.57        85.61 o                         
  34   4  11        228.90        225.80        54.99 o                         
 -33   5  11         53.57        124.41        47.29 o                         
 -31   5  11         21.48         39.22        36.75 o                         
 -29   5  11        958.50       1024.81        57.09 o                         
 -27   5  11        134.19        175.91        36.70 o                         
 -25   5  11        609.41        716.17        38.79 o                         
 -23   5  11        425.37        488.57        41.02 o                         
 -21   5  11        587.15        575.31        54.94 o                         
 -19   5  11       1922.45       1796.15        52.53 o                         
 -17   5  11        105.27        154.89        24.52 o                         
 -15   5  11        131.24        171.53        23.67 o                         
 -13   5  11        950.83       1068.56        37.13 o                         
 -11   5  11        790.91        737.98        32.91 o                         
  -9   5  11       3694.67       3441.47        61.12 o                         
  -7   5  11         69.73         97.59        15.74 o                         
  -5   5  11       8132.65       8017.03       109.94 o                         
  -3   5  11        154.60        177.89        18.43 o                         
  -1   5  11         89.84        111.72        17.25 o                         
   1   5  11       2966.38       2813.73        47.35 o                         
   3   5  11        121.49        117.89        15.23 o                         
   5   5  11        199.55        203.11        21.15 o                         
   7   5  11        538.94        542.89        26.00 o                         
   9   5  11       2991.34       2770.83        62.86 o                         
  11   5  11       2209.34       2143.72        73.76 o                         
  13   5  11         13.29         36.94        25.02 o                         
  15   5  11       1579.10       1571.03        59.71 o                         
  17   5  11        623.06        638.49        51.84 o                         
  19   5  11       1271.75       1222.26        58.38 o                         
  21   5  11          1.73        -18.86        35.79 o                         
  23   5  11         88.21        104.87        41.05 o                         
  25   5  11        475.44        575.03        45.24 o                         
  27   5  11        557.43        530.25        46.69 o                         
  29   5  11        444.41        549.41        69.82 o                         
  31   5  11       1113.22       1310.47        99.72 o                         
 -30   6  11        343.03        339.78        49.70 o                         
 -28   6  11         25.85         68.54        44.07 o                         
 -26   6  11         95.40        145.08        37.69 o                         
 -24   6  11        218.26        307.35        39.97 o                         
 -22   6  11        188.86        267.61        37.54 o                         
 -20   6  11         88.51         99.21        34.25 o                         
 -18   6  11        101.52        179.94        35.36 o                         
 -16   6  11        637.50        782.88        47.68 o                         
 -14   6  11        724.18        740.08        44.61 o                         
 -12   6  11        556.14        630.40        33.74 o                         
 -10   6  11        222.57        213.73        26.80 o                         
  -8   6  11        336.61        351.57        26.44 o                         
  -6   6  11       1039.13        981.60        32.37 o                         
  -4   6  11        532.89        629.48        29.42 o                         
  -2   6  11         27.61         70.79        21.32 o                         
   0   6  11        319.20        415.16        28.27 o                         
   2   6  11       2831.78       2666.32        81.40 o                         
   4   6  11        114.72        202.01        33.59 o                         
   6   6  11        230.32        253.47        30.03 o                         
   8   6  11       1664.48       1607.95        51.05 o                         
  10   6  11        156.74        384.31       108.55 o                         
  12   6  11        684.36        726.46        55.63 o                         
  14   6  11       1058.61        970.73        46.62 o                         
  16   6  11        341.57        312.55        39.69 o                         
  18   6  11         12.77        -21.01        37.89 o                         
  20   6  11          2.67          0.68        38.42 o                         
  22   6  11        362.81        319.86        43.00 o                         
  24   6  11        117.56         82.30        40.21 o                         
  26   6  11        389.29        282.43        86.43 o                         
 -25   7  11        100.56        169.73        46.55 o                         
 -23   7  11        454.75        400.97        52.87 o                         
 -21   7  11          6.23         62.75        36.57 o                         
 -19   7  11        225.16        320.10        39.53 o                         
 -17   7  11        898.29        940.27        53.50 o                         
 -15   7  11        142.58        176.71        29.53 o                         
 -13   7  11          1.16         75.64        37.36 o                         
 -11   7  11       1589.89       1562.71        53.35 o                         
  -9   7  11       1107.89       1148.61        47.77 o                         
  -7   7  11         38.58         63.95        34.81 o                         
  -5   7  11        621.00        585.93        34.34 o                         
  -3   7  11       1271.04       1141.21        43.00 o                         
  -1   7  11        778.69        727.78        42.18 o                         
   1   7  11        144.67        133.25        32.45 o                         
   3   7  11        824.51        835.59        46.54 o                         
   5   7  11        359.21        489.62        60.49 o                         
   7   7  11        240.76        257.31        38.28 o                         
   9   7  11        147.41        156.49        34.33 o                         
  11   7  11       1343.31       1258.02        61.50 o                         
  13   7  11       1842.04       1811.37       118.51 o                         
  15   7  11        637.19        649.58        51.13 o                         
  17   7  11          1.09         16.51        39.26 o                         
  19   7  11        355.95        339.68        51.11 o                         
  21   7  11        122.26        126.21        74.73 o                         
 -16   8  11         20.55         68.29        41.79 o                         
 -14   8  11        421.99        534.77        40.98 o                         
 -12   8  11         99.85        156.90        41.19 o                         
 -10   8  11         17.24         58.30        43.94 o                         
  -8   8  11        213.41        316.57        43.12 o                         
  -6   8  11        198.82        258.11        45.86 o                         
  -4   8  11         21.67         28.10        40.00 o                         
  -2   8  11        253.22        316.17        34.59 o                         
   0   8  11        407.68        386.52        36.08 o                         
   2   8  11         94.70         61.15        38.91 o                         
   4   8  11         59.91         78.01        33.35 o                         
   6   8  11        106.96        134.51        34.30 o                         
   8   8  11          2.50         27.18        34.15 o                         
  10   8  11         30.23        115.85        43.20 o                         
  12   8  11         54.23         76.04        36.61 o                         
  14   8  11        601.58        671.59        90.01 o                         
 -40   0  12       1259.53       1339.77       131.76 o                         
 -38   0  12        820.58        989.20        98.54 o                         
 -36   0  12       1536.50       1290.12       225.58 o                         
 -34   0  12        731.45        577.10        50.11 o                         
 -32   0  12       1853.03       1707.42        73.89 o                         
 -30   0  12        120.06         67.53        35.12 o                         
 -28   0  12       1357.52       1274.32        60.83 o                         
 -26   0  12        361.25        430.23        27.96 o                         
 -24   0  12       2026.98       1914.81        75.58 o                         
 -22   0  12       2873.47       3018.81        67.19 o                         
 -20   0  12       2562.05       2371.97        55.48 o                         
 -18   0  12       7228.66       7036.74       136.64 o                         
 -16   0  12       2363.30       2375.17        53.50 o                         
 -14   0  12         10.63         -0.38        12.27 o                         
 -12   0  12         88.04         72.69        11.83 o                         
 -10   0  12       4326.64       4601.16        80.49 o                         
  -8   0  12      44820.05      46435.35       642.91 o                         
  -6   0  12       1205.49       1169.69        24.36 o                         
  -4   0  12        202.62        176.42        12.18 o                         
  -2   0  12      21833.17      22453.92       369.38 o                         
   0   0  12      26740.81      28484.88       427.07 o                         
   2   0  12       1382.87       1403.99        28.30 o                         
   4   0  12       7372.82       7025.48       108.69 o                         
   6   0  12        178.25        176.03        12.90 o                         
   8   0  12      22976.91      24093.02       396.61 o                         
  10   0  12       2164.92       2570.40        60.99 o                         
  12   0  12       1665.15       1552.27        37.91 o                         
  14   0  12       7896.73       7656.16       130.10 o                         
  16   0  12      19121.64      19559.97       323.81 o                         
  18   0  12       3516.54       3444.73        67.37 o                         
  20   0  12        111.78        114.58        17.25 o                         
  22   0  12       9464.07       9130.73       196.47 o                         
  24   0  12       1281.46       1286.52        50.99 o                         
  26   0  12         35.53         26.13        43.04 o                         
  28   0  12       1688.54       1588.30       130.28 o                         
  30   0  12        456.37        316.58        70.82 o                         
  32   0  12        112.86         69.50        47.73 o                         
  34   0  12        277.69        297.55        53.93 o                         
  36   0  12         11.05         93.51        52.40 o                         
  38   0  12        100.28        115.51        54.68 o                         
 -41   1  12        679.00        881.22        87.09 o                         
 -39   1  12         56.25         63.04        42.33 o                         
 -37   1  12         10.86         15.74        45.28 o                         
 -35   1  12         32.03         52.58        30.50 o                         
 -33   1  12         32.49         58.20        25.75 o                         
 -31   1  12       2632.91       2422.77        73.75 o                         
 -29   1  12        511.36        525.76        27.58 o                         
 -27   1  12        371.32        356.39        20.46 o                         
 -25   1  12         29.87         34.62        16.85 o                         
 -23   1  12       2000.53       1752.00        36.64 o                         
 -21   1  12       1328.11       1340.86        31.72 o                         
 -19   1  12        207.04        220.23        12.17 o                         
 -17   1  12       4478.54       4409.21        55.53 o                         
 -15   1  12        701.46        712.13        15.93 o                         
 -13   1  12        876.00        848.64        16.82 o                         
 -11   1  12         10.98         25.75         8.63 o                         
  -9   1  12        533.98        548.76        15.61 o                         
  -7   1  12        133.22        117.14         8.01 o                         
  -5   1  12       9293.36       9865.15       106.32 o                         
  -3   1  12       7049.84       7044.49        76.83 o                         
  -1   1  12        783.63        675.76        14.80 o                         
   1   1  12        218.63        206.61        10.11 o                         
   3   1  12        414.42        475.31        14.39 o                         
   5   1  12        296.55        334.64        10.61 o                         
   7   1  12       6104.03       6152.56        70.75 o                         
   9   1  12       1286.47       1275.76        23.64 o                         
  11   1  12       2829.09       2845.02        39.66 o                         
  13   1  12        996.55        978.76        21.22 o                         
  15   1  12       2251.77       2374.01        36.07 o                         
  17   1  12        409.45        470.97        17.21 o                         
  19   1  12       1681.64       1696.34        41.42 o                         
  21   1  12        284.00        329.76        17.98 o                         
  23   1  12        222.58        244.65        18.69 o                         
  25   1  12        470.29        498.14        22.93 o                         
  27   1  12        495.16        479.11        22.75 o                         
  29   1  12        718.87        746.25        29.86 o                         
  31   1  12         99.04        132.29        35.46 o                         
  33   1  12        409.22        496.12        73.52 o                         
  35   1  12        106.52         96.77        35.53 o                         
  37   1  12        492.02        467.76        41.45 o                         
 -40   2  12         95.99        139.84        51.94 o                         
 -38   2  12        434.16        446.20        95.66 o                         
 -36   2  12          4.79          4.84        47.94 o                         
 -34   2  12       2459.81       2560.25        86.10 o                         
 -32   2  12         10.78         48.82        31.09 o                         
 -30   2  12         56.02        102.97        20.09 o                         
 -28   2  12       1475.63       1321.30        41.12 o                         
 -26   2  12       3417.17       3182.43        50.47 o                         
 -24   2  12        729.63        676.00        23.88 o                         
 -22   2  12       1086.93       1030.40        25.60 o                         
 -20   2  12       8212.11       7646.82       160.40 o                         
 -18   2  12        398.09        523.15        20.17 o                         
 -16   2  12         61.67         86.04        12.71 o                         
 -14   2  12       9365.08       9264.63       110.83 o                         
 -12   2  12        559.17        575.04        15.94 o                         
 -10   2  12       2224.88       2038.04        29.63 o                         
  -8   2  12       2989.80       2924.88        44.04 o                         
  -6   2  12      13239.84      14200.20       175.75 o                         
  -4   2  12      14035.00      13927.11       163.37 o                         
  -2   2  12      12664.00      13984.68       164.06 o                         
   0   2  12         46.44         67.27         9.04 o                         
   2   2  12       2703.02       2666.31        37.76 o                         
   4   2  12       1570.13       1467.48        23.23 o                         
   6   2  12        421.51        471.15        15.78 o                         
   8   2  12         48.98         40.82        10.20 o                         
  10   2  12      17648.65      17545.21       205.34 o                         
  12   2  12       2709.40       2633.08        40.32 o                         
  14   2  12          8.88          7.78        13.67 o                         
  16   2  12       1689.31       1646.22        37.04 o                         
  18   2  12        377.60        454.98        20.85 o                         
  20   2  12       1687.97       1524.37        35.15 o                         
  22   2  12        911.71        833.04        29.40 o                         
  24   2  12        969.06        938.01        40.18 o                         
  26   2  12       1468.24       1389.26        37.51 o                         
  28   2  12        251.78        262.69        31.23 o                         
  30   2  12         44.28         78.39        34.96 o                         
  32   2  12        728.84        746.78        34.35 o                         
  34   2  12       1443.98       1276.06        48.50 o                         
  36   2  12         39.69         89.23        45.85 o                         
 -39   3  12        125.32        104.34        39.37 o                         
 -37   3  12        352.19        406.07        39.64 o                         
 -35   3  12        368.56        382.94        37.19 o                         
 -33   3  12        285.56        319.83        55.13 o                         
 -31   3  12        571.62        649.61        36.23 o                         
 -29   3  12       1001.30        992.24        43.84 o                         
 -27   3  12       2044.99       2014.18        50.85 o                         
 -25   3  12       1290.04       1258.76        36.00 o                         
 -23   3  12        238.33        296.99        19.34 o                         
 -21   3  12       2934.70       2767.47        48.34 o                         
 -19   3  12       1568.12       1536.68        32.24 o                         
 -17   3  12       1288.19       1267.25        28.43 o                         
 -15   3  12        237.62        301.55        16.60 o                         
 -13   3  12        124.65        159.67        15.50 o                         
 -11   3  12       1684.80       1680.08        28.40 o                         
  -9   3  12       1534.01       1494.47        24.41 o                         
  -7   3  12        663.30        590.69        18.43 o                         
  -5   3  12       2255.35       2457.94        38.24 o                         
  -3   3  12      12705.51      13110.22       162.75 o                         
  -1   3  12       5586.23       5804.10        74.70 o                         
   1   3  12       2659.36       2431.97        37.14 o                         
   3   3  12       6284.31       6261.50        81.03 o                         
   5   3  12      14052.14      13998.19       184.05 o                         
   7   3  12        419.87        481.49        17.75 o                         
   9   3  12       1426.22       1493.35        25.05 o                         
  11   3  12        416.57        359.37        14.70 o                         
  13   3  12         10.38         42.64        17.48 o                         
  15   3  12       1475.34       1295.02        42.23 o                         
  17   3  12         91.02        129.86        23.29 o                         
  19   3  12         13.86         24.75        21.98 o                         
  21   3  12        233.84        221.33        25.02 o                         
  23   3  12        247.65        346.79        32.24 o                         
  25   3  12        794.67        811.44        48.99 o                         
  27   3  12          0.38         29.76        33.55 o                         
  29   3  12        145.61        215.17        55.34 o                         
  31   3  12         33.89         71.31        36.37 o                         
  33   3  12        325.01        291.93        34.55 o                         
  35   3  12         10.85         54.06        33.84 o                         
 -36   4  12        124.17        141.65        34.22 o                         
 -34   4  12         39.18        182.18        48.04 o                         
 -32   4  12       4588.66       4428.20       115.27 o                         
 -30   4  12         13.63         66.71        36.05 o                         
 -28   4  12        781.33        811.08        39.94 o                         
 -26   4  12        177.94        193.00        27.46 o                         
 -24   4  12         87.57        111.50        25.38 o                         
 -22   4  12       1063.58       1053.27        42.74 o                         
 -20   4  12        903.36        865.01        39.65 o                         
 -18   4  12        482.46        540.34        30.22 o                         
 -16   4  12        618.13        636.59        25.25 o                         
 -14   4  12        620.37        672.32        26.71 o                         
 -12   4  12        682.37        610.60        24.56 o                         
 -10   4  12       1940.02       1778.11        33.07 o                         
  -8   4  12       7242.07       7019.21       101.66 o                         
  -6   4  12        193.38        216.55        20.63 o                         
  -4   4  12       1224.81       1173.44        29.22 o                         
  -2   4  12       2757.49       2725.32        43.92 o                         
   0   4  12         89.61        153.34        16.58 o                         
   2   4  12       2992.90       2899.63        51.37 o                         
   4   4  12      21654.30      20454.44       252.64 o                         
   6   4  12        108.01        148.41        13.97 o                         
   8   4  12       3586.57       3489.05        56.40 o                         
  10   4  12        106.48         75.51        17.41 o                         
  12   4  12        249.74        235.67        20.23 o                         
  14   4  12        573.98        651.54        37.93 o                         
  16   4  12       1321.86       1315.06        56.43 o                         
  18   4  12        284.93        304.54        28.20 o                         
  20   4  12        165.81        192.03        37.35 o                         
  22   4  12       2023.15       1956.99        69.09 o                         
  24   4  12        611.62        603.14        77.31 o                         
  26   4  12        164.49        178.06        40.46 o                         
  28   4  12       1798.48       2020.50        76.51 o                         
  30   4  12        352.99        310.72        44.31 o                         
  32   4  12        687.06        766.20        96.52 o                         
 -33   5  12        126.36        148.33        43.60 o                         
 -31   5  12        374.74        390.59        41.47 o                         
 -29   5  12         13.25         53.01        35.42 o                         
 -27   5  12         54.42         55.00        35.32 o                         
 -25   5  12        207.88        266.06        36.35 o                         
 -23   5  12        639.62        772.13        46.15 o                         
 -21   5  12          0.16         -2.56        46.64 o                         
 -19   5  12         29.72         71.95        32.71 o                         
 -17   5  12        780.18        807.76        40.36 o                         
 -15   5  12          9.05         30.54        27.11 o                         
 -13   5  12          1.65         -1.45        18.79 o                         
 -11   5  12       2273.57       2104.94        43.94 o                         
  -9   5  12         47.24        111.47        19.93 o                         
  -7   5  12        607.17        661.82        34.32 o                         
  -5   5  12       1170.47       1254.05        36.39 o                         
  -3   5  12          5.66         53.14        18.03 o                         
  -1   5  12        157.12        198.76        20.53 o                         
   1   5  12        546.07        560.37        24.83 o                         
   3   5  12          4.76        -16.47        16.47 o                         
   5   5  12        290.84        286.06        18.33 o                         
   7   5  12        445.44        556.27        31.11 o                         
   9   5  12         37.79         39.83        23.69 o                         
  11   5  12         12.71         64.89        39.73 o                         
  13   5  12          1.16         -5.76        25.49 o                         
  15   5  12          1.61          1.39        39.40 o                         
  17   5  12          2.04         29.79        37.61 o                         
  19   5  12         33.83         39.83        35.25 o                         
  21   5  12          5.96        -29.42        41.02 o                         
  23   5  12          0.49         58.48        38.26 o                         
  25   5  12       1351.98       1340.44        91.38 o                         
  27   5  12          0.51         58.18        41.56 o                         
  29   5  12        235.39        265.18        52.03 o                         
 -30   6  12        208.31        341.07        47.42 o                         
 -28   6  12         91.94         83.43        37.41 o                         
 -26   6  12        404.46        493.97        43.89 o                         
 -24   6  12         18.01         65.11        35.59 o                         
 -22   6  12         20.15         32.11        50.72 o                         
 -20   6  12         59.86         89.72        42.57 o                         
 -18   6  12        525.27        626.05        41.59 o                         
 -16   6  12       1590.47       1586.58        61.32 o                         
 -14   6  12       2843.22       2737.66        78.30 o                         
 -12   6  12        153.68        131.82        26.97 o                         
 -10   6  12       1362.74       1311.85        53.16 o                         
  -8   6  12       1993.38       1939.37        49.10 o                         
  -6   6  12        513.52        568.91        29.14 o                         
  -4   6  12        483.17        577.90        28.52 o                         
  -2   6  12       2859.11       2781.60        62.83 o                         
   0   6  12         97.31        111.53        21.79 o                         
   2   6  12       3301.37       3106.30        77.73 o                         
   4   6  12        925.07        949.22        42.02 o                         
   6   6  12        130.40        104.51        30.46 o                         
   8   6  12        715.37        905.05        45.48 o                         
  10   6  12       2636.35       2487.00        90.14 o                         
  12   6  12          8.65         23.06        30.25 o                         
  14   6  12         11.05          8.45        28.72 o                         
  16   6  12        155.83        261.51        74.74 o                         
  18   6  12        128.82        140.53        39.63 o                         
  20   6  12        982.58       1037.52        70.10 o                         
  22   6  12       1405.03       1455.41        67.17 o                         
  24   6  12        446.61        371.65        53.15 o                         
  26   6  12        712.04        691.69       100.98 o                         
 -25   7  12          4.62         21.82        50.43 o                         
 -23   7  12          2.46         -7.52        44.26 o                         
 -21   7  12        201.81        262.16        39.18 o                         
 -19   7  12         31.67         35.56        35.34 o                         
 -17   7  12        192.59        297.49        38.47 o                         
 -15   7  12         21.80         22.19        33.91 o                         
 -13   7  12        331.61        400.69        33.37 o                         
 -11   7  12        478.98        619.66        35.90 o                         
  -9   7  12          2.07         42.04        41.56 o                         
  -7   7  12         25.26         35.99        28.55 o                         
  -5   7  12          9.95          2.22        28.54 o                         
  -3   7  12         12.04         26.62        23.90 o                         
  -1   7  12        444.65        432.63        35.67 o                         
   1   7  12        134.20        128.40        33.12 o                         
   3   7  12        869.81        829.22        44.75 o                         
   5   7  12          0.01          6.31        30.88 o                         
   7   7  12          0.17         50.30        36.82 o                         
   9   7  12        417.38        374.34        37.20 o                         
  11   7  12          3.97        -37.93        37.93 o                         
  13   7  12        271.72        310.01        35.28 o                         
  15   7  12        388.95        311.06        35.32 o                         
  17   7  12         64.58        114.20        41.58 o                         
  19   7  12         16.02        141.62        63.42 o                         
  21   7  12          2.83         -2.00        41.56 o                         
 -16   8  12        312.81        353.86        41.97 o                         
 -14   8  12       3065.66       2922.69        81.44 o                         
 -12   8  12        149.51        290.99       140.81 o                         
 -10   8  12        982.57       1085.52        60.70 o                         
  -8   8  12        526.78        636.46        49.30 o                         
  -6   8  12        287.21        374.34        50.83 o                         
  -4   8  12        237.44        231.75        32.44 o                         
  -2   8  12         39.21         79.39        31.71 o                         
   0   8  12        170.61        166.94        34.06 o                         
   2   8  12        738.48        798.25        79.64 o                         
   4   8  12        920.60        898.40        52.36 o                         
   6   8  12          1.92          7.39        34.40 o                         
   8   8  12        242.30        251.67        37.18 o                         
  10   8  12        807.36        863.23        86.03 o                         
  12   8  12        115.54        159.45        33.28 o                         
 -41   1  13          0.63         80.18        55.70 o                         
 -39   1  13         11.72         51.23        62.32 o                         
 -37   1  13        543.92        535.81        35.10 o                         
 -35   1  13         92.52         94.82        32.33 o                         
 -33   1  13        931.63        914.09        43.33 o                         
 -31   1  13       1319.48       1252.56        50.14 o                         
 -29   1  13         70.18         98.56        24.12 o                         
 -27   1  13        201.52        263.15        26.34 o                         
 -25   1  13        816.93        821.81        30.18 o                         
 -23   1  13        197.44        177.23        18.77 o                         
 -21   1  13       2073.80       1967.19        33.87 o                         
 -19   1  13        458.35        480.27        15.07 o                         
 -17   1  13        472.18        490.48        16.60 o                         
 -15   1  13          0.25          2.20         9.65 o                         
 -13   1  13       3560.25       3596.56        46.49 o                         
 -11   1  13       2930.05       2978.45        39.42 o                         
  -9   1  13       2340.03       2477.82        37.25 o                         
  -7   1  13       4471.46       4674.28        54.90 o                         
  -5   1  13       1329.08       1259.22        17.83 o                         
  -3   1  13       3732.77       3868.48        44.02 o                         
  -1   1  13      13180.20      13768.88       154.05 o                         
   1   1  13        145.85        131.22        10.23 o                         
   3   1  13         30.86         39.23         8.99 o                         
   5   1  13       2215.03       2170.68        28.68 o                         
   7   1  13         28.26         34.01        10.31 o                         
   9   1  13       1588.82       1692.62        24.41 o                         
  11   1  13       4652.90       4611.07        57.70 o                         
  13   1  13       3186.78       3140.00        46.53 o                         
  15   1  13        676.00        686.78        28.01 o                         
  17   1  13          8.07         -0.58        13.66 o                         
  19   1  13          1.52          2.56        13.76 o                         
  21   1  13          0.12          9.50        18.29 o                         
  23   1  13        563.59        659.92        40.39 o                         
  25   1  13       1039.73        993.50        32.08 o                         
  27   1  13        130.35        137.65        21.43 o                         
  29   1  13        991.59        976.92        45.04 o                         
  31   1  13        230.70        181.21        34.71 o                         
  33   1  13         20.88         35.08        34.87 o                         
  35   1  13        854.26        754.15        62.42 o                         
  37   1  13          2.76         -9.80        36.05 o                         
 -40   2  13        178.49        225.68        83.90 o                         
 -38   2  13        171.34        188.63        51.39 o                         
 -36   2  13        157.74        220.79        39.17 o                         
 -34   2  13          1.01         96.41        35.60 o                         
 -32   2  13        176.04        242.24        28.27 o                         
 -30   2  13        612.60        635.59        30.12 o                         
 -28   2  13        101.21        127.75        24.83 o                         
 -26   2  13        917.85        835.41        25.94 o                         
 -24   2  13        486.53        511.91        19.78 o                         
 -22   2  13       2337.71       2281.62        39.74 o                         
 -20   2  13         73.62        169.49        14.66 o                         
 -18   2  13         77.10         80.25        13.84 o                         
 -16   2  13       1310.01       1371.63        25.10 o                         
 -14   2  13       1569.93       1494.29        25.60 o                         
 -12   2  13        188.42        269.91        12.56 o                         
 -10   2  13          0.65         33.82        10.75 o                         
  -8   2  13       4402.19       4471.95        58.78 o                         
  -6   2  13       6587.41       6910.71        88.04 o                         
  -4   2  13        447.18        440.97        14.25 o                         
  -2   2  13       1717.49       1582.91        24.35 o                         
   0   2  13         36.17         34.92         9.35 o                         
   2   2  13          6.49         14.70        10.03 o                         
   4   2  13        520.98        532.89        16.75 o                         
   6   2  13        629.71        686.26        16.97 o                         
   8   2  13       2133.93       1976.82        29.00 o                         
  10   2  13       2896.74       2996.08        39.93 o                         
  12   2  13        374.44        376.86        14.90 o                         
  14   2  13       1522.73       1454.96        32.93 o                         
  16   2  13       1319.47       1262.89        26.74 o                         
  18   2  13        344.00        444.89        22.49 o                         
  20   2  13        360.44        412.21        22.97 o                         
  22   2  13         15.94         22.22        23.36 o                         
  24   2  13         79.05         80.20        22.46 o                         
  26   2  13        382.16        396.33        28.12 o                         
  28   2  13        227.59        254.47        31.98 o                         
  30   2  13         17.69         88.93        51.70 o                         
  32   2  13          3.25         -4.03        26.74 o                         
  34   2  13          0.10         44.63        38.09 o                         
  36   2  13         22.54          0.34        54.34 o                         
 -39   3  13         42.31        105.53        53.29 o                         
 -37   3  13        387.06        528.88        60.89 o                         
 -35   3  13        220.92        385.45        59.92 o                         
 -33   3  13          0.53          9.20        35.25 o                         
 -31   3  13        683.51        685.45        33.70 o                         
 -29   3  13        110.38        151.40        25.68 o                         
 -27   3  13         35.75         42.78        19.10 o                         
 -25   3  13        526.38        526.06        24.31 o                         
 -23   3  13       3959.17       3572.99        85.83 o                         
 -21   3  13       3829.81       3722.05        61.10 o                         
 -19   3  13        201.55        253.37        17.88 o                         
 -17   3  13       1046.61       1075.65        26.87 o                         
 -15   3  13        201.17        280.49        16.41 o                         
 -13   3  13       7050.37       6714.24        86.94 o                         
 -11   3  13        919.64        854.51        21.10 o                         
  -9   3  13        273.19        376.82        18.53 o                         
  -7   3  13       7427.79       7009.40        94.77 o                         
  -5   3  13       1063.62       1079.91        23.38 o                         
  -3   3  13        909.58        787.59        18.82 o                         
  -1   3  13        338.00        320.74        13.09 o                         
   1   3  13        587.85        539.33        18.59 o                         
   3   3  13        161.12        165.77        12.29 o                         
   5   3  13         70.44         87.76        11.96 o                         
   7   3  13        232.91        257.35        14.39 o                         
   9   3  13        252.88        394.48        16.40 o                         
  11   3  13       1812.15       1813.89        31.47 o                         
  13   3  13       3314.05       3478.43        52.63 o                         
  15   3  13       1421.50       1104.24        40.29 o                         
  17   3  13       1225.27       1115.83        38.12 o                         
  19   3  13        137.79        131.07        23.95 o                         
  21   3  13        490.86        434.71        33.56 o                         
  23   3  13       2532.16       2387.24       151.59 o                         
  25   3  13          1.69        -41.65        47.68 o                         
  27   3  13        382.51        447.68        39.25 o                         
  29   3  13        421.67        417.08        52.03 o                         
  31   3  13        556.00        545.38        62.77 o                         
  33   3  13         38.40         83.84        42.01 o                         
  35   3  13         56.16        130.58        39.14 o                         
 -36   4  13        433.57        477.69        78.65 o                         
 -34   4  13        104.19        114.71        36.06 o                         
 -32   4  13          3.54        115.25        75.73 o                         
 -30   4  13        584.49        669.22        34.87 o                         
 -28   4  13         12.53         23.47        28.27 o                         
 -26   4  13        275.21        288.07        28.61 o                         
 -24   4  13         97.36         96.97        27.57 o                         
 -22   4  13       1124.19       1094.89        39.26 o                         
 -20   4  13       1214.70       1161.40        39.98 o                         
 -18   4  13        192.81        253.83        23.85 o                         
 -16   4  13        205.67        280.23        20.52 o                         
 -14   4  13        572.08        602.36        22.75 o                         
 -12   4  13          5.37          7.45        13.39 o                         
 -10   4  13       1546.43       1331.91        27.00 o                         
  -8   4  13       1356.82       1422.96        30.18 o                         
  -6   4  13        243.83        243.58        17.14 o                         
  -4   4  13        178.68        232.88        16.74 o                         
  -2   4  13        964.13       1010.30        24.92 o                         
   0   4  13       2595.34       2396.03        39.13 o                         
   2   4  13       1382.70       1394.40        29.09 o                         
   4   4  13        870.05        950.91        25.69 o                         
   6   4  13       4147.66       4011.09        55.48 o                         
   8   4  13       1389.45       1298.92        27.66 o                         
  10   4  13        593.48        575.49        23.78 o                         
  12   4  13        913.00        886.79        36.73 o                         
  14   4  13        154.58        141.34        25.24 o                         
  16   4  13        215.57        199.89        29.15 o                         
  18   4  13        166.20        200.62        34.32 o                         
  20   4  13        142.32        168.42        79.71 o                         
  22   4  13        636.50        631.22        43.10 o                         
  24   4  13         34.76         51.80        37.17 o                         
  26   4  13        259.60        326.13        42.19 o                         
  28   4  13          1.20        -24.07        41.06 o                         
  30   4  13          9.50        178.75        86.07 o                         
  32   4  13         10.86         60.35        71.82 o                         
 -33   5  13        206.61        242.69        40.25 o                         
 -31   5  13        106.49        107.20        37.24 o                         
 -29   5  13        110.20        102.76        36.31 o                         
 -27   5  13          3.76          4.77        34.40 o                         
 -25   5  13       1068.85       1046.56        55.33 o                         
 -23   5  13        574.44        747.51        37.59 o                         
 -21   5  13          5.99         17.34        29.00 o                         
 -19   5  13       4110.12       4110.20       123.73 o                         
 -17   5  13         22.10         60.23        25.40 o                         
 -15   5  13        625.87        647.60        33.76 o                         
 -13   5  13        198.05        321.31        27.30 o                         
 -11   5  13       4980.71       4966.23       103.29 o                         
  -9   5  13        139.24        199.96        24.53 o                         
  -7   5  13       1065.49       1003.28        34.20 o                         
  -5   5  13        689.16        685.54        31.05 o                         
  -3   5  13       2321.02       2299.29        50.49 o                         
  -1   5  13       1006.32        967.54        33.66 o                         
   1   5  13        328.95        383.37        20.29 o                         
   3   5  13         31.91         60.60        17.49 o                         
   5   5  13       1519.36       1541.37        37.60 o                         
   7   5  13        485.88        546.80        29.19 o                         
   9   5  13        351.20        398.74        30.46 o                         
  11   5  13       2821.42       2657.64        65.15 o                         
  13   5  13        759.55        783.30        38.30 o                         
  15   5  13         90.14         87.68        41.62 o                         
  17   5  13       2379.85       2345.28        75.49 o                         
  19   5  13        659.13        559.97        72.49 o                         
  21   5  13        279.93        207.37        49.40 o                         
  23   5  13        705.23        766.26        49.79 o                         
  25   5  13       3327.07       3328.34       137.14 o                         
  27   5  13        271.94        275.44        45.22 o                         
  29   5  13        265.19        331.52        81.51 o                         
 -30   6  13        706.20        742.56        78.93 o                         
 -28   6  13         16.92         87.17        40.08 o                         
 -26   6  13        171.33        249.49        39.76 o                         
 -24   6  13        548.05        615.39        44.54 o                         
 -22   6  13         18.90         54.63        34.01 o                         
 -20   6  13        105.21        155.09        34.88 o                         
 -18   6  13         50.04        123.54        34.21 o                         
 -16   6  13        290.45        383.97        39.63 o                         
 -14   6  13          0.58         31.26        26.06 o                         
 -12   6  13         99.27        105.45        24.96 o                         
 -10   6  13        270.28        344.67        27.81 o                         
  -8   6  13        525.93        657.14        40.34 o                         
  -6   6  13       3981.38       3767.57        67.63 o                         
  -4   6  13       1860.15       1740.06        46.01 o                         
  -2   6  13         19.74         59.76        22.28 o                         
   0   6  13        234.35        292.22        34.08 o                         
   2   6  13        120.41        133.63        27.44 o                         
   4   6  13          6.45         30.71        26.87 o                         
   6   6  13         33.57         63.07        27.75 o                         
   8   6  13        970.19       1092.67        61.80 o                         
  10   6  13        143.42        102.52        34.59 o                         
  12   6  13        637.16        734.42        40.92 o                         
  14   6  13        257.68        348.73        33.42 o                         
  16   6  13        826.36        929.73        63.09 o                         
  18   6  13        395.68        539.77       103.27 o                         
  20   6  13       1660.23       1577.68        68.92 o                         
  22   6  13          2.04         48.54        58.99 o                         
  24   6  13        134.72        102.37        90.33 o                         
  26   6  13         64.17        118.10        44.38 o                         
 -23   7  13        260.79        397.75        94.54 o                         
 -21   7  13        754.49        904.92       130.65 o                         
 -19   7  13        114.05        159.70        36.72 o                         
 -17   7  13        517.73        628.68        44.24 o                         
 -15   7  13        240.45        299.87        32.73 o                         
 -13   7  13         60.37         62.80        29.06 o                         
 -11   7  13        398.12        492.93        41.47 o                         
  -9   7  13        129.04        154.14        36.69 o                         
  -7   7  13       1965.90       1870.31        59.54 o                         
  -5   7  13          0.09         20.72        29.11 o                         
  -3   7  13          1.71         -1.44        31.65 o                         
  -1   7  13       1639.61       1426.45       141.97 o                         
   1   7  13         11.92         19.67        23.08 o                         
   3   7  13        500.54        575.04        37.26 o                         
   5   7  13         19.32         78.52        47.67 o                         
   7   7  13       1172.01       1179.67        77.39 o                         
   9   7  13        240.43        273.77        35.43 o                         
  11   7  13        112.96         79.58        44.77 o                         
  13   7  13          1.25        -10.36        32.87 o                         
  15   7  13          1.32         13.82        33.03 o                         
  17   7  13        758.37        839.97       123.45 o                         
  19   7  13        169.40        151.85        46.12 o                         
 -14   8  13       1195.84       1424.07       104.76 o                         
 -12   8  13        394.21        656.55        74.04 o                         
 -10   8  13        489.96        599.21        76.33 o                         
  -8   8  13        649.68        789.28        51.30 o                         
  -6   8  13          0.87        -13.43        40.27 o                         
  -4   8  13         84.91        107.87        32.32 o                         
  -2   8  13          4.85          7.17        39.07 o                         
   0   8  13          0.13         19.18        40.48 o                         
   2   8  13        127.36        142.74        34.80 o                         
   4   8  13         39.58         41.53        34.04 o                         
   6   8  13        384.14        356.81        38.13 o                         
   8   8  13        465.91        458.45        54.45 o                         
  10   8  13          0.22         47.83        39.65 o                         
 -38   0  14        108.37        126.30        48.37 o                         
 -36   0  14        696.19        737.79        72.53 o                         
 -34   0  14          6.94         34.14        66.70 o                         
 -32   0  14       1274.53       1214.35        66.57 o                         
 -30   0  14       1115.59       1018.95        61.79 o                         
 -28   0  14       2158.75       1957.34        63.84 o                         
 -26   0  14        180.75        204.72        30.70 o                         
 -24   0  14       1124.26       1011.64        40.26 o                         
 -22   0  14       6769.46       6642.27       132.30 o                         
 -20   0  14         60.46        110.64        22.70 o                         
 -18   0  14       3507.49       3226.05        70.23 o                         
 -16   0  14       2036.05       2018.30       104.94 o                         
 -14   0  14       3527.57       3404.34        62.19 o                         
 -12   0  14      11812.01      11465.70       175.18 o                         
 -10   0  14        101.68        131.89        12.23 o                         
  -8   0  14      18598.97      20171.52       281.11 o                         
  -6   0  14       7404.25       7691.16       118.47 o                         
  -4   0  14       6650.74       7046.58       108.95 o                         
  -2   0  14        316.77        313.69        14.00 o                         
   0   0  14        945.44       1086.02        27.41 o                         
   2   0  14      10423.97      10462.71       159.75 o                         
   4   0  14       5397.35       6230.16        97.32 o                         
   6   0  14       5406.56       6351.12       121.65 o                         
   8   0  14      31039.72      32406.43       532.81 o                         
  10   0  14         74.89        105.16        17.11 o                         
  12   0  14       1515.28       1553.68        40.54 o                         
  14   0  14       2414.13       2347.98        83.07 o                         
  16   0  14       9969.21       9637.66       206.18 o                         
  18   0  14        865.86        914.73        29.59 o                         
  20   0  14       1572.61       1587.90        45.94 o                         
  22   0  14       4440.83       4571.31       151.11 o                         
  24   0  14       1686.08       1744.11        67.52 o                         
  26   0  14        103.47        157.97        44.15 o                         
  28   0  14         79.00        149.49        51.18 o                         
  30   0  14        159.01        112.43        49.50 o                         
  32   0  14       1570.67       1253.21       113.04 o                         
  34   0  14        272.33        255.00        53.37 o                         
  36   0  14        287.95        278.56        65.68 o                         
 -41   1  14        156.03        432.36       105.11 o                         
 -39   1  14         10.04         23.11        41.38 o                         
 -37   1  14        476.72        471.64        57.56 o                         
 -35   1  14          7.42         63.47        31.39 o                         
 -33   1  14         63.27        107.67        36.08 o                         
 -31   1  14         39.39         95.64        51.51 o                         
 -29   1  14        436.57        435.23        24.94 o                         
 -27   1  14         61.88         82.93        21.19 o                         
 -25   1  14       1431.38       1397.60        37.23 o                         
 -23   1  14       1496.46       1600.09        33.71 o                         
 -21   1  14         82.84        122.35        13.22 o                         
 -19   1  14        618.91        560.25        18.64 o                         
 -17   1  14       1306.62       1312.59        26.00 o                         
 -15   1  14         30.30         67.33        12.94 o                         
 -13   1  14        394.37        470.46        15.99 o                         
 -11   1  14       8874.10       9218.66       105.16 o                         
  -9   1  14       2324.61       2069.08        29.40 o                         
  -7   1  14       3126.21       2711.49        34.25 o                         
  -5   1  14       2420.13       2461.99        29.07 o                         
  -3   1  14        308.83        370.61        10.75 o                         
  -1   1  14        343.83        413.68        13.30 o                         
   1   1  14       4823.30       4745.22        55.76 o                         
   3   1  14       7608.92       7514.78        85.85 o                         
   5   1  14       9792.04      10071.45       126.11 o                         
   7   1  14       3104.97       3005.75        38.43 o                         
   9   1  14        127.84        180.94        11.00 o                         
  11   1  14          9.98         38.39        11.60 o                         
  13   1  14        778.17        832.99        20.77 o                         
  15   1  14        102.58        137.24        14.36 o                         
  17   1  14       3075.25       3099.84        45.58 o                         
  19   1  14       1758.94       1771.34        34.51 o                         
  21   1  14         24.92         36.05        18.68 o                         
  23   1  14         19.25          0.13        21.69 o                         
  25   1  14         93.35        116.42        22.15 o                         
  27   1  14        150.76        152.06        42.09 o                         
  29   1  14         58.93        136.79        27.31 o                         
  31   1  14        587.49        564.22        39.99 o                         
  33   1  14          1.72        -34.40        34.40 o                         
  35   1  14          5.81         56.88        44.94 o                         
 -40   2  14        455.60        589.23       100.17 o                         
 -38   2  14        297.54        291.25        54.61 o                         
 -36   2  14        141.35        226.51        63.99 o                         
 -34   2  14       1253.97       1272.01        63.73 o                         
 -32   2  14       1171.82       1084.50        52.06 o                         
 -30   2  14        140.81        153.26        27.27 o                         
 -28   2  14        567.13        595.61        28.00 o                         
 -26   2  14       1068.53       1006.91        33.74 o                         
 -24   2  14       1534.67       1435.32        33.08 o                         
 -22   2  14         97.69         98.83        15.43 o                         
 -20   2  14      13554.89      13049.58       155.28 o                         
 -18   2  14        446.75        549.44        17.71 o                         
 -16   2  14      11534.71      11205.57       127.92 o                         
 -14   2  14        848.46        825.79        18.99 o                         
 -12   2  14       1370.71       1266.39        23.02 o                         
 -10   2  14       4004.61       3526.89        51.33 o                         
  -8   2  14        560.49        609.03        18.76 o                         
  -6   2  14       1543.95       1764.83        28.13 o                         
  -4   2  14       1724.22       1821.58        26.91 o                         
  -2   2  14        878.84        925.81        18.60 o                         
   0   2  14       3823.99       3772.74        45.99 o                         
   2   2  14        706.07        585.66        16.43 o                         
   4   2  14       7477.13       7516.16        95.39 o                         
   6   2  14       6068.96       6120.22        78.80 o                         
   8   2  14        622.19        673.80        17.66 o                         
  10   2  14       2528.33       2422.33        34.48 o                         
  12   2  14        998.99        988.12        21.30 o                         
  14   2  14       1178.38       1138.69        27.39 o                         
  16   2  14       1527.57       1315.20        30.07 o                         
  18   2  14         17.74         22.59        19.88 o                         
  20   2  14      10643.22       9986.26       187.99 o                         
  22   2  14         49.69         66.88        22.16 o                         
  24   2  14        401.31        445.54        26.68 o                         
  26   2  14       1323.54       1367.01        48.91 o                         
  28   2  14       1177.00       1125.32        45.09 o                         
  30   2  14        609.03        613.84        37.71 o                         
  32   2  14         43.66         54.29        29.57 o                         
  34   2  14        926.02        860.60        39.53 o                         
  36   2  14         74.48        123.14       118.80 o                         
 -37   3  14          0.08         35.01        48.38 o                         
 -35   3  14        641.61        681.75        43.76 o                         
 -33   3  14          2.20         -4.26        35.04 o                         
 -31   3  14         11.09         24.44        23.45 o                         
 -29   3  14       1021.00       1034.01        33.59 o                         
 -27   3  14        830.38        862.14        35.04 o                         
 -25   3  14        107.27        113.91        18.32 o                         
 -23   3  14         93.02        132.56        18.09 o                         
 -21   3  14         72.28         93.45        24.44 o                         
 -19   3  14        580.92        629.61        26.09 o                         
 -17   3  14        446.63        529.12        18.13 o                         
 -15   3  14         11.20         17.15        13.06 o                         
 -13   3  14         12.39         37.37        12.92 o                         
 -11   3  14        773.87        708.07        21.48 o                         
  -9   3  14       3543.67       3439.91        51.13 o                         
  -7   3  14         14.99         21.55        12.16 o                         
  -5   3  14         18.72         37.63        12.18 o                         
  -3   3  14       2622.10       2593.22        42.53 o                         
  -1   3  14        645.76        631.49        33.30 o                         
   1   3  14       5495.40       5493.50        71.61 o                         
   3   3  14       3217.66       2967.62        42.25 o                         
   5   3  14        767.11        755.15        20.13 o                         
   7   3  14       2500.84       2463.40        35.48 o                         
   9   3  14       1853.47       1940.62        30.50 o                         
  11   3  14          0.48         28.48        14.62 o                         
  13   3  14        974.49       1102.78        28.07 o                         
  15   3  14        789.19        850.84        33.51 o                         
  17   3  14       1383.48       1267.76        40.59 o                         
  19   3  14        131.29        159.65        29.20 o                         
  21   3  14        925.38        946.87        45.77 o                         
  23   3  14        116.19        124.80        34.32 o                         
  25   3  14         25.65         34.85        37.18 o                         
  27   3  14         66.19         55.08        34.54 o                         
  29   3  14         52.29         -6.59        35.71 o                         
  31   3  14        318.84        325.13        39.84 o                         
  33   3  14         58.76         40.30        38.16 o                         
 -36   4  14        515.29        558.98        44.77 o                         
 -34   4  14         64.65         70.49        34.20 o                         
 -32   4  14          4.36         54.08        34.18 o                         
 -30   4  14          0.23        -15.78        27.97 o                         
 -28   4  14        101.52        112.31        33.04 o                         
 -26   4  14        971.71        935.63        44.30 o                         
 -24   4  14          9.38          8.79        29.62 o                         
 -22   4  14       3392.20       3328.81        95.21 o                         
 -20   4  14         85.95        110.61        22.84 o                         
 -18   4  14        464.57        527.16        35.83 o                         
 -16   4  14       3615.81       3415.48        69.17 o                         
 -14   4  14       2717.09       2595.33        66.36 o                         
 -12   4  14       5158.38       4661.02        63.87 o                         
 -10   4  14        689.52        587.81        21.19 o                         
  -8   4  14        402.05        513.85        17.14 o                         
  -6   4  14       1965.14       2000.68        38.54 o                         
  -4   4  14       2285.93       2225.76        39.78 o                         
  -2   4  14       2278.71       2214.87        35.11 o                         
   0   4  14        134.46        130.32        13.67 o                         
   2   4  14       2630.62       2784.41        41.37 o                         
   4   4  14        435.45        416.55        17.20 o                         
   6   4  14        175.17        215.98        14.72 o                         
   8   4  14       2728.97       2757.40        57.31 o                         
  10   4  14       1783.00       1920.83        41.43 o                         
  12   4  14         65.54         83.09        21.82 o                         
  14   4  14        895.02        972.11        50.39 o                         
  16   4  14       1380.84       1235.63        55.56 o                         
  18   4  14        787.08        815.61        62.99 o                         
  20   4  14       2438.26       2326.80       103.70 o                         
  22   4  14       1848.61       1899.32        69.51 o                         
  24   4  14        926.64        951.12        58.68 o                         
  26   4  14        267.09        359.43        44.32 o                         
  28   4  14          0.25          5.69        42.25 o                         
  30   4  14         12.02         21.05        43.21 o                         
  32   4  14        184.27        114.39        47.00 o                         
 -33   5  14          0.21         36.83        54.60 o                         
 -31   5  14         87.44         98.80        37.02 o                         
 -29   5  14        140.09        172.19        54.88 o                         
 -27   5  14       1616.40       1561.78        64.34 o                         
 -25   5  14        282.55        365.87        33.29 o                         
 -23   5  14          3.20         28.60        28.93 o                         
 -21   5  14        135.13        145.10        30.22 o                         
 -19   5  14        193.96        223.52        30.66 o                         
 -17   5  14         49.45         50.95        32.36 o                         
 -15   5  14         39.09         60.40        21.46 o                         
 -13   5  14        144.20        150.08        23.96 o                         
 -11   5  14        709.20        712.43        32.53 o                         
  -9   5  14         40.84         63.16        26.15 o                         
  -7   5  14          2.66         -4.57        20.23 o                         
  -5   5  14          2.44        -15.46        23.16 o                         
  -3   5  14          1.56         -2.55        21.90 o                         
  -1   5  14        108.51        179.66        21.36 o                         
   1   5  14        483.18        543.47        22.85 o                         
   3   5  14        490.33        529.74        24.93 o                         
   5   5  14        203.78        234.13        20.77 o                         
   7   5  14        120.05        135.59        20.38 o                         
   9   5  14        424.32        455.94        28.82 o                         
  11   5  14        120.90        177.07        29.42 o                         
  13   5  14         60.33         45.82        30.78 o                         
  15   5  14          4.35         56.50        38.23 o                         
  17   5  14        644.08        726.67        70.92 o                         
  19   5  14         14.42         -9.69        44.69 o                         
  21   5  14        184.43        182.45        39.71 o                         
  23   5  14        268.00        342.21        67.57 o                         
  25   5  14        467.06        534.88        47.12 o                         
  27   5  14         25.26        -43.86        43.86 o                         
  29   5  14          0.09         29.93        65.87 o                         
 -28   6  14        688.14        791.97        79.64 o                         
 -26   6  14          0.64         17.15        36.55 o                         
 -24   6  14        637.24        733.60        46.65 o                         
 -22   6  14        594.50        727.96        45.92 o                         
 -20   6  14       1342.55       1218.52        58.34 o                         
 -18   6  14        199.06        226.22        35.44 o                         
 -16   6  14        974.84       1040.78        48.57 o                         
 -14   6  14        168.90        233.31        25.66 o                         
 -12   6  14        496.66        630.95        27.12 o                         
 -10   6  14       1604.42       1501.15        47.43 o                         
  -8   6  14          1.46         -8.62        23.14 o                         
  -6   6  14         16.46         16.94        25.88 o                         
  -4   6  14       1132.27       1137.21        35.25 o                         
  -2   6  14       3990.42       3908.95        77.34 o                         
   0   6  14       2541.44       2428.58        60.12 o                         
   2   6  14       1898.73       1776.54        51.60 o                         
   4   6  14         81.73         98.15        25.10 o                         
   6   6  14         78.72         83.32        26.97 o                         
   8   6  14        820.76        840.34        47.48 o                         
  10   6  14        109.18        120.23        32.65 o                         
  12   6  14         59.12         89.35        31.57 o                         
  14   6  14       1898.38       1826.60        58.37 o                         
  16   6  14        905.64        893.23        65.03 o                         
  18   6  14        272.61        417.03        43.28 o                         
  20   6  14        132.69        216.88        42.57 o                         
  22   6  14       1083.46       1072.54        74.75 o                         
  24   6  14        107.12         52.52        47.48 o                         
 -23   7  14        396.52        499.24        62.17 o                         
 -21   7  14         13.02         64.14        49.27 o                         
 -19   7  14          6.28         24.80        34.83 o                         
 -17   7  14        131.41        138.25        36.18 o                         
 -15   7  14         53.87         46.91        30.40 o                         
 -13   7  14        215.95        293.27        39.42 o                         
 -11   7  14        674.00        731.55        57.14 o                         
  -9   7  14        161.04        210.47        38.55 o                         
  -7   7  14          3.36         34.43        29.21 o                         
  -5   7  14        864.32        867.54        45.65 o                         
  -3   7  14         36.92         46.96        35.28 o                         
  -1   7  14        521.23        513.10        47.62 o                         
   1   7  14        324.88        258.76        26.79 o                         
   3   7  14         25.33         13.04        31.91 o                         
   5   7  14          2.38         62.98        56.58 o                         
   7   7  14         15.29         33.95        31.81 o                         
   9   7  14       1062.86       1043.42        76.09 o                         
  11   7  14         62.41         87.17        54.53 o                         
  13   7  14        306.55        316.73        51.27 o                         
  15   7  14          0.11         54.69        58.92 o                         
  17   7  14         67.85         70.22        75.52 o                         
  19   7  14          0.18        -13.34        49.74 o                         
 -14   8  14        477.18        768.87        64.20 o                         
 -12   8  14         29.32        153.48        48.40 o                         
 -10   8  14       1027.01       1079.01        66.49 o                         
  -8   8  14         45.83         85.01        44.72 o                         
  -6   8  14        226.41        289.26        45.34 o                         
  -4   8  14        751.03        739.26        57.63 o                         
  -2   8  14        110.82        189.05        34.57 o                         
   0   8  14        112.27        162.95        35.06 o                         
   2   8  14        302.10        325.42        37.90 o                         
   4   8  14        423.12        443.41        35.44 o                         
   6   8  14        381.14        390.90        38.63 o                         
   8   8  14        166.20        157.86        40.42 o                         
  10   8  14        425.56        399.27        88.52 o                         
 -39   1  15        138.21        111.34        37.31 o                         
 -37   1  15        488.48        503.31        37.51 o                         
 -35   1  15        229.45        231.20        36.21 o                         
 -33   1  15        211.46        194.23        30.93 o                         
 -31   1  15        469.15        530.34        33.92 o                         
 -29   1  15         27.31         86.26        55.55 o                         
 -27   1  15         16.28         21.92        22.61 o                         
 -25   1  15       4366.41       4013.01        83.70 o                         
 -23   1  15       1430.55       1465.96        42.35 o                         
 -21   1  15       5636.95       5203.28        66.46 o                         
 -19   1  15         69.42         41.95        16.13 o                         
 -17   1  15       5728.70       5576.45        69.82 o                         
 -15   1  15       1518.37       1559.35        25.81 o                         
 -13   1  15       4376.96       4175.61        55.98 o                         
 -11   1  15       2659.58       2610.09        37.91 o                         
  -9   1  15       7455.12       7885.11       100.24 o                         
  -7   1  15       2788.05       2661.35        37.77 o                         
  -5   1  15       1819.66       2004.13        26.03 o                         
  -3   1  15         38.73          7.10         9.46 o                         
  -1   1  15       8809.24       9246.57       105.01 o                         
   1   1  15        197.13        243.37        11.24 o                         
   3   1  15        223.29        306.12        11.99 o                         
   5   1  15        466.41        451.44        13.79 o                         
   7   1  15        120.09        154.99        11.18 o                         
   9   1  15        102.01        152.65        11.63 o                         
  11   1  15       4892.71       5103.31        63.85 o                         
  13   1  15         47.05         76.53        15.74 o                         
  15   1  15       8961.37       8925.12       113.39 o                         
  17   1  15         27.82         55.19        15.41 o                         
  19   1  15       3193.86       3133.23        53.88 o                         
  21   1  15        301.81        341.99        21.77 o                         
  23   1  15        774.40        791.60        37.25 o                         
  25   1  15        548.54        603.05        26.80 o                         
  27   1  15        214.67        251.63        23.43 o                         
  29   1  15        975.21       1011.46        45.12 o                         
  31   1  15         78.54         99.34        36.32 o                         
  33   1  15          1.79         55.68        36.87 o                         
  35   1  15        523.86        489.45        42.12 o                         
 -38   2  15        149.33        170.22        84.40 o                         
 -36   2  15         20.73        168.23        70.64 o                         
 -34   2  15         83.43        123.38        37.23 o                         
 -32   2  15         90.69        118.87        40.21 o                         
 -30   2  15          1.97         45.86        29.47 o                         
 -28   2  15        172.32        175.61        26.49 o                         
 -26   2  15        252.21        310.51        16.61 o                         
 -24   2  15        784.01        867.61        24.17 o                         
 -22   2  15        847.16        882.84        25.04 o                         
 -20   2  15        943.63        919.15        23.81 o                         
 -18   2  15       2776.82       2872.36        40.52 o                         
 -16   2  15       4592.67       4242.06        52.57 o                         
 -14   2  15       1940.23       1875.06        28.63 o                         
 -12   2  15         11.69          5.93        11.29 o                         
 -10   2  15          3.66          7.12        11.46 o                         
  -8   2  15        212.44        224.41        12.30 o                         
  -6   2  15        204.23        241.14        17.29 o                         
  -4   2  15          1.50          8.24        10.14 o                         
  -2   2  15         17.65         50.64        10.97 o                         
   0   2  15        148.03        163.33        10.93 o                         
   2   2  15       2341.48       2319.54        34.70 o                         
   4   2  15          1.83          8.83        10.93 o                         
   6   2  15         14.02         16.34        11.36 o                         
   8   2  15        475.35        510.42        17.85 o                         
  10   2  15        158.00        175.60        13.01 o                         
  12   2  15        681.54        566.85        17.04 o                         
  14   2  15         32.28         77.07        15.54 o                         
  16   2  15          2.49          1.67        17.86 o                         
  18   2  15       2007.31       2148.35        47.54 o                         
  20   2  15       2451.99       2441.61        50.78 o                         
  22   2  15         54.39         68.61        23.91 o                         
  24   2  15         98.42        112.28        30.87 o                         
  26   2  15         23.63         16.40        25.90 o                         
  28   2  15        112.58        152.96        29.67 o                         
  30   2  15        253.78        351.86        56.40 o                         
  32   2  15        247.25        273.30        32.51 o                         
  34   2  15        225.57        306.34        42.57 o                         
 -37   3  15        289.52        300.40        58.27 o                         
 -35   3  15         37.32         64.13        38.72 o                         
 -33   3  15        378.44        354.55        50.84 o                         
 -31   3  15         50.91         77.21        24.21 o                         
 -29   3  15         17.12         20.19        20.19 o                         
 -27   3  15       1838.32       1803.25        52.47 o                         
 -25   3  15       1385.21       1274.81        34.06 o                         
 -23   3  15         48.58         62.04        24.74 o                         
 -21   3  15       1144.30       1100.86        27.86 o                         
 -19   3  15        253.90        288.37        16.73 o                         
 -17   3  15        232.86        231.96        25.19 o                         
 -15   3  15         76.51         83.29        17.35 o                         
 -13   3  15       5558.49       5415.12        76.63 o                         
 -11   3  15       1133.32       1319.41        28.02 o                         
  -9   3  15         39.32         27.28        12.76 o                         
  -7   3  15       2252.33       2316.72        37.62 o                         
  -5   3  15       6607.54       7047.11        96.17 o                         
  -3   3  15       6550.41       6327.69        81.65 o                         
  -1   3  15        494.32        553.06        24.05 o                         
   1   3  15         81.42        142.27        12.91 o                         
   3   3  15       3799.63       3791.84        52.02 o                         
   5   3  15         42.45        113.33        14.07 o                         
   7   3  15       1228.05       1121.60        24.27 o                         
   9   3  15       2117.34       2066.89        35.70 o                         
  11   3  15      11438.18      10385.78       131.48 o                         
  13   3  15        769.77        771.46        23.27 o                         
  15   3  15        437.43        374.31        23.41 o                         
  17   3  15       3254.33       3060.89        65.32 o                         
  19   3  15        429.37        464.70        33.83 o                         
  21   3  15        175.67        160.20        37.29 o                         
  23   3  15        512.36        581.40        41.76 o                         
  25   3  15          7.66         27.81        34.11 o                         
  27   3  15        452.38        488.73        40.32 o                         
  29   3  15         50.45        -12.58        36.28 o                         
  31   3  15         10.12         26.65        37.33 o                         
  33   3  15        118.11        166.87        48.36 o                         
 -36   4  15         13.08         58.15        36.74 o                         
 -34   4  15        171.21        230.34        37.23 o                         
 -32   4  15        256.16        292.82        36.60 o                         
 -30   4  15        112.43        117.06        30.47 o                         
 -28   4  15        912.41        963.90        46.68 o                         
 -26   4  15        893.67        951.16        52.49 o                         
 -24   4  15          9.18          6.68        29.32 o                         
 -22   4  15        220.74        268.87        26.00 o                         
 -20   4  15          6.84         18.90        21.56 o                         
 -18   4  15          4.42         15.80        24.94 o                         
 -16   4  15         32.85         45.90        17.20 o                         
 -14   4  15        691.10        741.42        26.10 o                         
 -12   4  15       1998.60       1716.39        36.30 o                         
 -10   4  15        746.40        753.15        27.68 o                         
  -8   4  15         34.52         16.93        13.87 o                         
  -6   4  15         35.39         53.24        15.61 o                         
  -4   4  15       1099.95       1064.87        27.23 o                         
  -2   4  15       1396.15       1327.91        26.59 o                         
   0   4  15       1195.64       1093.00        24.37 o                         
   2   4  15       1308.30       1251.88        27.26 o                         
   4   4  15       3276.90       3204.30        52.19 o                         
   6   4  15       1127.98       1164.80        28.92 o                         
   8   4  15       1175.30       1133.93        27.07 o                         
  10   4  15        164.13        206.66        16.97 o                         
  12   4  15        257.01        319.89        32.22 o                         
  14   4  15       1915.98       1883.45        64.28 o                         
  16   4  15        462.54        471.68        39.41 o                         
  18   4  15          1.83        -12.65        40.43 o                         
  20   4  15        193.87        266.47        38.15 o                         
  22   4  15        824.29        754.20        46.53 o                         
  24   4  15          9.52          1.50        39.51 o                         
  26   4  15         28.33         39.63        40.96 o                         
  28   4  15       1491.83       1378.66        69.17 o                         
  30   4  15         56.83         33.11        57.54 o                         
 -33   5  15        219.61        324.57       132.80 o                         
 -31   5  15        655.79        724.80        50.06 o                         
 -29   5  15        708.78        843.91        49.30 o                         
 -27   5  15       1608.84       1533.69        72.48 o                         
 -25   5  15       2055.44       2215.35        70.04 o                         
 -23   5  15        395.84        473.92        33.57 o                         
 -21   5  15        448.10        505.80        43.87 o                         
 -19   5  15       1569.98       1694.01        55.39 o                         
 -17   5  15         88.26         88.94        29.73 o                         
 -15   5  15       1514.60       1487.79        49.09 o                         
 -13   5  15        192.30        252.97        26.09 o                         
 -11   5  15        175.97        249.93        26.23 o                         
  -9   5  15       5301.44       5244.18        95.62 o                         
  -7   5  15        144.07        133.07        20.01 o                         
  -5   5  15         39.98         58.18        19.29 o                         
  -3   5  15         43.59         54.52        20.91 o                         
  -1   5  15       4450.80       4350.03        81.05 o                         
   1   5  15       1562.63       1502.44        34.13 o                         
   3   5  15         36.83         27.37        17.12 o                         
   5   5  15       4590.35       4331.36        79.96 o                         
   7   5  15         45.16         58.51        20.31 o                         
   9   5  15        997.91        945.98        47.64 o                         
  11   5  15       1480.46       1337.09        47.30 o                         
  13   5  15        765.44        828.44        40.48 o                         
  15   5  15       2131.32       2064.76        76.29 o                         
  17   5  15        150.17        147.16        37.92 o                         
  19   5  15        358.37        301.81        49.14 o                         
  21   5  15          0.80        -38.10        38.10 o                         
  23   5  15         58.11         55.60        42.10 o                         
  25   5  15        387.96        373.22        45.57 o                         
  27   5  15        133.67        170.38        85.98 o                         
 -28   6  15          7.13         31.19        42.42 o                         
 -26   6  15        340.58        340.66        66.55 o                         
 -24   6  15         50.02         95.79        36.54 o                         
 -22   6  15          0.21         38.69        35.01 o                         
 -20   6  15          5.14         50.47        34.08 o                         
 -18   6  15        203.20        250.26        31.45 o                         
 -16   6  15         27.79         31.15        28.14 o                         
 -14   6  15       1102.71       1057.21        44.34 o                         
 -12   6  15        768.07        784.63        33.06 o                         
 -10   6  15         29.75         27.15        23.63 o                         
  -8   6  15         94.24        108.52        22.45 o                         
  -6   6  15          0.00         34.66        22.08 o                         
  -4   6  15        397.65        460.95        24.78 o                         
  -2   6  15        143.71        198.91        20.92 o                         
   0   6  15        198.82        229.15        21.65 o                         
   2   6  15        999.48        950.00        51.90 o                         
   4   6  15        852.20        923.12        46.27 o                         
   6   6  15       1284.04       1218.47        49.31 o                         
   8   6  15        136.54        165.68        34.27 o                         
  10   6  15       1126.41       1137.28        72.35 o                         
  12   6  15         81.85        103.51        41.80 o                         
  14   6  15        197.24        208.06        41.98 o                         
  16   6  15        177.91        179.35        39.31 o                         
  18   6  15        372.99        315.65        42.85 o                         
  20   6  15        820.17        738.37        50.22 o                         
  22   6  15          4.92         40.15        81.52 o                         
  24   6  15          2.48          2.01        45.07 o                         
 -23   7  15        135.72        214.76        53.40 o                         
 -21   7  15        254.99        367.48        76.31 o                         
 -19   7  15        276.87        348.98        42.56 o                         
 -17   7  15        459.77        545.96        57.37 o                         
 -15   7  15        158.35        241.27        41.34 o                         
 -13   7  15        338.67        397.28        35.05 o                         
 -11   7  15       1642.04       1608.79        55.40 o                         
  -9   7  15          1.19         67.65        29.59 o                         
  -7   7  15        853.91        912.39        44.45 o                         
  -5   7  15         49.42         75.66        31.52 o                         
  -3   7  15       2581.08       2537.72        71.73 o                         
  -1   7  15        105.54         87.69        23.81 o                         
   1   7  15        591.49        620.36        38.67 o                         
   3   7  15        120.09        202.13        34.54 o                         
   5   7  15       1494.64       1383.86        50.23 o                         
   7   7  15        190.83        295.56        65.76 o                         
   9   7  15       2841.24       2728.71        74.79 o                         
  11   7  15        108.27        177.88        34.94 o                         
  13   7  15        375.38        366.17        38.11 o                         
  15   7  15          8.02        -43.80        43.80 o                         
  17   7  15        844.08        774.20        53.87 o                         
 -12   8  15         12.04         32.43        38.59 o                         
 -10   8  15        153.82        202.73        40.13 o                         
  -8   8  15         10.10         67.95        37.65 o                         
  -6   8  15        221.46        237.19        34.10 o                         
  -4   8  15        107.36        107.65        30.72 o                         
  -2   8  15          0.60         43.25        31.14 o                         
   0   8  15         85.54        140.69        36.07 o                         
   2   8  15        157.65        214.59        32.95 o                         
   4   8  15        404.07        475.11        65.11 o                         
   6   8  15        223.04        256.89        52.34 o                         
   8   8  15          7.39        141.43       153.26 o                         
 -40   0  16        125.53         98.25        83.52 o                         
 -38   0  16          6.29         12.35        86.62 o                         
 -36   0  16       1097.71       1086.16        76.98 o                         
 -34   0  16        420.66        407.96        49.40 o                         
 -32   0  16       1119.63       1140.97        69.69 o                         
 -30   0  16        333.31        328.22        43.26 o                         
 -28   0  16        517.72        564.94        75.88 o                         
 -26   0  16        594.89        625.43        64.09 o                         
 -24   0  16        615.77        659.57        41.86 o                         
 -22   0  16       3275.65       3308.28        85.79 o                         
 -20   0  16        159.96        244.40        25.41 o                         
 -18   0  16      18913.82      18624.30       349.20 o                         
 -16   0  16        525.79        539.20        26.78 o                         
 -14   0  16       2329.08       2189.13        42.59 o                         
 -12   0  16       4038.72       3563.79        59.67 o                         
 -10   0  16       3796.12       3801.43        63.46 o                         
  -8   0  16       1660.56       1820.20        40.99 o                         
  -6   0  16        261.43        325.92        16.25 o                         
  -4   0  16       8051.98       8133.68       154.28 o                         
  -2   0  16        221.40        147.35        14.43 o                         
   0   0  16        675.03        888.82        23.62 o                         
   2   0  16      23187.59      24264.70       365.63 o                         
   4   0  16         35.69         43.14        14.08 o                         
   6   0  16      15618.87      17111.91       259.26 o                         
   8   0  16          1.35          4.88        16.04 o                         
  10   0  16        663.47        682.61        26.23 o                         
  12   0  16       2962.51       2987.44        66.83 o                         
  14   0  16       1653.85       1714.05        40.90 o                         
  16   0  16        210.18        243.14        24.35 o                         
  18   0  16       2855.46       2845.23        75.22 o                         
  20   0  16       1348.32       1244.15        83.42 o                         
  22   0  16        662.38        681.85        43.13 o                         
  24   0  16        251.43        221.88        36.33 o                         
  26   0  16        421.50        411.72        37.24 o                         
  28   0  16        959.56       1083.86        72.19 o                         
  30   0  16         20.45        -23.43        68.28 o                         
  32   0  16        495.14        409.97        57.25 o                         
  34   0  16          5.97        139.01        53.76 o                         
 -39   1  16        218.46        280.19        41.97 o                         
 -37   1  16         13.24         83.68        34.44 o                         
 -35   1  16        627.93        728.09        52.92 o                         
 -33   1  16          4.96         -7.09        29.13 o                         
 -31   1  16        778.63        767.87        42.51 o                         
 -29   1  16        634.93        663.84        45.29 o                         
 -27   1  16       1606.49       1582.71        68.35 o                         
 -25   1  16       1606.40       1532.06        50.10 o                         
 -23   1  16          1.25         72.35        23.03 o                         
 -21   1  16       2953.13       2797.68        45.34 o                         
 -19   1  16        443.82        439.35        17.55 o                         
 -17   1  16       4587.99       4497.78        61.24 o                         
 -15   1  16        278.26        338.95        13.16 o                         
 -13   1  16       1576.15       1757.45        26.63 o                         
 -11   1  16          7.91          7.36         9.95 o                         
  -9   1  16        193.63        276.53        12.96 o                         
  -7   1  16          0.76         14.61         9.90 o                         
  -5   1  16        162.80        172.65        10.22 o                         
  -3   1  16       3711.11       3808.71        46.56 o                         
  -1   1  16       2305.61       2428.69        30.87 o                         
   1   1  16        551.78        568.27        15.70 o                         
   3   1  16         95.57         95.26        11.06 o                         
   5   1  16       3049.58       3043.89        38.77 o                         
   7   1  16         90.83        124.19        11.47 o                         
   9   1  16        691.74        690.05        18.17 o                         
  11   1  16        757.16        782.29        22.97 o                         
  13   1  16         84.48        108.01        14.41 o                         
  15   1  16       2906.95       2856.02        42.59 o                         
  17   1  16       6736.19       6567.83        94.53 o                         
  19   1  16       1598.82       1673.63        39.55 o                         
  21   1  16        870.40        823.76        30.46 o                         
  23   1  16        417.10        468.34        27.34 o                         
  25   1  16       2338.58       2299.10        60.15 o                         
  27   1  16         33.03         32.26        23.14 o                         
  29   1  16         75.21         76.64        30.56 o                         
  31   1  16        569.06        490.51        41.24 o                         
  33   1  16         93.35         89.22        45.39 o                         
  35   1  16         39.72        102.61        40.67 o                         
 -38   2  16         17.92         -4.15        85.73 o                         
 -36   2  16        387.64        486.31        55.99 o                         
 -34   2  16        123.69        124.42        46.45 o                         
 -32   2  16        201.10        206.91        45.46 o                         
 -30   2  16       2026.95       1973.43       137.86 o                         
 -28   2  16          0.68         -7.97        32.32 o                         
 -26   2  16        109.91        106.11        20.86 o                         
 -24   2  16         92.36        139.86        14.79 o                         
 -22   2  16        146.53        132.49        14.99 o                         
 -20   2  16        627.71        602.92        21.35 o                         
 -18   2  16       2526.40       2285.48        34.77 o                         
 -16   2  16       6485.99       5909.70        70.66 o                         
 -14   2  16       3973.45       3767.79        47.82 o                         
 -12   2  16        140.15        169.19        12.82 o                         
 -10   2  16         18.68         28.41        12.40 o                         
  -8   2  16        333.09        428.81        15.85 o                         
  -6   2  16       2340.97       2118.58        34.49 o                         
  -4   2  16        157.57        152.51        12.35 o                         
  -2   2  16       5506.05       5551.50        68.54 o                         
   0   2  16      17612.00      17683.20       197.82 o                         
   2   2  16         63.64         95.63        11.97 o                         
   4   2  16        692.82        656.22        18.53 o                         
   6   2  16      10772.71      10894.89       129.81 o                         
   8   2  16       3693.03       3678.63        48.60 o                         
  10   2  16       4927.34       5017.83        76.07 o                         
  12   2  16       1795.14       1630.35        28.02 o                         
  14   2  16       3087.52       2993.01        47.67 o                         
  16   2  16       1237.31       1057.37        31.88 o                         
  18   2  16       4476.08       4465.44        85.87 o                         
  20   2  16       2605.97       2591.99        56.84 o                         
  22   2  16          7.45         16.56        24.62 o                         
  24   2  16        355.62        356.25        29.01 o                         
  26   2  16          0.05         26.08        33.32 o                         
  28   2  16       1235.91       1249.56        42.80 o                         
  30   2  16        653.39        689.95        36.47 o                         
  32   2  16         72.50         91.82        37.05 o                         
  34   2  16          0.12         47.42        34.14 o                         
 -37   3  16        116.41        197.60        81.09 o                         
 -35   3  16          9.48          2.58        38.25 o                         
 -33   3  16         25.00         20.82        35.98 o                         
 -31   3  16          0.69         36.40        39.17 o                         
 -29   3  16        315.48        392.35        20.38 o                         
 -27   3  16        192.44        218.64        19.14 o                         
 -25   3  16        388.72        441.55        22.15 o                         
 -23   3  16          2.71          9.52        18.33 o                         
 -21   3  16        854.41        761.43        25.46 o                         
 -19   3  16        181.65        224.16        17.74 o                         
 -17   3  16          9.60         37.54        16.48 o                         
 -15   3  16        893.30        914.04        24.22 o                         
 -13   3  16       1315.66       1394.03        29.37 o                         
 -11   3  16       3866.09       3741.44        60.13 o                         
  -9   3  16       1482.13       1531.53        38.16 o                         
  -7   3  16       5794.00       5637.47        90.84 o                         
  -5   3  16         11.70         25.08        14.12 o                         
  -3   3  16       1509.26       1503.30        31.73 o                         
  -1   3  16        231.19        193.57        14.23 o                         
   1   3  16       1814.71       1785.71        34.71 o                         
   3   3  16       1968.96       2015.63        50.89 o                         
   5   3  16        754.13        868.32        23.48 o                         
   7   3  16        480.89        584.02        18.59 o                         
   9   3  16          5.69          7.84        14.35 o                         
  11   3  16        122.11        173.97        16.16 o                         
  13   3  16        301.65        350.73        18.39 o                         
  15   3  16       3692.39       3377.41        72.46 o                         
  17   3  16        252.33        262.28        31.58 o                         
  19   3  16         39.84         53.77        24.70 o                         
  21   3  16         85.43         60.55        47.58 o                         
  23   3  16          5.86         -9.43        32.79 o                         
  25   3  16        281.56        239.46        36.85 o                         
  27   3  16          0.91         39.67        36.81 o                         
  29   3  16        457.80        538.46        67.30 o                         
  31   3  16        140.44        109.62        39.10 o                         
  33   3  16         83.72         92.96        40.90 o                         
 -34   4  16        344.03        422.55        44.12 o                         
 -32   4  16        154.86        145.03        44.96 o                         
 -30   4  16        247.72        321.00        33.66 o                         
 -28   4  16        140.02        210.85        31.50 o                         
 -26   4  16          0.20         20.16        29.20 o                         
 -24   4  16        271.24        327.12        26.62 o                         
 -22   4  16        227.23        297.94        27.69 o                         
 -20   4  16          1.35         18.76        27.54 o                         
 -18   4  16       2099.42       2036.52        49.51 o                         
 -16   4  16         95.96         42.35        20.69 o                         
 -14   4  16         36.30         77.72        23.13 o                         
 -12   4  16       1163.02       1206.21        37.37 o                         
 -10   4  16        221.36        313.44        21.30 o                         
  -8   4  16       1053.06        927.01        26.73 o                         
  -6   4  16       3907.28       3800.26        70.90 o                         
  -4   4  16       5198.69       5126.53        84.13 o                         
  -2   4  16        188.56        231.40        25.72 o                         
   0   4  16         61.49        134.09        16.69 o                         
   2   4  16       1600.26       1582.39        36.08 o                         
   4   4  16        126.62        172.71        18.31 o                         
   6   4  16       1062.46        982.94        30.60 o                         
   8   4  16        276.51        304.84        20.85 o                         
  10   4  16       1150.54       1096.30        31.60 o                         
  12   4  16       2182.14       2138.04        48.76 o                         
  14   4  16         15.26         51.96        44.68 o                         
  16   4  16         24.27         15.65        68.88 o                         
  18   4  16        708.56        740.35        67.05 o                         
  20   4  16       1498.65       1607.39        77.82 o                         
  22   4  16         44.26         54.89        40.25 o                         
  24   4  16        530.39        645.44        48.05 o                         
  26   4  16        325.92        315.81        57.35 o                         
  28   4  16         24.93         81.50        44.42 o                         
  30   4  16        198.67        272.88        52.00 o                         
 -31   5  16         12.83         42.06        46.20 o                         
 -29   5  16          5.79         31.94        31.56 o                         
 -27   5  16        604.59        742.08        56.28 o                         
 -25   5  16        216.44        306.65        50.73 o                         
 -23   5  16        620.53        685.76        37.71 o                         
 -21   5  16          0.63         10.78        27.59 o                         
 -19   5  16         78.92        149.87        29.66 o                         
 -17   5  16        623.17        662.72        36.67 o                         
 -15   5  16         41.86         44.66        35.06 o                         
 -13   5  16          0.02         31.10        24.91 o                         
 -11   5  16         35.10         51.04        21.77 o                         
  -9   5  16         26.72         44.85        21.33 o                         
  -7   5  16        583.19        612.31        25.06 o                         
  -5   5  16        103.23        112.36        20.25 o                         
  -3   5  16        520.88        567.52        27.23 o                         
  -1   5  16          8.90         27.79        20.95 o                         
   1   5  16         21.62         21.13        17.55 o                         
   3   5  16          4.94         28.38        17.62 o                         
   5   5  16         16.35         57.19        18.44 o                         
   7   5  16         63.94         89.43        20.62 o                         
   9   5  16        193.23        215.03        29.19 o                         
  11   5  16        254.29        325.99        44.44 o                         
  13   5  16       1302.15       1323.51        53.04 o                         
  15   5  16        133.52        176.00        38.34 o                         
  17   5  16          3.25         18.68        46.91 o                         
  19   5  16        387.21        377.86        43.61 o                         
  21   5  16         32.84         40.67        41.05 o                         
  23   5  16        452.39        449.54        56.05 o                         
  25   5  16         36.88         91.85        44.22 o                         
  27   5  16         35.16         31.65        64.70 o                         
 -28   6  16        682.29        736.72       115.02 o                         
 -26   6  16         20.84         20.66        38.35 o                         
 -24   6  16        387.76        499.31        43.69 o                         
 -22   6  16        510.17        550.93        44.07 o                         
 -20   6  16        297.87        473.39        67.28 o                         
 -18   6  16        500.32        648.26        44.20 o                         
 -16   6  16          6.74        -33.45        33.45 o                         
 -14   6  16         31.64        100.35        27.92 o                         
 -12   6  16       1315.90       1335.41        42.85 o                         
 -10   6  16         68.09         87.38        22.49 o                         
  -8   6  16        243.82        297.62        27.77 o                         
  -6   6  16        353.85        416.78        25.83 o                         
  -4   6  16       2813.05       2738.61        55.81 o                         
  -2   6  16          2.07         15.69        19.68 o                         
   0   6  16        302.58        320.85        24.09 o                         
   2   6  16        412.48        431.92        32.11 o                         
   4   6  16          4.04         44.32        33.95 o                         
   6   6  16        877.73        902.79        54.83 o                         
   8   6  16        693.83        763.27        46.27 o                         
  10   6  16         12.15         27.20        30.73 o                         
  12   6  16       1039.44       1091.93        50.42 o                         
  14   6  16        526.20        543.79        45.12 o                         
  16   6  16         10.89         73.59        39.16 o                         
  18   6  16        427.37        419.45        46.74 o                         
  20   6  16         20.15         -4.59        51.84 o                         
  22   6  16        111.99         11.61        49.09 o                         
 -21   7  16         18.66         37.60        48.79 o                         
 -19   7  16        133.46        727.26       160.09 o                         
 -17   7  16         60.38         93.17        42.70 o                         
 -15   7  16        139.93        187.15        38.82 o                         
 -13   7  16         17.47         58.48        37.07 o                         
 -11   7  16        157.59        250.07        39.25 o                         
  -9   7  16         69.48        103.43        27.35 o                         
  -7   7  16        137.35        189.07        30.36 o                         
  -5   7  16         45.31        116.80        52.76 o                         
  -3   7  16        114.74        178.49        30.50 o                         
  -1   7  16          2.28         39.04        29.12 o                         
   1   7  16         26.77         17.87        27.56 o                         
   3   7  16       1729.52       1686.08        56.28 o                         
   5   7  16         86.53        177.01        31.42 o                         
   7   7  16        175.06        193.05        51.83 o                         
   9   7  16        471.82        453.69        41.22 o                         
  11   7  16        581.52        602.59        45.08 o                         
  13   7  16         54.54         50.73        40.81 o                         
  15   7  16        104.73        101.22        57.53 o                         
  17   7  16          0.32        144.61        94.05 o                         
 -10   8  16        553.70        653.48        44.01 o                         
  -8   8  16         27.82         71.06        36.66 o                         
  -6   8  16        301.23        289.43        34.86 o                         
  -4   8  16         90.49        216.21        60.52 o                         
  -2   8  16         85.19        134.85        39.41 o                         
   0   8  16       1072.38       1122.03        69.73 o                         
   2   8  16         81.88         66.61        32.45 o                         
   4   8  16        202.92        240.76        41.73 o                         
 -39   1  17        346.60        417.71        40.18 o                         
 -37   1  17        129.38        169.99        38.91 o                         
 -35   1  17        355.94        552.30        56.76 o                         
 -33   1  17         45.77         92.38        35.77 o                         
 -31   1  17         65.35         56.33        29.54 o                         
 -29   1  17        814.53        855.74        43.42 o                         
 -27   1  17       3425.56       3174.49        74.81 o                         
 -25   1  17        490.66        468.00        30.30 o                         
 -23   1  17       6863.47       6281.81       103.21 o                         
 -21   1  17       3513.24       3280.97        83.55 o                         
 -19   1  17        882.35        797.88        23.50 o                         
 -17   1  17        124.40        117.68        12.46 o                         
 -15   1  17        343.11        358.32        14.93 o                         
 -13   1  17       6581.64       6379.42        78.97 o                         
 -11   1  17       2365.44       2254.89        34.95 o                         
  -9   1  17       4344.12       4363.97        52.69 o                         
  -7   1  17        130.01        171.05        10.91 o                         
  -5   1  17       2757.77       2644.67        32.10 o                         
  -3   1  17       2122.93       2187.38        29.07 o                         
  -1   1  17        986.25        989.53        18.74 o                         
   1   1  17       7029.44       7246.01        87.76 o                         
   3   1  17        223.94        228.45        12.21 o                         
   5   1  17          4.86         20.23        11.08 o                         
   7   1  17        215.86        258.08        13.03 o                         
   9   1  17       3261.12       3387.10        43.45 o                         
  11   1  17       1333.15       1357.73        26.01 o                         
  13   1  17       7665.99       7430.15       103.69 o                         
  15   1  17       9216.25       9071.33       142.45 o                         
  17   1  17        243.37        283.78        20.77 o                         
  19   1  17          1.49          5.62        21.69 o                         
  21   1  17          3.65         12.76        20.73 o                         
  23   1  17       2005.48       1875.49        49.65 o                         
  25   1  17       1147.60       1201.90        63.93 o                         
  27   1  17        167.41        159.53        26.15 o                         
  29   1  17         78.20        111.99        31.66 o                         
  31   1  17         29.60         84.91        32.78 o                         
  33   1  17        394.42        413.71        41.82 o                         
 -38   2  17        124.77        129.46        52.07 o                         
 -36   2  17        307.15        414.17        55.81 o                         
 -34   2  17         44.70         71.03        47.66 o                         
 -32   2  17        601.50        675.40        47.88 o                         
 -30   2  17        662.16        602.48        82.38 o                         
 -28   2  17         83.41         83.71        34.67 o                         
 -26   2  17         29.13         42.36        20.25 o                         
 -24   2  17        888.40        824.56        26.84 o                         
 -22   2  17        295.22        230.06        15.24 o                         
 -20   2  17         15.82         17.58        14.46 o                         
 -18   2  17          1.40         25.42        13.35 o                         
 -16   2  17        283.15        395.05        14.97 o                         
 -14   2  17        143.09        195.97        13.62 o                         
 -12   2  17       1087.01        998.47        22.85 o                         
 -10   2  17          2.34         -4.77        12.68 o                         
  -8   2  17        303.61        344.58        14.52 o                         
  -6   2  17        102.71        132.54        11.73 o                         
  -4   2  17       1303.17       1182.24        28.07 o                         
  -2   2  17        652.73        694.76        18.77 o                         
   0   2  17       1752.26       1908.22        28.53 o                         
   2   2  17         23.39         25.55        12.15 o                         
   4   2  17        921.04        935.05        21.39 o                         
   6   2  17        827.16        823.82        21.37 o                         
   8   2  17       1223.34       1220.32        24.71 o                         
  10   2  17        500.15        606.44        19.06 o                         
  12   2  17       3409.29       3278.30        48.11 o                         
  14   2  17        827.97        746.28        32.69 o                         
  16   2  17        497.89        528.92        31.63 o                         
  18   2  17         89.35        168.03        24.39 o                         
  20   2  17          2.46         13.52        23.10 o                         
  22   2  17        185.62        191.98        25.79 o                         
  24   2  17        258.64        303.55        28.63 o                         
  26   2  17         40.36         38.42        26.27 o                         
  28   2  17         68.28        109.77        31.01 o                         
  30   2  17         56.18        117.88        31.89 o                         
  32   2  17        140.39        147.66        38.00 o                         
 -37   3  17        309.67        241.35       135.88 o                         
 -35   3  17         13.27        -10.44        47.97 o                         
 -33   3  17       2249.87       2284.41        97.39 o                         
 -31   3  17        288.64        378.98        28.24 o                         
 -29   3  17        650.91        723.54        28.36 o                         
 -27   3  17       1102.97       1060.33        32.85 o                         
 -25   3  17          6.74         25.13        17.41 o                         
 -23   3  17       2533.78       2302.57        52.40 o                         
 -21   3  17         13.21         12.17        22.10 o                         
 -19   3  17          0.54          7.97        15.93 o                         
 -17   3  17       3741.36       3690.78        68.93 o                         
 -15   3  17        500.67        480.69        19.22 o                         
 -13   3  17       1647.68       1717.37        35.42 o                         
 -11   3  17        795.90        828.83        24.53 o                         
  -9   3  17      10126.66       9697.27       143.38 o                         
  -7   3  17         27.31         59.76        13.91 o                         
  -5   3  17       2574.47       2205.44        37.82 o                         
  -3   3  17      10031.15      10106.17       145.33 o                         
  -1   3  17        217.66        259.38        15.57 o                         
   1   3  17       1890.77       1938.27        32.25 o                         
   3   3  17       6101.16       5747.83        80.18 o                         
   5   3  17        352.16        461.22        16.36 o                         
   7   3  17       1180.21       1163.56        25.23 o                         
   9   3  17         77.72         81.20        15.99 o                         
  11   3  17       2710.27       2487.16        48.80 o                         
  13   3  17       3767.86       3837.32        68.02 o                         
  15   3  17         42.38         52.35        23.42 o                         
  17   3  17        297.10        301.09        32.37 o                         
  19   3  17         90.98         54.69        37.24 o                         
  21   3  17        393.04        455.07        38.38 o                         
  23   3  17         77.74         63.13        34.80 o                         
  25   3  17          0.39         37.80        36.53 o                         
  27   3  17       2760.60       2710.01       148.78 o                         
  29   3  17          4.76         96.47        57.84 o                         
  31   3  17        305.84        347.21        50.51 o                         
 -34   4  17          0.23         32.57        48.09 o                         
 -32   4  17        351.53        382.99        34.38 o                         
 -30   4  17         15.35         -3.97        29.46 o                         
 -28   4  17       1067.28       1044.81        50.33 o                         
 -26   4  17         23.83         33.74        28.89 o                         
 -24   4  17        143.20        182.96        33.48 o                         
 -22   4  17          0.08         16.33        24.85 o                         
 -20   4  17        947.63        914.85        48.37 o                         
 -18   4  17       1481.31       1424.36        47.20 o                         
 -16   4  17          0.26        -19.12        21.10 o                         
 -14   4  17         31.30         47.89        29.13 o                         
 -12   4  17        850.14        716.72        35.91 o                         
 -10   4  17        455.14        546.10        27.30 o                         
  -8   4  17        407.71        476.35        22.37 o                         
  -6   4  17       5796.72       5504.29        98.59 o                         
  -4   4  17       1730.77       1617.33        48.58 o                         
  -2   4  17        768.50        762.26        27.73 o                         
   0   4  17       2810.16       2851.69        58.60 o                         
   2   4  17        578.84        604.72        24.59 o                         
   4   4  17          0.93         -1.25        17.58 o                         
   6   4  17       3623.81       3636.61        64.35 o                         
   8   4  17        481.07        484.98        23.49 o                         
  10   4  17         67.09         92.53        18.85 o                         
  12   4  17          2.91         81.77        37.08 o                         
  14   4  17        524.23        505.56        47.38 o                         
  16   4  17        123.06        170.88        44.49 o                         
  18   4  17         66.15         78.39        36.81 o                         
  20   4  17        136.06        171.74        39.61 o                         
  22   4  17        961.51        961.44        57.45 o                         
  24   4  17          9.56         42.51        44.41 o                         
  26   4  17         49.94         69.53        43.68 o                         
  28   4  17        154.86        122.42        48.58 o                         
  30   4  17         15.36         22.29        53.05 o                         
 -31   5  17        608.31        704.05        55.60 o                         
 -29   5  17       1398.93       1417.89        69.36 o                         
 -27   5  17        578.05        657.16        39.18 o                         
 -25   5  17         73.45        107.25        31.01 o                         
 -23   5  17         19.83         10.73        29.81 o                         
 -21   5  17        535.65        630.19        36.06 o                         
 -19   5  17         72.94        136.41        27.06 o                         
 -17   5  17          9.45          5.58        25.43 o                         
 -15   5  17       3440.17       3225.06        84.36 o                         
 -13   5  17         24.12        101.97        36.47 o                         
 -11   5  17        677.10        678.34        30.82 o                         
  -9   5  17        853.49        853.59        34.28 o                         
  -7   5  17       1620.90       1688.00        44.08 o                         
  -5   5  17       3626.38       3547.98        63.92 o                         
  -3   5  17          6.78         18.11        21.02 o                         
  -1   5  17       1342.66       1311.17        44.43 o                         
   1   5  17       1550.87       1476.24        36.55 o                         
   3   5  17       2183.67       2082.25        41.40 o                         
   5   5  17        498.83        514.58        31.16 o                         
   7   5  17        493.48        513.01        25.87 o                         
   9   5  17       2400.46       2261.12        71.26 o                         
  11   5  17       1885.52       1875.40        59.96 o                         
  13   5  17          7.87         31.17        27.84 o                         
  15   5  17        453.13        472.11        49.83 o                         
  17   5  17         79.79         61.34        41.55 o                         
  19   5  17       1218.94       1239.75        64.71 o                         
  21   5  17        481.50        499.23        47.09 o                         
  23   5  17         39.77         90.12        42.31 o                         
  25   5  17       1446.15       1805.45       149.28 o                         
 -26   6  17        157.64        131.97        52.38 o                         
 -24   6  17        328.52        357.82        41.63 o                         
 -22   6  17          8.55         20.56        36.23 o                         
 -20   6  17       1515.36       1520.08        64.47 o                         
 -18   6  17         13.96         70.06        36.92 o                         
 -16   6  17        743.80        856.09        70.77 o                         
 -14   6  17       1579.00       1510.98        78.16 o                         
 -12   6  17         10.19         54.39        28.04 o                         
 -10   6  17        154.09        114.11        23.27 o                         
  -8   6  17         23.23         33.26        22.93 o                         
  -6   6  17       1105.93       1146.35        43.27 o                         
  -4   6  17         89.13         63.01        23.43 o                         
  -2   6  17       1133.38       1134.79        34.96 o                         
   0   6  17         17.46         19.82        21.31 o                         
   2   6  17         60.77         61.33        21.69 o                         
   4   6  17         88.36        105.89        21.90 o                         
   6   6  17         36.10         18.98        34.44 o                         
   8   6  17       1449.14       1334.32        59.13 o                         
  10   6  17        325.96        340.76        34.99 o                         
  12   6  17         52.65         93.20        35.91 o                         
  14   6  17          1.45         46.33        39.37 o                         
  16   6  17        319.75        292.29        42.93 o                         
  18   6  17        150.02        159.38        42.69 o                         
  20   6  17        174.21        200.66        81.58 o                         
  22   6  17        200.65        134.90        44.61 o                         
 -21   7  17        284.10        421.32        58.14 o                         
 -19   7  17        198.83        287.36        62.55 o                         
 -17   7  17       2411.52       3062.28       127.50 o                         
 -15   7  17       1224.93       1240.30        98.50 o                         
 -13   7  17          0.35         63.31        37.14 o                         
 -11   7  17        647.92        751.72        45.28 o                         
  -9   7  17        574.82        578.89        36.11 o                         
  -7   7  17        101.53        164.10        30.31 o                         
  -5   7  17        200.58        216.49        33.58 o                         
  -3   7  17       1108.21       1164.42        46.70 o                         
  -1   7  17        175.73        178.91        31.59 o                         
   1   7  17         16.72         15.09        29.65 o                         
   3   7  17       2591.17       2364.91        68.56 o                         
   5   7  17        462.86        494.31        34.99 o                         
   7   7  17       2148.04       2108.01        66.04 o                         
   9   7  17        517.98        486.16        50.54 o                         
  11   7  17        770.04        745.96        62.59 o                         
  13   7  17        580.02        678.94        48.80 o                         
  15   7  17         37.16         62.27        50.31 o                         
  -6   8  17         25.44        107.29        36.41 o                         
  -4   8  17        229.80        217.25        32.66 o                         
  -2   8  17         34.06         66.00        31.92 o                         
   0   8  17        142.01        134.55        36.53 o                         
   2   8  17         25.33         64.44       100.41 o                         
 -38   0  18       2494.82       2451.47       107.66 o                         
 -36   0  18         76.80        143.20        56.64 o                         
 -34   0  18         17.34         11.24        58.63 o                         
 -32   0  18       2091.16       1902.22        86.56 o                         
 -30   0  18        507.51        512.91        48.08 o                         
 -28   0  18        179.11        259.58        87.78 o                         
 -26   0  18       1110.45       1007.33        61.93 o                         
 -24   0  18        734.04        733.20        55.19 o                         
 -22   0  18        445.96        506.95        42.83 o                         
 -20   0  18       5919.12       5706.74       123.03 o                         
 -18   0  18       8951.35       8469.18       164.50 o                         
 -16   0  18         57.16        109.93        16.28 o                         
 -14   0  18       7005.25       6643.88       128.75 o                         
 -12   0  18       2345.34       2323.54        43.69 o                         
 -10   0  18       3939.12       3877.29        65.00 o                         
  -8   0  18          8.73         23.43        16.23 o                         
  -6   0  18       2583.93       2364.46        45.38 o                         
  -4   0  18       3340.86       3223.19        55.16 o                         
  -2   0  18      21145.40      21127.04       323.30 o                         
   0   0  18        149.56        193.34        17.40 o                         
   2   0  18        133.47        157.40        16.54 o                         
   4   0  18       1762.57       1944.34        38.70 o                         
   6   0  18       6727.34       6691.94       116.10 o                         
   8   0  18       2975.24       2993.54        59.49 o                         
  10   0  18         61.01         91.38        19.61 o
[truncated: 204,607 more chars]
